# Supplementary material for: Palladium(II) complexes of a bridging amine bis­(phenolate) ligand featuring κ2 and κ3 coordination modes
Source: Acta Crystallogr E Crystallogr Commun. 2019 Jul 26;75(Pt 8):1265–9. doi: 10.1107/S2056989019010454 (PMC6690448; doi:10.1107/S2056989019010454)
Supplement: Supplementary file 1 [file e-75-01265-sup1.cif]

##############################################################################
#                                                                            #
# This CIF contains the data in a paper accepted for publication in          #
# Acta Crystallographica Section E. It conforms to the requirements of       #
# Notes for Authors for Acta Crystallographica Section E, and has been       #
# peer reviewed under the auspices of the IUCr Commission on Journals.       #
#                                                                            #
# Full details of the Crystallographic Information File format               #
# are given in the paper "The Crystallographic Information File (CIF):       #
# a New Standard Archive File for Crystallography" by S. R. Hall, F. H.      #
# Allen and I. D. Brown [Acta Cryst. (1991), A47, 655-685].                  #
#                                                                            #
# The current version of the core CIF dictionary is obtainable from          #
# ftp://ftp.iucr.org/pub/cif_core.dic.                                       #
#                                                                            #
# Software is freely available for graphical display of the structure(s)     #
# in this CIF. For information consult the CIF software page                 #
# http://www.iucr.org/resources/cif/software.                                #
#                                                                            #
# This file may be used for bona fide research purposes within the           #
# scientific community so long as proper attribution is given to the journal # 
# article from which it was obtained.                                        #
#                                                                            #
##############################################################################
data_I
_audit_creation_method     'SHELXL-2016/6'
_chemical_name_systematic
;\
Dichlorido({6,6'-[(ethane-1,2-diylbis(methylazanediyl)]bis(methylene)}bis(2,4-\
di-<i>tert</i>-butylphenol))palladium(II)
chlorido(2,4-di-<i>tert</i>-butyl-6-{[(2-{[(3,5-di-<i>tert</i>-butyl-2-\
hydroxyphenyl)methyl](methyl)amino}ethyl)(methyl)amino]methyl}phenolato)\
palladium(II) methanol 1.685-solvate 0.315-hydrate
;
_chemical_name_common     ?
_chemical_formula_moiety
         'C34 H56 Cl2 N2 O2 Pd, C34 H55 Cl N2 O2 Pd, 1.685(C H4 O), 0.315(H2 O)'
_chemical_formula_sum     'C69.68 H118.37 Cl3 N4 O6 Pd2'
_chemical_formula_iupac
     '[Pd Cl2 (C34 H56 N2 O2)] [Pd Cl1 (C34 H55 N2 O2)], 1.685C H4 O, 0.315H2 O'
_chemical_formula_weight     1427.41
_chemical_melting_point     ?
_space_group_crystal_system     monoclinic
_space_group_name_H-M_alt     'P 21/c'
_space_group_name_Hall     '-P 2ybc'
loop_
    _space_group_symop_operation_xyz
    'x, y, z'
    '-x, y+1/2, -z+1/2'
    '-x, -y, -z'
    'x, -y-1/2, z-1/2'
_cell_length_a     15.8843(5)
_cell_length_b     29.7800(10)
_cell_length_c     16.6629(6)
_cell_angle_alpha     90
_cell_angle_beta     109.5536(12)
_cell_angle_gamma     90
_cell_volume     7427.6(4)
_cell_formula_units_Z     4
_cell_measurement_reflns_used     9425
_cell_measurement_theta_min     2.9329
_cell_measurement_theta_max     36.2761
_cell_measurement_temperature     100(2)
_exptl_crystal_description     plate
_exptl_crystal_colour     orange
_exptl_crystal_size_max     0.420
_exptl_crystal_size_mid     0.270
_exptl_crystal_size_min     0.090
_exptl_crystal_density_diffrn     1.276
_exptl_crystal_density_meas     ?
_exptl_crystal_density_method     ?
_exptl_crystal_F_000     3022
_exptl_absorpt_coefficient_mu     0.641
_exptl_absorpt_correction_type     multi-scan
_exptl_absorpt_process_details
;
(SADABS; Krause <i>et al.</i>,  2015)
;
_exptl_absorpt_correction_T_min     0.6556
_exptl_absorpt_correction_T_max     0.7471
_diffrn_ambient_temperature     100(2)
_diffrn_source     'sealed tube X-ray source'
_diffrn_radiation_type     MoK\a
_diffrn_radiation_wavelength     0.71073
_diffrn_radiation_monochromator     'Triumph curved graphite crystal'
_diffrn_measurement_device_type     'Bruker AXS D8 Quest CMOS'
_diffrn_measurement_method     'omega and phi scans'
_diffrn_detector_area_resol_mean     ?
_diffrn_reflns_number     87447
_diffrn_reflns_av_R_equivalents     0.0405
_diffrn_reflns_av_unetI/netI     0.0344
_diffrn_reflns_theta_min     2.845
_diffrn_reflns_theta_max     30.508
_diffrn_reflns_theta_full     25.242
_diffrn_measured_fraction_theta_max     0.983
_diffrn_measured_fraction_theta_full     0.996
_diffrn_reflns_limit_h_min     -22
_diffrn_reflns_limit_h_max     22
_diffrn_reflns_limit_k_min     -42
_diffrn_reflns_limit_k_max     35
_diffrn_reflns_limit_l_min     -18
_diffrn_reflns_limit_l_max     23
_refine_special_details
;
Three of the four phenol hydroxyl groups are positionally disordered by
rotation of the aromatic ring. For two of the three minor moieties the
O-C distance and the 1,3 O to C distances of the minor and major moieties
were restrained to be similar. Minor O atom O2B was constrained to have
the same ADP as the C atom it is bonded to. Two phenol H atom positions
were positionally restrained based on H-bonding considerations and to avoid
close contacts to C bound H atoms. Subject to these conditions the occupancy
rates of the major moieties refined to 0.917(3), 0.857(4) and 0.899(4).
A tert butyl group was refined as rotationally disordered. The two moieties
were restrained to have similar geometries, the central C atoms to share
one ADP, and Uij components of ADPs were restrained to be similar. Subject
to these conditions the occupancy ratio refined to 0.716(8) to 0.284(8).
One solvate methanol molecule was refined as disordered over two orientations,
and another to be disordered with a water molecule. The O-C distance of the
major and minor methanol molecules were restrained to be similar, and Uij
components of ADPs were restrained to be similar for the three methanol and
the one water moiety. Water H atoms were restrained to have O-H bond lengths
of 0.84(2) Angstroms, and 1.36(2) Angstrom H...H distances. Subject to these
conditions the occupancy ratio refined to 0.685(8) to 0.315(8) for the
methanol to water ratio, and 0.843(4) to 0.157(4) for the methanol to
methanol ratio.
;
_reflns_number_total     22272
_reflns_number_gt     18396
_reflns_threshold_expression     'I > 2\s(I)'
_refine_ls_structure_factor_coef     Fsqd
_refine_ls_matrix_type     full
_refine_ls_R_factor_all     0.0474
_refine_ls_R_factor_gt     0.0333
_refine_ls_wR_factor_gt     0.0708
_refine_ls_wR_factor_ref     0.0759
_refine_ls_goodness_of_fit_ref     1.026
_refine_ls_restrained_S_all     1.026
_refine_ls_number_reflns     22272
_refine_ls_number_parameters     900
_refine_ls_number_restraints     186
_refine_ls_hydrogen_treatment     mixed
_refine_ls_weighting_scheme     calc
_refine_ls_weighting_details
              'w=1/[\s^2^(Fo^2^)+(0.0251P)^2^+7.3036P] where P=(Fo^2^+2Fc^2^)/3'
_atom_sites_solution_hydrogens     mixed
_atom_sites_solution_primary     direct
_atom_sites_solution_secondary     difmap
_refine_ls_shift/su_max     0.006
_refine_ls_shift/su_mean     0.000
_refine_diff_density_max     2.118
_refine_diff_density_min     -0.919
_refine_ls_extinction_method     none
_refine_ls_extinction_coef     .
loop_
    _atom_type_symbol
    _atom_type_description
    _atom_type_scat_dispersion_real
    _atom_type_scat_dispersion_imag
    _atom_type_scat_source
    'C' 'C' 0.0033 0.0016
                         'International Tables Vol C Tables 4.2.6.8 and 6.1.1.4'
    'H' 'H' 0.0000 0.0000
                         'International Tables Vol C Tables 4.2.6.8 and 6.1.1.4'
    'N' 'N' 0.0061 0.0033
                         'International Tables Vol C Tables 4.2.6.8 and 6.1.1.4'
    'O' 'O' 0.0106 0.0060
                         'International Tables Vol C Tables 4.2.6.8 and 6.1.1.4'
    'Pd' 'Pd' -0.9988 1.0072
                         'International Tables Vol C Tables 4.2.6.8 and 6.1.1.4'
    'Cl' 'Cl' 0.1484 0.1585
                         'International Tables Vol C Tables 4.2.6.8 and 6.1.1.4'
_computing_data_collection
;
APEX3 (Bruker, 2016)
;
_computing_cell_refinement
;
SAINT (Bruker, 2016)
;
_computing_data_reduction
;
SAINT (Bruker, 2016)
;
_computing_structure_solution
;
SHELXS97 (Sheldrick, 2008)
;
_computing_structure_refinement
;
<i>SHELXL2016/6</i> (Sheldrick, 2015),
<i>SHELXLE</i>  (H\"ubschle <i>et al.</i>,  2011)
;
_computing_molecular_graphics
;
<i>OLEX2</i> (Dolomanov, 2009),
<i>VESTA</i> (Momma & Izumi, 2011)
;
_computing_publication_material
;
publCIF (Westrip, 2010)
;
loop_
    _atom_site_type_symbol
    _atom_site_label
    _atom_site_fract_x
    _atom_site_fract_y
    _atom_site_fract_z
    _atom_site_U_iso_or_equiv
    _atom_site_adp_type
    _atom_site_calc_flag
    _atom_site_occupancy
    _atom_site_disorder_assembly
    _atom_site_disorder_group
    C C1 0.17953(11) 0.80735(7) 0.30459(11) 0.0194(3) Uani d 1 . .
    H H1A 0.124296 0.825478 0.291263 0.023 Uiso calc 1 . .
    H H1B 0.164217 0.775609 0.310792 0.023 Uiso calc 1 . .
    C C2 0.21826(11) 0.81161(6) 0.23312(11) 0.0186(3) Uani d 1 . .
    H H2A 0.177086 0.797913 0.180441 0.022 Uiso calc 1 . .
    H H2B 0.225933 0.843696 0.221660 0.022 Uiso calc 1 . .
    C C3 0.25578(12) 0.87326(6) 0.38525(12) 0.0189(3) Uani d 1 . .
    H H3A 0.274902 0.882313 0.337477 0.028 Uiso calc 1 . .
    H H3B 0.300237 0.883118 0.438856 0.028 Uiso calc 1 . .
    H H3C 0.197988 0.887119 0.379094 0.028 Uiso calc 1 . .
    C C4 0.29176(14) 0.73906(6) 0.23957(13) 0.0252(4) Uani d 1 . .
    H H4A 0.259934 0.735029 0.178526 0.038 Uiso calc 1 . .
    H H4B 0.255957 0.726570 0.272035 0.038 Uiso calc 1 . .
    H H4C 0.349382 0.723493 0.255466 0.038 Uiso calc 1 . .
    C C5 0.22069(11) 0.80871(6) 0.46069(11) 0.0175(3) Uani d 1 . .
    H H5A 0.159724 0.819662 0.453394 0.021 Uiso calc 1 . .
    H H5B 0.219857 0.775496 0.462801 0.021 Uiso calc 1 . .
    C C6 0.28488(11) 0.82650(6) 0.54299(11) 0.0172(3) Uani d 1 . .
    C C7 0.25435(12) 0.85501(6) 0.59361(12) 0.0203(3) Uani d 1 . .
    H H7 0.192537 0.862079 0.576693 0.024 Uiso calc 1 . .
    C C8 0.31289(13) 0.87344(6) 0.66884(12) 0.0214(4) Uani d 1 . .
    C C9 0.40305(12) 0.86206(6) 0.69068(11) 0.0195(3) Uani d 1 . .
    H H9 0.443524 0.874213 0.741761 0.023 Uiso calc 1 . .
    C C10 0.43751(11) 0.83389(6) 0.64207(11) 0.0176(3) Uani d 1 . .
    C C11 0.37664(11) 0.81525(6) 0.56647(11) 0.0165(3) Uani d 1 . .
    C C12 0.27754(14) 0.90546(7) 0.72233(13) 0.0278(4) Uani d 1 . .
    C C13 0.2301(2) 0.94537(9) 0.66700(18) 0.0493(7) Uani d 1 . .
    H H13A 0.271220 0.960154 0.642776 0.074 Uiso calc 1 . .
    H H13B 0.211116 0.966851 0.702121 0.074 Uiso calc 1 . .
    H H13C 0.177649 0.934537 0.620839 0.074 Uiso calc 1 . .
    C C14 0.2107(2) 0.88091(10) 0.75446(19) 0.0514(7) Uani d 1 . .
    H H14A 0.162850 0.868296 0.705981 0.077 Uiso calc 1 . .
    H H14B 0.185163 0.902034 0.785119 0.077 Uiso calc 1 . .
    H H14C 0.241205 0.856620 0.792902 0.077 Uiso calc 1 . .
    C C15 0.35247(18) 0.92506(9) 0.79799(15) 0.0401(6) Uani d 1 . .
    H H15A 0.394948 0.941150 0.777254 0.060 Uiso calc 1 . .
    H H15B 0.383447 0.900697 0.835955 0.060 Uiso calc 1 . .
    H H15C 0.326986 0.945892 0.829225 0.060 Uiso calc 1 . .
    C C16 0.53860(11) 0.82428(6) 0.66905(11) 0.0190(3) Uani d 1 . .
    C C17 0.57415(12) 0.84092(7) 0.59878(12) 0.0238(4) Uani d 1 . .
    H H17A 0.544245 0.824557 0.545847 0.036 Uiso calc 1 . .
    H H17B 0.638691 0.835647 0.616394 0.036 Uiso calc 1 . .
    H H17C 0.562100 0.873116 0.589428 0.036 Uiso calc 1 . .
    C C18 0.55738(13) 0.77371(7) 0.68368(13) 0.0239(4) Uani d 1 . .
    H H18A 0.525242 0.757245 0.631485 0.036 Uiso calc 1 . .
    H H18B 0.537201 0.763440 0.730096 0.036 Uiso calc 1 . .
    H H18C 0.621664 0.768247 0.698789 0.036 Uiso calc 1 . .
    C C19 0.59150(13) 0.84892(8) 0.75145(13) 0.0289(4) Uani d 1 . .
    H H19A 0.655086 0.841619 0.766644 0.043 Uiso calc 1 . .
    H H19B 0.569987 0.839469 0.797507 0.043 Uiso calc 1 . .
    H H19C 0.583179 0.881385 0.742794 0.043 Uiso calc 1 . .
    C C20 0.36366(12) 0.80514(6) 0.20834(11) 0.0194(3) Uani d 1 . .
    H H20A 0.422187 0.789679 0.228461 0.023 Uiso calc 1 . .
    H H20B 0.334165 0.797097 0.147732 0.023 Uiso calc 1 . .
    C C21 0.37937(12) 0.85519(6) 0.21469(11) 0.0179(3) Uani d 1 . .
    C C22 0.44292(12) 0.87334(7) 0.28698(11) 0.0201(3) Uani d 1 . .
    H H22 0.476336 0.853829 0.331313 0.024 Uiso calc 0.917(3) A 1
    C C23 0.45843(12) 0.91936(7) 0.29554(12) 0.0216(4) Uani d 1 . .
    C C24 0.40753(12) 0.94681(7) 0.22901(12) 0.0224(4) Uani d 1 . .
    H H24 0.416930 0.978327 0.234504 0.027 Uiso calc 1 . .
    C C25 0.34364(12) 0.93061(7) 0.15490(12) 0.0209(4) Uani d 1 . .
    C C26 0.33134(12) 0.88384(7) 0.14817(11) 0.0213(4) Uani d 1 . .
    H H26 0.289926 0.871434 0.097885 0.026 Uiso calc 0.083(3) A 2
    C C27 0.52639(14) 0.93896(7) 0.37683(13) 0.0274(4) Uani d 1 . .
    C C28 0.5518(2) 0.98740(10) 0.36385(17) 0.0528(8) Uani d 1 . .
    H H28A 0.577123 0.988309 0.317726 0.079 Uiso calc 1 . .
    H H28B 0.596057 0.998444 0.416539 0.079 Uiso calc 1 . .
    H H28C 0.498403 1.006414 0.348971 0.079 Uiso calc 1 . .
    C C29 0.61076(15) 0.90945(10) 0.40685(17) 0.0475(7) Uani d 1 . .
    H H29A 0.594515 0.879079 0.418959 0.071 Uiso calc 1 . .
    H H29B 0.653492 0.922361 0.458601 0.071 Uiso calc 1 . .
    H H29C 0.637970 0.908136 0.362089 0.071 Uiso calc 1 . .
    C C30 0.48404(16) 0.93941(8) 0.44706(13) 0.0320(5) Uani d 1 . .
    H H30A 0.431519 0.959059 0.430062 0.048 Uiso calc 1 . .
    H H30B 0.527586 0.950598 0.500060 0.048 Uiso calc 1 . .
    H H30C 0.465948 0.908872 0.455959 0.048 Uiso calc 1 . .
    C C31 0.28669(13) 0.96291(7) 0.08547(13) 0.0235(4) Uani d 1 . .
    C C32 0.18826(14) 0.95698(8) 0.07806(15) 0.0310(4) Uani d 1 . .
    H H32A 0.151257 0.978120 0.035828 0.047 Uiso calc 1 . .
    H H32B 0.181486 0.962839 0.133454 0.047 Uiso calc 1 . .
    H H32C 0.169280 0.926184 0.060189 0.047 Uiso calc 1 . .
    C C33 0.29709(16) 0.95343(8) -0.00108(13) 0.0342(5) Uani d 1 . .
    H H33A 0.257826 0.973494 -0.044085 0.051 Uiso calc 1 . .
    H H33B 0.280830 0.922156 -0.017292 0.051 Uiso calc 1 . .
    H H33C 0.359260 0.958571 0.002776 0.051 Uiso calc 1 . .
    C C34 0.31216(15) 1.01223(7) 0.10743(15) 0.0335(5) Uani d 1 . .
    H H34A 0.274848 1.031531 0.061685 0.050 Uiso calc 1 . .
    H H34B 0.375168 1.016687 0.113673 0.050 Uiso calc 1 . .
    H H34C 0.302732 1.019955 0.160962 0.050 Uiso calc 1 . .
    C C35 0.82670(13) 0.78738(7) 0.62727(12) 0.0227(4) Uani d 1 . .
    H H35A 0.824884 0.784692 0.685884 0.027 Uiso calc 1 . .
    H H35B 0.814599 0.819066 0.609060 0.027 Uiso calc 1 . .
    C C36 0.75680(12) 0.75753(6) 0.56829(12) 0.0214(4) Uani d 1 . .
    H H36A 0.763320 0.726637 0.591504 0.026 Uiso calc 1 . .
    H H36B 0.696603 0.768609 0.563713 0.026 Uiso calc 1 . .
    C C37 0.94963(15) 0.73294(7) 0.67850(12) 0.0260(4) Uani d 1 . .
    H H37A 0.906169 0.708645 0.657586 0.039 Uiso calc 1 . .
    H H37B 0.956574 0.739453 0.738028 0.039 Uiso calc 1 . .
    H H37C 1.007331 0.723757 0.674484 0.039 Uiso calc 1 . .
    C C38 0.72900(13) 0.79913(7) 0.43422(14) 0.0276(4) Uani d 1 . .
    H H38A 0.733626 0.797676 0.377086 0.041 Uiso calc 1 . .
    H H38B 0.762670 0.825093 0.464726 0.041 Uiso calc 1 . .
    H H38C 0.666107 0.802153 0.429580 0.041 Uiso calc 1 . .
    C C39 0.98438(13) 0.81102(7) 0.66335(12) 0.0242(4) Uani d 1 . .
    H H39A 0.994263 0.813458 0.725091 0.029 Uiso calc 1 . .
    H H39B 1.042106 0.803016 0.656532 0.029 Uiso calc 1 . .
    C C40 0.95395(12) 0.85599(7) 0.62173(12) 0.0223(4) Uani d 1 . .
    C C41 0.96205(12) 0.86495(7) 0.54242(12) 0.0216(4) Uani d 1 . .
    H H41 0.992642 0.844110 0.518897 0.026 Uiso calc 0.899(4) B 1
    C C42 0.92636(12) 0.90370(6) 0.49693(12) 0.0206(3) Uani d 1 . .
    C C43 0.88280(12) 0.93363(6) 0.53447(12) 0.0220(4) Uani d 1 . .
    H H43 0.856925 0.959867 0.503581 0.026 Uiso calc 1 . .
    C C44 0.87513(12) 0.92721(6) 0.61466(12) 0.0230(4) Uani d 1 . .
    C C45 0.91311(13) 0.88776(7) 0.65884(12) 0.0247(4) Uani d 1 . .
    H H45 0.911017 0.882651 0.714420 0.030 Uiso calc 0.101(4) B 2
    C C46 0.9314(4) 0.9110(2) 0.4058(6) 0.0242(7) Uani d 0.716(8) C 1
    C C47 1.0265(4) 0.9038(3) 0.4074(6) 0.083(3) Uani d 0.716(8) C 1
    H H47A 1.029465 0.908772 0.350239 0.125 Uiso calc 0.716(8) C 1
    H H47B 1.045109 0.872976 0.425470 0.125 Uiso calc 0.716(8) C 1
    H H47C 1.066331 0.924959 0.447385 0.125 Uiso calc 0.716(8) C 1
    C C48 0.9003(4) 0.95804(12) 0.3720(3) 0.0453(12) Uani d 0.716(8) C 1
    H H48A 0.905189 0.961543 0.315213 0.068 Uiso calc 0.716(8) C 1
    H H48B 0.937886 0.980505 0.410573 0.068 Uiso calc 0.716(8) C 1
    H H48C 0.837993 0.962226 0.368466 0.068 Uiso calc 0.716(8) C 1
    C C49 0.8698(3) 0.87713(15) 0.3444(2) 0.0431(11) Uani d 0.716(8) C 1
    H H49A 0.808235 0.881608 0.343165 0.065 Uiso calc 0.716(8) C 1
    H H49B 0.889015 0.846534 0.363541 0.065 Uiso calc 0.716(8) C 1
    H H49C 0.872653 0.881615 0.287067 0.065 Uiso calc 0.716(8) C 1
    C C46B 0.9326(11) 0.9135(5) 0.4130(16) 0.0242(7) Uani d 0.284(8) C 2
    C C47B 1.0007(11) 0.8840(6) 0.3924(10) 0.060(5) Uani d 0.284(8) C 2
    H H47D 1.005037 0.892881 0.337305 0.090 Uiso calc 0.284(8) C 2
    H H47E 0.981869 0.852516 0.389804 0.090 Uiso calc 0.284(8) C 2
    H H47F 1.059127 0.887487 0.436844 0.090 Uiso calc 0.284(8) C 2
    C C48B 0.9648(9) 0.9616(3) 0.4077(8) 0.049(3) Uani d 0.284(8) C 2
    H H48D 0.971671 0.966356 0.352024 0.073 Uiso calc 0.284(8) C 2
    H H48E 1.022428 0.966322 0.452747 0.073 Uiso calc 0.284(8) C 2
    H H48F 0.920922 0.982931 0.415005 0.073 Uiso calc 0.284(8) C 2
    C C49B 0.8410(6) 0.9070(6) 0.3445(6) 0.056(4) Uani d 0.284(8) C 2
    H H49D 0.821845 0.875775 0.345083 0.084 Uiso calc 0.284(8) C 2
    H H49E 0.845064 0.914116 0.288509 0.084 Uiso calc 0.284(8) C 2
    H H49F 0.797498 0.927024 0.356195 0.084 Uiso calc 0.284(8) C 2
    C C50 0.82772(15) 0.96168(7) 0.65348(14) 0.0302(4) Uani d 1 . .
    C C51 0.74905(17) 0.93991(9) 0.67292(17) 0.0415(6) Uani d 1 . .
    H H51A 0.707962 0.926466 0.620829 0.062 Uiso calc 1 . .
    H H51B 0.717428 0.962812 0.694078 0.062 Uiso calc 1 . .
    H H51C 0.771552 0.916550 0.716264 0.062 Uiso calc 1 . .
    C C52 0.78897(16) 1.00097(8) 0.59236(17) 0.0397(6) Uani d 1 . .
    H H52A 0.745544 0.989460 0.539595 0.060 Uiso calc 1 . .
    H H52B 0.837358 1.016372 0.579297 0.060 Uiso calc 1 . .
    H H52C 0.759325 1.022123 0.619244 0.060 Uiso calc 1 . .
    C C53 0.89511(18) 0.98139(9) 0.73532(16) 0.0434(6) Uani d 1 . .
    H H53A 0.945630 0.994493 0.722265 0.065 Uiso calc 1 . .
    H H53B 0.916729 0.957504 0.777697 0.065 Uiso calc 1 . .
    H H53C 0.865827 1.004723 0.758047 0.065 Uiso calc 1 . .
    C C54 0.71609(11) 0.71773(6) 0.43015(12) 0.0199(3) Uani d 1 . .
    H H54A 0.651256 0.724189 0.411538 0.024 Uiso calc 1 . .
    H H54B 0.733107 0.714500 0.378453 0.024 Uiso calc 1 . .
    C C55 0.73381(11) 0.67400(6) 0.47843(11) 0.0181(3) Uani d 1 . .
    C C56 0.81404(11) 0.65147(6) 0.49064(11) 0.0190(3) Uani d 1 . .
    H H56 0.853784 0.662458 0.463438 0.023 Uiso calc 0.857(4) D 1
    C C57 0.83762(12) 0.61328(6) 0.54161(11) 0.0192(3) Uani d 1 . .
    C C58 0.77628(13) 0.59762(6) 0.57860(12) 0.0223(4) Uani d 1 . .
    H H58 0.791871 0.571904 0.614255 0.027 Uiso calc 1 . .
    C C59 0.69358(12) 0.61752(7) 0.56624(12) 0.0219(4) Uani d 1 . .
    C C60 0.67343(11) 0.65639(7) 0.51527(12) 0.0206(3) Uani d 1 . .
    H H60 0.617740 0.671004 0.505629 0.025 Uiso calc 0.143(4) D 2
    C C61 0.92834(13) 0.59069(7) 0.55567(13) 0.0244(4) Uani d 1 . .
    C C62 0.94060(16) 0.54802(8) 0.60966(15) 0.0349(5) Uani d 1 . .
    H H62A 0.892231 0.526887 0.582237 0.052 Uiso calc 1 . .
    H H62B 0.939272 0.555719 0.666405 0.052 Uiso calc 1 . .
    H H62C 0.998155 0.534161 0.614894 0.052 Uiso calc 1 . .
    C C63 0.93679(14) 0.57830(8) 0.46884(14) 0.0304(4) Uani d 1 . .
    H H63A 0.887427 0.558430 0.437847 0.046 Uiso calc 1 . .
    H H63B 0.993754 0.562897 0.477896 0.046 Uiso calc 1 . .
    H H63C 0.934557 0.605684 0.435584 0.046 Uiso calc 1 . .
    C C64 1.00323(13) 0.62374(8) 0.60294(15) 0.0335(5) Uani d 1 . .
    H H64A 1.061471 0.609641 0.612221 0.050 Uiso calc 1 . .
    H H64B 0.997492 0.631604 0.657991 0.050 Uiso calc 1 . .
    H H64C 0.998313 0.650978 0.568673 0.050 Uiso calc 1 . .
    C C65 0.62817(14) 0.59830(8) 0.60747(15) 0.0327(5) Uani d 1 . .
    C C66 0.61091(16) 0.63295(9) 0.66877(16) 0.0403(6) Uani d 1 . .
    H H66A 0.585029 0.660190 0.637104 0.060 Uiso calc 1 . .
    H H66B 0.667416 0.640399 0.713348 0.060 Uiso calc 1 . .
    H H66C 0.569293 0.620302 0.694870 0.060 Uiso calc 1 . .
    C C67 0.54135(17) 0.58412(11) 0.5376(2) 0.0559(8) Uani d 1 . .
    H H67A 0.513127 0.610499 0.504278 0.084 Uiso calc 1 . .
    H H67B 0.500538 0.570766 0.563928 0.084 Uiso calc 1 . .
    H H67C 0.555000 0.562032 0.500144 0.084 Uiso calc 1 . .
    C C68 0.6653(2) 0.55572(9) 0.66041(19) 0.0482(7) Uani d 1 . .
    H H68A 0.677181 0.532695 0.623551 0.072 Uiso calc 1 . .
    H H68B 0.621436 0.544351 0.685028 0.072 Uiso calc 1 . .
    H H68C 0.720940 0.563107 0.706248 0.072 Uiso calc 1 . .
    O O5 0.3231(2) 0.70311(9) 0.50018(17) 0.0253(7) Uani d 0.685(8) E 1
    H H5 0.347038 0.728568 0.510765 0.038 Uiso calc 0.685(8) E 1
    C C69 0.3784(3) 0.67414(13) 0.4738(3) 0.0462(12) Uani d 0.685(8) E 1
    H H69A 0.387186 0.686296 0.422488 0.069 Uiso calc 0.685(8) E 1
    H H69B 0.350314 0.644488 0.461162 0.069 Uiso calc 0.685(8) E 1
    H H69C 0.436337 0.671417 0.519210 0.069 Uiso calc 0.685(8) E 1
    O O5B 0.3750(8) 0.6952(2) 0.5134(4) 0.042(2) Uani d 0.315(8) E 2
    H H5C 0.380(7) 0.7231(9) 0.520(6) 0.063 Uiso d 0.315(8) E 2
    H H5D 0.341(7) 0.690(3) 0.462(3) 0.063 Uiso d 0.315(8) E 2
    O O6 1.02032(15) 0.66923(8) 0.36487(12) 0.0432(6) Uani d 0.843(4) F 1
    H H6 1.001717 0.691429 0.385152 0.065 Uiso calc 0.843(4) F 1
    C C70 1.1050(3) 0.65658(16) 0.4205(2) 0.0439(9) Uani d 0.843(4) F 1
    H H70A 1.149634 0.678422 0.416707 0.066 Uiso calc 0.843(4) F 1
    H H70B 1.120249 0.626776 0.404579 0.066 Uiso calc 0.843(4) F 1
    H H70C 1.104027 0.655737 0.478980 0.066 Uiso calc 0.843(4) F 1
    O O6B 1.1055(10) 0.7095(5) 0.3721(9) 0.063(4) Uani d 0.157(4) F 2
    H H6B 1.082514 0.725418 0.400806 0.095 Uiso calc 0.157(4) F 2
    C C70B 1.104(3) 0.6652(8) 0.3948(17) 0.065(6) Uani d 0.157(4) F 2
    H H70D 1.116875 0.663148 0.456460 0.097 Uiso calc 0.157(4) F 2
    H H70E 1.148844 0.648392 0.378888 0.097 Uiso calc 0.157(4) F 2
    H H70F 1.044521 0.652638 0.365208 0.097 Uiso calc 0.157(4) F 2
    N N1 0.24699(9) 0.82353(5) 0.38574(9) 0.0144(3) Uani d 1 . .
    N N2 0.30708(9) 0.78810(5) 0.25896(9) 0.0153(3) Uani d 1 . .
    N N3 0.91741(10) 0.77394(5) 0.62590(9) 0.0177(3) Uani d 1 . .
    N N4 0.76653(9) 0.75710(5) 0.48193(9) 0.0172(3) Uani d 1 . .
    O O1 0.40507(8) 0.78699(4) 0.51791(7) 0.0172(2) Uani d 1 . .
    O O2 0.26805(12) 0.86608(5) 0.07650(10) 0.0330(4) Uani d 0.917(3) A 1
    H H2 0.290674 0.844771 0.057669 0.049 Uiso calc 0.917(3) A 1
    O O2B 0.5034(9) 0.8514(5) 0.3518(8) 0.0201(3) Uani d 0.083(3) A 2
    H H2C 0.486603 0.824743 0.353287 0.030 Uiso calc 0.083(3) A 2
    O O3 0.59302(10) 0.67610(6) 0.50671(11) 0.0295(5) Uani d 0.857(4) D 1
    H H3 0.575190 0.690570 0.460818 0.044 Uiso calc 0.857(4) D 1
    O O3B 0.8753(6) 0.6616(3) 0.4513(7) 0.024(3) Uani d 0.143(4) D 2
    H H3D 0.871900 0.689051 0.438845 0.036 Uiso calc 0.143(4) D 2
    O O4 0.90424(13) 0.88163(6) 0.73783(10) 0.0337(5) Uani d 0.899(4) B 1
    H H4 0.943603 0.863677 0.766568 0.051 Uiso calc 0.899(4) B 1
    O O4B 1.0122(8) 0.8408(4) 0.5013(7) 0.022(4) Uani d 0.101(4) B 2
    H H4D 1.041665 0.820583 0.533947 0.033 Uiso calc 0.101(4) B 2
    Pd Pd1 0.36273(2) 0.79241(2) 0.39043(2) 0.01248(3) Uani d 1 . .
    Pd Pd2 0.90248(2) 0.75700(2) 0.50140(2) 0.01722(3) Uani d 1 . .
    Cl Cl1 0.49514(3) 0.75869(2) 0.39289(3) 0.02383(9) Uani d 1 . .
    Cl Cl2 1.05553(3) 0.75220(2) 0.52937(3) 0.02905(11) Uani d 1 . .
    Cl Cl3 0.87855(4) 0.74325(2) 0.35902(3) 0.03647(13) Uani d 1 . .
loop_
    _atom_site_aniso_label
    _atom_site_aniso_U_11
    _atom_site_aniso_U_22
    _atom_site_aniso_U_33
    _atom_site_aniso_U_12
    _atom_site_aniso_U_13
    _atom_site_aniso_U_23
    C1 0.0134(7) 0.0250(9) 0.0175(8) -0.0010(7) 0.0021(6) -0.0029(7)
    C2 0.0145(7) 0.0250(9) 0.0142(8) 0.0016(7) 0.0021(6) -0.0014(7)
    C3 0.0197(8) 0.0139(8) 0.0249(9) 0.0018(7) 0.0096(7) 0.0010(6)
    C4 0.0309(10) 0.0181(9) 0.0260(10) -0.0027(8) 0.0089(8) -0.0083(7)
    C5 0.0146(7) 0.0226(8) 0.0172(8) -0.0009(7) 0.0077(6) 0.0005(6)
    C6 0.0163(7) 0.0203(8) 0.0161(8) 0.0004(7) 0.0069(6) 0.0010(6)
    C7 0.0205(8) 0.0225(9) 0.0211(8) 0.0021(7) 0.0111(7) 0.0003(7)
    C8 0.0271(9) 0.0227(9) 0.0182(8) 0.0001(7) 0.0125(7) -0.0017(7)
    C9 0.0240(8) 0.0212(8) 0.0138(8) -0.0039(7) 0.0072(6) -0.0014(6)
    C10 0.0188(7) 0.0206(8) 0.0141(8) -0.0004(7) 0.0062(6) 0.0018(6)
    C11 0.0192(7) 0.0180(8) 0.0143(7) 0.0009(7) 0.0081(6) 0.0019(6)
    C12 0.0350(10) 0.0260(10) 0.0278(10) 0.0001(9) 0.0177(9) -0.0087(8)
    C13 0.0653(18) 0.0386(14) 0.0454(15) 0.0174(13) 0.0202(13) -0.0054(12)
    C14 0.0624(17) 0.0483(16) 0.0654(18) -0.0167(14) 0.0506(15) -0.0241(14)
    C15 0.0536(14) 0.0372(13) 0.0344(12) -0.0036(11) 0.0212(11) -0.0139(10)
    C16 0.0166(7) 0.0236(9) 0.0152(8) -0.0016(7) 0.0035(6) 0.0024(6)
    C17 0.0196(8) 0.0282(10) 0.0242(9) -0.0026(8) 0.0082(7) 0.0057(8)
    C18 0.0211(8) 0.0255(9) 0.0235(9) 0.0006(8) 0.0052(7) 0.0051(7)
    C19 0.0241(9) 0.0357(11) 0.0210(9) -0.0026(8) -0.0002(7) -0.0032(8)
    C20 0.0224(8) 0.0240(9) 0.0139(8) 0.0036(7) 0.0090(6) -0.0010(6)
    C21 0.0202(8) 0.0204(8) 0.0158(8) 0.0021(7) 0.0095(6) 0.0029(6)
    C22 0.0193(8) 0.0277(9) 0.0151(8) 0.0027(7) 0.0079(6) 0.0033(7)
    C23 0.0213(8) 0.0276(10) 0.0185(8) -0.0027(7) 0.0099(7) 0.0000(7)
    C24 0.0246(9) 0.0232(9) 0.0227(9) 0.0002(7) 0.0125(7) 0.0018(7)
    C25 0.0217(8) 0.0244(9) 0.0194(8) 0.0047(7) 0.0104(7) 0.0042(7)
    C26 0.0218(8) 0.0266(9) 0.0155(8) 0.0042(7) 0.0065(7) 0.0019(7)
    C27 0.0283(9) 0.0310(11) 0.0220(9) -0.0034(8) 0.0072(8) -0.0010(8)
    C28 0.0636(17) 0.0521(16) 0.0329(13) -0.0340(14) 0.0032(12) 0.0030(12)
    C29 0.0257(10) 0.0689(19) 0.0408(14) 0.0030(12) 0.0016(10) -0.0218(13)
    C30 0.0417(12) 0.0330(11) 0.0198(9) 0.0031(10) 0.0085(9) -0.0029(8)
    C31 0.0241(9) 0.0231(9) 0.0247(9) 0.0063(8) 0.0102(7) 0.0061(7)
    C32 0.0258(9) 0.0290(11) 0.0387(12) 0.0067(8) 0.0113(9) 0.0069(9)
    C33 0.0408(12) 0.0397(12) 0.0238(10) 0.0187(10) 0.0129(9) 0.0132(9)
    C34 0.0360(11) 0.0259(10) 0.0376(12) 0.0029(9) 0.0109(9) 0.0079(9)
    C35 0.0272(9) 0.0251(9) 0.0226(9) 0.0019(8) 0.0172(7) 0.0005(7)
    C36 0.0222(8) 0.0219(9) 0.0272(9) 0.0018(7) 0.0176(7) 0.0017(7)
    C37 0.0385(11) 0.0247(10) 0.0163(9) 0.0086(8) 0.0115(8) 0.0048(7)
    C38 0.0190(8) 0.0242(10) 0.0375(11) 0.0018(7) 0.0065(8) 0.0133(8)
    C39 0.0252(9) 0.0256(9) 0.0168(8) 0.0005(8) 0.0005(7) -0.0001(7)
    C40 0.0208(8) 0.0230(9) 0.0192(9) -0.0031(7) 0.0015(7) -0.0006(7)
    C41 0.0182(8) 0.0226(9) 0.0228(9) 0.0006(7) 0.0055(7) -0.0012(7)
    C42 0.0178(8) 0.0222(9) 0.0217(9) -0.0028(7) 0.0063(7) -0.0009(7)
    C43 0.0195(8) 0.0187(8) 0.0262(9) -0.0032(7) 0.0056(7) -0.0029(7)
    C44 0.0221(8) 0.0213(9) 0.0248(9) -0.0063(7) 0.0069(7) -0.0085(7)
    C45 0.0270(9) 0.0259(10) 0.0189(9) -0.0061(8) 0.0047(7) -0.0055(7)
    C46 0.0223(9) 0.0295(12) 0.0238(19) 0.0036(9) 0.0115(9) 0.0053(10)
    C47 0.030(2) 0.177(10) 0.052(4) 0.025(4) 0.026(2) 0.043(5)
    C48 0.076(3) 0.0276(17) 0.037(2) 0.0010(19) 0.025(2) 0.0098(14)
    C49 0.065(3) 0.041(2) 0.0230(16) -0.007(2) 0.0152(16) -0.0002(15)
    C46B 0.0223(9) 0.0295(12) 0.0238(19) 0.0036(9) 0.0115(9) 0.0053(10)
    C47B 0.073(11) 0.086(10) 0.033(6) 0.066(9) 0.035(8) 0.035(7)
    C48B 0.070(8) 0.035(5) 0.059(7) -0.011(5) 0.045(6) 0.005(4)
    C49B 0.035(5) 0.114(12) 0.020(4) -0.021(6) 0.010(4) 0.007(5)
    C50 0.0325(10) 0.0257(10) 0.0349(11) -0.0077(9) 0.0146(9) -0.0142(9)
    C51 0.0402(12) 0.0415(14) 0.0515(15) -0.0076(11) 0.0270(12) -0.0154(11)
    C52 0.0388(12) 0.0252(11) 0.0575(16) 0.0020(10) 0.0193(11) -0.0127(10)
    C53 0.0499(14) 0.0412(14) 0.0401(14) -0.0137(12) 0.0164(11) -0.0247(11)
    C54 0.0139(7) 0.0249(9) 0.0192(8) 0.0001(7) 0.0032(6) 0.0056(7)
    C55 0.0139(7) 0.0220(8) 0.0165(8) -0.0012(7) 0.0027(6) 0.0019(6)
    C56 0.0166(7) 0.0227(9) 0.0169(8) -0.0015(7) 0.0043(6) -0.0008(7)
    C57 0.0185(8) 0.0197(8) 0.0164(8) 0.0005(7) 0.0019(6) -0.0023(6)
    C58 0.0257(9) 0.0195(8) 0.0196(9) -0.0019(7) 0.0049(7) 0.0011(7)
    C59 0.0195(8) 0.0242(9) 0.0212(9) -0.0050(7) 0.0057(7) 0.0004(7)
    C60 0.0137(7) 0.0262(9) 0.0198(8) -0.0008(7) 0.0029(6) 0.0022(7)
    C61 0.0218(8) 0.0233(9) 0.0247(9) 0.0042(7) 0.0035(7) -0.0028(7)
    C62 0.0362(11) 0.0291(11) 0.0325(12) 0.0114(9) 0.0025(9) 0.0028(9)
    C63 0.0256(9) 0.0338(11) 0.0305(11) 0.0042(9) 0.0078(8) -0.0080(9)
    C64 0.0188(9) 0.0328(11) 0.0414(13) 0.0047(8) 0.0002(8) -0.0139(9)
    C65 0.0266(10) 0.0385(12) 0.0348(11) -0.0073(9) 0.0127(9) 0.0074(9)
    C66 0.0344(11) 0.0534(15) 0.0414(13) 0.0084(11) 0.0236(10) 0.0136(11)
    C67 0.0356(13) 0.068(2) 0.0628(19) -0.0263(14) 0.0140(13) 0.0035(15)
    C68 0.0594(16) 0.0381(14) 0.0593(17) -0.0032(13) 0.0362(14) 0.0174(12)
    O5 0.0307(15) 0.0231(12) 0.0259(12) -0.0020(11) 0.0144(11) -0.0014(9)
    C69 0.055(2) 0.0218(17) 0.081(3) -0.0019(16) 0.048(2) -0.003(2)
    O5B 0.076(6) 0.021(3) 0.038(3) -0.006(3) 0.030(4) 0.003(2)
    O6 0.0493(13) 0.0515(14) 0.0208(10) 0.0174(10) 0.0011(9) -0.0052(8)
    C70 0.0377(15) 0.064(2) 0.033(2) 0.0077(17) 0.0156(16) -0.0036(16)
    O6B 0.079(8) 0.072(8) 0.053(7) -0.012(7) 0.041(6) -0.011(6)
    C70B 0.078(10) 0.083(10) 0.039(10) 0.007(9) 0.027(9) -0.005(9)
    N1 0.0122(6) 0.0162(7) 0.0139(6) 0.0005(5) 0.0033(5) -0.0014(5)
    N2 0.0167(6) 0.0152(7) 0.0141(6) 0.0005(5) 0.0051(5) -0.0017(5)
    N3 0.0210(7) 0.0190(7) 0.0146(7) 0.0020(6) 0.0077(6) 0.0015(5)
    N4 0.0145(6) 0.0208(7) 0.0171(7) 0.0022(6) 0.0063(5) 0.0058(6)
    O1 0.0178(5) 0.0212(6) 0.0125(5) 0.0049(5) 0.0051(4) -0.0003(5)
    O2 0.0432(10) 0.0242(8) 0.0200(8) 0.0074(7) -0.0048(7) -0.0029(6)
    O2B 0.0193(8) 0.0277(9) 0.0151(8) 0.0027(7) 0.0079(6) 0.0033(7)
    O3 0.0151(7) 0.0379(10) 0.0363(10) 0.0050(7) 0.0096(7) 0.0192(8)
    O3B 0.018(4) 0.024(5) 0.038(6) -0.002(4) 0.019(4) 0.001(4)
    O4 0.0495(11) 0.0335(10) 0.0188(8) 0.0011(8) 0.0122(7) -0.0041(7)
    O4B 0.020(6) 0.032(8) 0.014(6) 0.014(5) 0.008(5) 0.005(5)
    Pd1 0.01173(5) 0.01425(6) 0.01174(6) 0.00192(5) 0.00432(4) -0.00027(4)
    Pd2 0.01268(6) 0.02854(7) 0.01189(6) 0.00021(5) 0.00602(4) 0.00231(5)
    Cl1 0.02027(19) 0.0316(2) 0.0220(2) 0.01215(18) 0.01026(16) 0.00532(18)
    Cl2 0.01481(18) 0.0442(3) 0.0303(2) 0.00095(19) 0.01044(17) 0.0005(2)
    Cl3 0.0303(2) 0.0669(4) 0.0157(2) -0.0060(3) 0.01236(19) -0.0033(2)
_geom_special_details
;
 All esds (except the esd in the dihedral angle between two l.s. planes)
 are estimated using the full covariance matrix.  The cell esds are taken
 into account individually in the estimation of esds in distances, angles
 and torsion angles; correlations between esds in cell parameters are only
 used when they are defined by crystal symmetry.  An approximate (isotropic)
 treatment of cell esds is used for estimating esds involving l.s. planes.
;
loop_
    _geom_bond_atom_site_label_1
    _geom_bond_atom_site_label_2
    _geom_bond_site_symmetry_2
    _geom_bond_distance
    _geom_bond_publ_flag
    C1 N1 . 1.496(2) ?
    C1 C2 . 1.518(2) ?
    C1 H1A . 0.9900 ?
    C1 H1B . 0.9900 ?
    C2 N2 . 1.503(2) ?
    C2 H2A . 0.9900 ?
    C2 H2B . 0.9900 ?
    C3 N1 . 1.488(2) ?
    C3 H3A . 0.9800 ?
    C3 H3B . 0.9800 ?
    C3 H3C . 0.9800 ?
    C4 N2 . 1.498(2) ?
    C4 H4A . 0.9800 ?
    C4 H4B . 0.9800 ?
    C4 H4C . 0.9800 ?
    C5 C6 . 1.505(2) ?
    C5 N1 . 1.509(2) ?
    C5 H5A . 0.9900 ?
    C5 H5B . 0.9900 ?
    C6 C7 . 1.393(2) ?
    C6 C11 . 1.417(2) ?
    C7 C8 . 1.399(3) ?
    C7 H7 . 0.9500 ?
    C8 C9 . 1.396(3) ?
    C8 C12 . 1.534(3) ?
    C9 C10 . 1.399(2) ?
    C9 H9 . 0.9500 ?
    C10 C11 . 1.419(2) ?
    C10 C16 . 1.542(2) ?
    C11 O1 . 1.346(2) ?
    C12 C14 . 1.526(3) ?
    C12 C15 . 1.531(3) ?
    C12 C13 . 1.538(3) ?
    C13 H13A . 0.9800 ?
    C13 H13B . 0.9800 ?
    C13 H13C . 0.9800 ?
    C14 H14A . 0.9800 ?
    C14 H14B . 0.9800 ?
    C14 H14C . 0.9800 ?
    C15 H15A . 0.9800 ?
    C15 H15B . 0.9800 ?
    C15 H15C . 0.9800 ?
    C16 C19 . 1.535(3) ?
    C16 C18 . 1.539(3) ?
    C16 C17 . 1.542(3) ?
    C17 H17A . 0.9800 ?
    C17 H17B . 0.9800 ?
    C17 H17C . 0.9800 ?
    C18 H18A . 0.9800 ?
    C18 H18B . 0.9800 ?
    C18 H18C . 0.9800 ?
    C19 H19A . 0.9800 ?
    C19 H19B . 0.9800 ?
    C19 H19C . 0.9800 ?
    C20 C21 . 1.509(3) ?
    C20 N2 . 1.511(2) ?
    C20 H20A . 0.9900 ?
    C20 H20B . 0.9900 ?
    C21 C22 . 1.396(3) ?
    C21 C26 . 1.404(2) ?
    C22 O2B . 1.350(10) ?
    C22 C23 . 1.392(3) ?
    C22 H22 . 0.9500 ?
    C23 C24 . 1.397(3) ?
    C23 C27 . 1.537(3) ?
    C24 C25 . 1.396(3) ?
    C24 H24 . 0.9500 ?
    C25 C26 . 1.406(3) ?
    C25 C31 . 1.543(3) ?
    C26 O2 . 1.383(2) ?
    C26 H26 . 0.9500 ?
    C27 C28 . 1.532(3) ?
    C27 C30 . 1.533(3) ?
    C27 C29 . 1.539(3) ?
    C28 H28A . 0.9800 ?
    C28 H28B . 0.9800 ?
    C28 H28C . 0.9800 ?
    C29 H29A . 0.9800 ?
    C29 H29B . 0.9800 ?
    C29 H29C . 0.9800 ?
    C30 H30A . 0.9800 ?
    C30 H30B . 0.9800 ?
    C30 H30C . 0.9800 ?
    C31 C33 . 1.532(3) ?
    C31 C34 . 1.535(3) ?
    C31 C32 . 1.537(3) ?
    C32 H32A . 0.9800 ?
    C32 H32B . 0.9800 ?
    C32 H32C . 0.9800 ?
    C33 H33A . 0.9800 ?
    C33 H33B . 0.9800 ?
    C33 H33C . 0.9800 ?
    C34 H34A . 0.9800 ?
    C34 H34B . 0.9800 ?
    C34 H34C . 0.9800 ?
    C35 C36 . 1.503(3) ?
    C35 N3 . 1.503(2) ?
    C35 H35A . 0.9900 ?
    C35 H35B . 0.9900 ?
    C36 N4 . 1.498(2) ?
    C36 H36A . 0.9900 ?
    C36 H36B . 0.9900 ?
    C37 N3 . 1.490(2) ?
    C37 H37A . 0.9800 ?
    C37 H37B . 0.9800 ?
    C37 H37C . 0.9800 ?
    C38 N4 . 1.496(2) ?
    C38 H38A . 0.9800 ?
    C38 H38B . 0.9800 ?
    C38 H38C . 0.9800 ?
    C39 C40 . 1.511(3) ?
    C39 N3 . 1.515(2) ?
    C39 H39A . 0.9900 ?
    C39 H39B . 0.9900 ?
    C40 C41 . 1.396(3) ?
    C40 C45 . 1.403(3) ?
    C41 C42 . 1.393(3) ?
    C41 O4B . 1.410(9) ?
    C41 H41 . 0.9500 ?
    C42 C43 . 1.398(3) ?
    C42 C46B . 1.46(3) ?
    C42 C46 . 1.562(10) ?
    C43 C44 . 1.395(3) ?
    C43 H43 . 0.9500 ?
    C44 C45 . 1.410(3) ?
    C44 C50 . 1.538(3) ?
    C45 O4 . 1.382(2) ?
    C45 H45 . 0.9500 ?
    C46 C47 . 1.518(7) ?
    C46 C48 . 1.530(7) ?
    C46 C49 . 1.533(7) ?
    C47 H47A . 0.9800 ?
    C47 H47B . 0.9800 ?
    C47 H47C . 0.9800 ?
    C48 H48A . 0.9800 ?
    C48 H48B . 0.9800 ?
    C48 H48C . 0.9800 ?
    C49 H49A . 0.9800 ?
    C49 H49B . 0.9800 ?
    C49 H49C . 0.9800 ?
    C46B C47B . 1.519(16) ?
    C46B C49B . 1.531(16) ?
    C46B C48B . 1.534(15) ?
    C47B H47D . 0.9800 ?
    C47B H47E . 0.9800 ?
    C47B H47F . 0.9800 ?
    C48B H48D . 0.9800 ?
    C48B H48E . 0.9800 ?
    C48B H48F . 0.9800 ?
    C49B H49D . 0.9800 ?
    C49B H49E . 0.9800 ?
    C49B H49F . 0.9800 ?
    C50 C51 . 1.535(3) ?
    C50 C52 . 1.538(3) ?
    C50 C53 . 1.540(3) ?
    C51 H51A . 0.9800 ?
    C51 H51B . 0.9800 ?
    C51 H51C . 0.9800 ?
    C52 H52A . 0.9800 ?
    C52 H52B . 0.9800 ?
    C52 H52C . 0.9800 ?
    C53 H53A . 0.9800 ?
    C53 H53B . 0.9800 ?
    C53 H53C . 0.9800 ?
    C54 C55 . 1.507(2) ?
    C54 N4 . 1.516(2) ?
    C54 H54A . 0.9900 ?
    C54 H54B . 0.9900 ?
    C55 C56 . 1.394(2) ?
    C55 C60 . 1.402(2) ?
    C56 O3B . 1.377(9) ?
    C56 C57 . 1.394(3) ?
    C56 H56 . 0.9500 ?
    C57 C58 . 1.396(3) ?
    C57 C61 . 1.536(3) ?
    C58 C59 . 1.392(3) ?
    C58 H58 . 0.9500 ?
    C59 C60 . 1.408(3) ?
    C59 C65 . 1.535(3) ?
    C60 O3 . 1.369(2) ?
    C60 H60 . 0.9500 ?
    C61 C62 . 1.531(3) ?
    C61 C64 . 1.542(3) ?
    C61 C63 . 1.542(3) ?
    C62 H62A . 0.9800 ?
    C62 H62B . 0.9800 ?
    C62 H62C . 0.9800 ?
    C63 H63A . 0.9800 ?
    C63 H63B . 0.9800 ?
    C63 H63C . 0.9800 ?
    C64 H64A . 0.9800 ?
    C64 H64B . 0.9800 ?
    C64 H64C . 0.9800 ?
    C65 C67 . 1.536(3) ?
    C65 C66 . 1.540(4) ?
    C65 C68 . 1.545(3) ?
    C66 H66A . 0.9800 ?
    C66 H66B . 0.9800 ?
    C66 H66C . 0.9800 ?
    C67 H67A . 0.9800 ?
    C67 H67B . 0.9800 ?
    C67 H67C . 0.9800 ?
    C68 H68A . 0.9800 ?
    C68 H68B . 0.9800 ?
    C68 H68C . 0.9800 ?
    O5 C69 . 1.403(5) ?
    O5 H5 . 0.8400 ?
    C69 H69A . 0.9800 ?
    C69 H69B . 0.9800 ?
    C69 H69C . 0.9800 ?
    O5B H5C . 0.84(2) ?
    O5B H5D . 0.86(2) ?
    O6 C70 . 1.405(5) ?
    O6 H6 . 0.8400 ?
    C70 H70A . 0.9800 ?
    C70 H70B . 0.9800 ?
    C70 H70C . 0.9800 ?
    O6B C70B . 1.373(18) ?
    O6B H6B . 0.8400 ?
    C70B H70D . 0.9800 ?
    C70B H70E . 0.9800 ?
    C70B H70F . 0.9800 ?
    N1 Pd1 . 2.0369(14) ?
    N2 Pd1 . 2.0739(14) ?
    N3 Pd2 . 2.0699(15) ?
    N4 Pd2 . 2.0735(14) ?
    O1 Pd1 . 2.0085(12) ?
    O2 H2 . 0.8400 ?
    O2B H2C . 0.8400 ?
    O3 H3 . 0.8400 ?
    O3B H3D . 0.8400 ?
    O4 H4 . 0.8400 ?
    O4B H4D . 0.8400 ?
    Pd1 Cl1 . 2.3186(4) ?
    Pd2 Cl3 . 2.3102(5) ?
    Pd2 Cl2 . 2.3216(5) ?
loop_
    _geom_angle_atom_site_label_1
    _geom_angle_atom_site_label_2
    _geom_angle_atom_site_label_3
    _geom_angle_site_symmetry_1
    _geom_angle_site_symmetry_3
    _geom_angle
    _geom_angle_publ_flag
    N1 C1 C2 . . 109.06(14) ?
    N1 C1 H1A . . 109.9 ?
    C2 C1 H1A . . 109.9 ?
    N1 C1 H1B . . 109.9 ?
    C2 C1 H1B . . 109.9 ?
    H1A C1 H1B . . 108.3 ?
    N2 C2 C1 . . 108.93(14) ?
    N2 C2 H2A . . 109.9 ?
    C1 C2 H2A . . 109.9 ?
    N2 C2 H2B . . 109.9 ?
    C1 C2 H2B . . 109.9 ?
    H2A C2 H2B . . 108.3 ?
    N1 C3 H3A . . 109.5 ?
    N1 C3 H3B . . 109.5 ?
    H3A C3 H3B . . 109.5 ?
    N1 C3 H3C . . 109.5 ?
    H3A C3 H3C . . 109.5 ?
    H3B C3 H3C . . 109.5 ?
    N2 C4 H4A . . 109.5 ?
    N2 C4 H4B . . 109.5 ?
    H4A C4 H4B . . 109.5 ?
    N2 C4 H4C . . 109.5 ?
    H4A C4 H4C . . 109.5 ?
    H4B C4 H4C . . 109.5 ?
    C6 C5 N1 . . 111.11(14) ?
    C6 C5 H5A . . 109.4 ?
    N1 C5 H5A . . 109.4 ?
    C6 C5 H5B . . 109.4 ?
    N1 C5 H5B . . 109.4 ?
    H5A C5 H5B . . 108.0 ?
    C7 C6 C11 . . 120.74(16) ?
    C7 C6 C5 . . 119.95(15) ?
    C11 C6 C5 . . 119.27(15) ?
    C6 C7 C8 . . 121.32(17) ?
    C6 C7 H7 . . 119.3 ?
    C8 C7 H7 . . 119.3 ?
    C9 C8 C7 . . 117.04(16) ?
    C9 C8 C12 . . 122.84(17) ?
    C7 C8 C12 . . 120.11(17) ?
    C8 C9 C10 . . 124.11(17) ?
    C8 C9 H9 . . 117.9 ?
    C10 C9 H9 . . 117.9 ?
    C9 C10 C11 . . 117.78(16) ?
    C9 C10 C16 . . 120.90(16) ?
    C11 C10 C16 . . 121.31(15) ?
    O1 C11 C6 . . 120.19(15) ?
    O1 C11 C10 . . 120.80(15) ?
    C6 C11 C10 . . 119.00(16) ?
    C14 C12 C15 . . 109.5(2) ?
    C14 C12 C8 . . 109.80(18) ?
    C15 C12 C8 . . 112.38(18) ?
    C14 C12 C13 . . 108.8(2) ?
    C15 C12 C13 . . 106.8(2) ?
    C8 C12 C13 . . 109.47(18) ?
    C12 C13 H13A . . 109.5 ?
    C12 C13 H13B . . 109.5 ?
    H13A C13 H13B . . 109.5 ?
    C12 C13 H13C . . 109.5 ?
    H13A C13 H13C . . 109.5 ?
    H13B C13 H13C . . 109.5 ?
    C12 C14 H14A . . 109.5 ?
    C12 C14 H14B . . 109.5 ?
    H14A C14 H14B . . 109.5 ?
    C12 C14 H14C . . 109.5 ?
    H14A C14 H14C . . 109.5 ?
    H14B C14 H14C . . 109.5 ?
    C12 C15 H15A . . 109.5 ?
    C12 C15 H15B . . 109.5 ?
    H15A C15 H15B . . 109.5 ?
    C12 C15 H15C . . 109.5 ?
    H15A C15 H15C . . 109.5 ?
    H15B C15 H15C . . 109.5 ?
    C19 C16 C18 . . 107.87(15) ?
    C19 C16 C17 . . 107.20(16) ?
    C18 C16 C17 . . 109.50(16) ?
    C19 C16 C10 . . 112.13(16) ?
    C18 C16 C10 . . 110.82(15) ?
    C17 C16 C10 . . 109.22(14) ?
    C16 C17 H17A . . 109.5 ?
    C16 C17 H17B . . 109.5 ?
    H17A C17 H17B . . 109.5 ?
    C16 C17 H17C . . 109.5 ?
    H17A C17 H17C . . 109.5 ?
    H17B C17 H17C . . 109.5 ?
    C16 C18 H18A . . 109.5 ?
    C16 C18 H18B . . 109.5 ?
    H18A C18 H18B . . 109.5 ?
    C16 C18 H18C . . 109.5 ?
    H18A C18 H18C . . 109.5 ?
    H18B C18 H18C . . 109.5 ?
    C16 C19 H19A . . 109.5 ?
    C16 C19 H19B . . 109.5 ?
    H19A C19 H19B . . 109.5 ?
    C16 C19 H19C . . 109.5 ?
    H19A C19 H19C . . 109.5 ?
    H19B C19 H19C . . 109.5 ?
    C21 C20 N2 . . 114.07(14) ?
    C21 C20 H20A . . 108.7 ?
    N2 C20 H20A . . 108.7 ?
    C21 C20 H20B . . 108.7 ?
    N2 C20 H20B . . 108.7 ?
    H20A C20 H20B . . 107.6 ?
    C22 C21 C26 . . 119.40(17) ?
    C22 C21 C20 . . 119.85(16) ?
    C26 C21 C20 . . 120.75(16) ?
    O2B C22 C23 . . 109.9(6) ?
    O2B C22 C21 . . 128.2(6) ?
    C23 C22 C21 . . 121.46(17) ?
    C23 C22 H22 . . 119.3 ?
    C21 C22 H22 . . 119.3 ?
    C22 C23 C24 . . 117.35(17) ?
    C22 C23 C27 . . 120.83(17) ?
    C24 C23 C27 . . 121.78(18) ?
    C25 C24 C23 . . 123.80(18) ?
    C25 C24 H24 . . 118.1 ?
    C23 C24 H24 . . 118.1 ?
    C24 C25 C26 . . 116.97(17) ?
    C24 C25 C31 . . 121.19(18) ?
    C26 C25 C31 . . 121.79(17) ?
    O2 C26 C21 . . 119.66(17) ?
    O2 C26 C25 . . 119.30(17) ?
    C21 C26 C25 . . 120.98(17) ?
    C21 C26 H26 . . 119.5 ?
    C25 C26 H26 . . 119.5 ?
    C28 C27 C30 . . 107.6(2) ?
    C28 C27 C23 . . 111.93(18) ?
    C30 C27 C23 . . 108.53(17) ?
    C28 C27 C29 . . 110.0(2) ?
    C30 C27 C29 . . 108.28(19) ?
    C23 C27 C29 . . 110.36(18) ?
    C27 C28 H28A . . 109.5 ?
    C27 C28 H28B . . 109.5 ?
    H28A C28 H28B . . 109.5 ?
    C27 C28 H28C . . 109.5 ?
    H28A C28 H28C . . 109.5 ?
    H28B C28 H28C . . 109.5 ?
    C27 C29 H29A . . 109.5 ?
    C27 C29 H29B . . 109.5 ?
    H29A C29 H29B . . 109.5 ?
    C27 C29 H29C . . 109.5 ?
    H29A C29 H29C . . 109.5 ?
    H29B C29 H29C . . 109.5 ?
    C27 C30 H30A . . 109.5 ?
    C27 C30 H30B . . 109.5 ?
    H30A C30 H30B . . 109.5 ?
    C27 C30 H30C . . 109.5 ?
    H30A C30 H30C . . 109.5 ?
    H30B C30 H30C . . 109.5 ?
    C33 C31 C34 . . 107.34(18) ?
    C33 C31 C32 . . 109.30(18) ?
    C34 C31 C32 . . 108.01(17) ?
    C33 C31 C25 . . 111.72(16) ?
    C34 C31 C25 . . 112.10(17) ?
    C32 C31 C25 . . 108.29(16) ?
    C31 C32 H32A . . 109.5 ?
    C31 C32 H32B . . 109.5 ?
    H32A C32 H32B . . 109.5 ?
    C31 C32 H32C . . 109.5 ?
    H32A C32 H32C . . 109.5 ?
    H32B C32 H32C . . 109.5 ?
    C31 C33 H33A . . 109.5 ?
    C31 C33 H33B . . 109.5 ?
    H33A C33 H33B . . 109.5 ?
    C31 C33 H33C . . 109.5 ?
    H33A C33 H33C . . 109.5 ?
    H33B C33 H33C . . 109.5 ?
    C31 C34 H34A . . 109.5 ?
    C31 C34 H34B . . 109.5 ?
    H34A C34 H34B . . 109.5 ?
    C31 C34 H34C . . 109.5 ?
    H34A C34 H34C . . 109.5 ?
    H34B C34 H34C . . 109.5 ?
    C36 C35 N3 . . 109.55(15) ?
    C36 C35 H35A . . 109.8 ?
    N3 C35 H35A . . 109.8 ?
    C36 C35 H35B . . 109.8 ?
    N3 C35 H35B . . 109.8 ?
    H35A C35 H35B . . 108.2 ?
    N4 C36 C35 . . 110.01(14) ?
    N4 C36 H36A . . 109.7 ?
    C35 C36 H36A . . 109.7 ?
    N4 C36 H36B . . 109.7 ?
    C35 C36 H36B . . 109.7 ?
    H36A C36 H36B . . 108.2 ?
    N3 C37 H37A . . 109.5 ?
    N3 C37 H37B . . 109.5 ?
    H37A C37 H37B . . 109.5 ?
    N3 C37 H37C . . 109.5 ?
    H37A C37 H37C . . 109.5 ?
    H37B C37 H37C . . 109.5 ?
    N4 C38 H38A . . 109.5 ?
    N4 C38 H38B . . 109.5 ?
    H38A C38 H38B . . 109.5 ?
    N4 C38 H38C . . 109.5 ?
    H38A C38 H38C . . 109.5 ?
    H38B C38 H38C . . 109.5 ?
    C40 C39 N3 . . 112.59(14) ?
    C40 C39 H39A . . 109.1 ?
    N3 C39 H39A . . 109.1 ?
    C40 C39 H39B . . 109.1 ?
    N3 C39 H39B . . 109.1 ?
    H39A C39 H39B . . 107.8 ?
    C41 C40 C45 . . 119.42(18) ?
    C41 C40 C39 . . 119.16(17) ?
    C45 C40 C39 . . 121.31(18) ?
    C42 C41 C40 . . 121.61(18) ?
    C42 C41 O4B . . 110.6(5) ?
    C40 C41 O4B . . 127.5(5) ?
    C42 C41 H41 . . 119.2 ?
    C40 C41 H41 . . 119.2 ?
    C41 C42 C43 . . 117.19(18) ?
    C41 C42 C46B . . 122.6(7) ?
    C43 C42 C46B . . 120.2(7) ?
    C41 C42 C46 . . 120.0(3) ?
    C43 C42 C46 . . 122.7(3) ?
    C44 C43 C42 . . 123.79(18) ?
    C44 C43 H43 . . 118.1 ?
    C42 C43 H43 . . 118.1 ?
    C43 C44 C45 . . 117.08(18) ?
    C43 C44 C50 . . 121.56(19) ?
    C45 C44 C50 . . 121.37(18) ?
    O4 C45 C40 . . 122.71(19) ?
    O4 C45 C44 . . 116.44(18) ?
    C40 C45 C44 . . 120.79(18) ?
    C40 C45 H45 . . 119.6 ?
    C44 C45 H45 . . 119.6 ?
    C47 C46 C48 . . 109.4(6) ?
    C47 C46 C49 . . 109.2(6) ?
    C48 C46 C49 . . 107.5(5) ?
    C47 C46 C42 . . 109.8(6) ?
    C48 C46 C42 . . 111.7(5) ?
    C49 C46 C42 . . 109.2(5) ?
    C46 C47 H47A . . 109.5 ?
    C46 C47 H47B . . 109.5 ?
    H47A C47 H47B . . 109.5 ?
    C46 C47 H47C . . 109.5 ?
    H47A C47 H47C . . 109.5 ?
    H47B C47 H47C . . 109.5 ?
    C46 C48 H48A . . 109.5 ?
    C46 C48 H48B . . 109.5 ?
    H48A C48 H48B . . 109.5 ?
    C46 C48 H48C . . 109.5 ?
    H48A C48 H48C . . 109.5 ?
    H48B C48 H48C . . 109.5 ?
    C46 C49 H49A . . 109.5 ?
    C46 C49 H49B . . 109.5 ?
    H49A C49 H49B . . 109.5 ?
    C46 C49 H49C . . 109.5 ?
    H49A C49 H49C . . 109.5 ?
    H49B C49 H49C . . 109.5 ?
    C42 C46B C47B . . 112.4(14) ?
    C42 C46B C49B . . 109.6(13) ?
    C47B C46B C49B . . 109.3(15) ?
    C42 C46B C48B . . 111.8(14) ?
    C47B C46B C48B . . 104.6(14) ?
    C49B C46B C48B . . 109.1(14) ?
    C46B C47B H47D . . 109.5 ?
    C46B C47B H47E . . 109.5 ?
    H47D C47B H47E . . 109.5 ?
    C46B C47B H47F . . 109.5 ?
    H47D C47B H47F . . 109.5 ?
    H47E C47B H47F . . 109.5 ?
    C46B C48B H48D . . 109.5 ?
    C46B C48B H48E . . 109.5 ?
    H48D C48B H48E . . 109.5 ?
    C46B C48B H48F . . 109.5 ?
    H48D C48B H48F . . 109.5 ?
    H48E C48B H48F . . 109.5 ?
    C46B C49B H49D . . 109.5 ?
    C46B C49B H49E . . 109.5 ?
    H49D C49B H49E . . 109.5 ?
    C46B C49B H49F . . 109.5 ?
    H49D C49B H49F . . 109.5 ?
    H49E C49B H49F . . 109.5 ?
    C51 C50 C44 . . 110.77(17) ?
    C51 C50 C52 . . 106.7(2) ?
    C44 C50 C52 . . 111.90(19) ?
    C51 C50 C53 . . 110.3(2) ?
    C44 C50 C53 . . 109.49(18) ?
    C52 C50 C53 . . 107.55(19) ?
    C50 C51 H51A . . 109.5 ?
    C50 C51 H51B . . 109.5 ?
    H51A C51 H51B . . 109.5 ?
    C50 C51 H51C . . 109.5 ?
    H51A C51 H51C . . 109.5 ?
    H51B C51 H51C . . 109.5 ?
    C50 C52 H52A . . 109.5 ?
    C50 C52 H52B . . 109.5 ?
    H52A C52 H52B . . 109.5 ?
    C50 C52 H52C . . 109.5 ?
    H52A C52 H52C . . 109.5 ?
    H52B C52 H52C . . 109.5 ?
    C50 C53 H53A . . 109.5 ?
    C50 C53 H53B . . 109.5 ?
    H53A C53 H53B . . 109.5 ?
    C50 C53 H53C . . 109.5 ?
    H53A C53 H53C . . 109.5 ?
    H53B C53 H53C . . 109.5 ?
    C55 C54 N4 . . 113.32(14) ?
    C55 C54 H54A . . 108.9 ?
    N4 C54 H54A . . 108.9 ?
    C55 C54 H54B . . 108.9 ?
    N4 C54 H54B . . 108.9 ?
    H54A C54 H54B . . 107.7 ?
    C56 C55 C60 . . 118.83(17) ?
    C56 C55 C54 . . 119.49(16) ?
    C60 C55 C54 . . 121.60(16) ?
    O3B C56 C55 . . 125.6(4) ?
    O3B C56 C57 . . 112.4(4) ?
    C55 C56 C57 . . 121.86(17) ?
    C55 C56 H56 . . 119.1 ?
    C57 C56 H56 . . 119.1 ?
    C56 C57 C58 . . 117.18(17) ?
    C56 C57 C61 . . 119.84(17) ?
    C58 C57 C61 . . 122.97(17) ?
    C59 C58 C57 . . 123.78(18) ?
    C59 C58 H58 . . 118.1 ?
    C57 C58 H58 . . 118.1 ?
    C58 C59 C60 . . 116.87(17) ?
    C58 C59 C65 . . 121.44(18) ?
    C60 C59 C65 . . 121.68(17) ?
    O3 C60 C55 . . 123.03(17) ?
    O3 C60 C59 . . 115.54(17) ?
    C55 C60 C59 . . 121.40(17) ?
    C55 C60 H60 . . 119.3 ?
    C59 C60 H60 . . 119.3 ?
    C62 C61 C57 . . 112.43(18) ?
    C62 C61 C64 . . 107.75(17) ?
    C57 C61 C64 . . 108.80(16) ?
    C62 C61 C63 . . 108.59(17) ?
    C57 C61 C63 . . 109.50(16) ?
    C64 C61 C63 . . 109.73(18) ?
    C61 C62 H62A . . 109.5 ?
    C61 C62 H62B . . 109.5 ?
    H62A C62 H62B . . 109.5 ?
    C61 C62 H62C . . 109.5 ?
    H62A C62 H62C . . 109.5 ?
    H62B C62 H62C . . 109.5 ?
    C61 C63 H63A . . 109.5 ?
    C61 C63 H63B . . 109.5 ?
    H63A C63 H63B . . 109.5 ?
    C61 C63 H63C . . 109.5 ?
    H63A C63 H63C . . 109.5 ?
    H63B C63 H63C . . 109.5 ?
    C61 C64 H64A . . 109.5 ?
    C61 C64 H64B . . 109.5 ?
    H64A C64 H64B . . 109.5 ?
    C61 C64 H64C . . 109.5 ?
    H64A C64 H64C . . 109.5 ?
    H64B C64 H64C . . 109.5 ?
    C59 C65 C67 . . 109.51(19) ?
    C59 C65 C66 . . 110.16(18) ?
    C67 C65 C66 . . 111.9(2) ?
    C59 C65 C68 . . 112.03(19) ?
    C67 C65 C68 . . 106.3(2) ?
    C66 C65 C68 . . 106.9(2) ?
    C65 C66 H66A . . 109.5 ?
    C65 C66 H66B . . 109.5 ?
    H66A C66 H66B . . 109.5 ?
    C65 C66 H66C . . 109.5 ?
    H66A C66 H66C . . 109.5 ?
    H66B C66 H66C . . 109.5 ?
    C65 C67 H67A . . 109.5 ?
    C65 C67 H67B . . 109.5 ?
    H67A C67 H67B . . 109.5 ?
    C65 C67 H67C . . 109.5 ?
    H67A C67 H67C . . 109.5 ?
    H67B C67 H67C . . 109.5 ?
    C65 C68 H68A . . 109.5 ?
    C65 C68 H68B . . 109.5 ?
    H68A C68 H68B . . 109.5 ?
    C65 C68 H68C . . 109.5 ?
    H68A C68 H68C . . 109.5 ?
    H68B C68 H68C . . 109.5 ?
    C69 O5 H5 . . 109.5 ?
    O5 C69 H69A . . 109.5 ?
    O5 C69 H69B . . 109.5 ?
    H69A C69 H69B . . 109.5 ?
    O5 C69 H69C . . 109.5 ?
    H69A C69 H69C . . 109.5 ?
    H69B C69 H69C . . 109.5 ?
    H5C O5B H5D . . 107(3) ?
    C70 O6 H6 . . 109.5 ?
    O6 C70 H70A . . 109.5 ?
    O6 C70 H70B . . 109.5 ?
    H70A C70 H70B . . 109.5 ?
    O6 C70 H70C . . 109.5 ?
    H70A C70 H70C . . 109.5 ?
    H70B C70 H70C . . 109.5 ?
    C70B O6B H6B . . 109.5 ?
    O6B C70B H70D . . 109.5 ?
    O6B C70B H70E . . 109.5 ?
    H70D C70B H70E . . 109.5 ?
    O6B C70B H70F . . 109.5 ?
    H70D C70B H70F . . 109.5 ?
    H70E C70B H70F . . 109.5 ?
    C3 N1 C1 . . 110.84(14) ?
    C3 N1 C5 . . 110.38(13) ?
    C1 N1 C5 . . 109.91(13) ?
    C3 N1 Pd1 . . 111.59(10) ?
    C1 N1 Pd1 . . 104.61(10) ?
    C5 N1 Pd1 . . 109.36(10) ?
    C4 N2 C2 . . 108.85(14) ?
    C4 N2 C20 . . 106.92(14) ?
    C2 N2 C20 . . 111.12(13) ?
    C4 N2 Pd1 . . 105.61(11) ?
    C2 N2 Pd1 . . 107.53(10) ?
    C20 N2 Pd1 . . 116.48(10) ?
    C37 N3 C35 . . 110.58(15) ?
    C37 N3 C39 . . 107.41(14) ?
    C35 N3 C39 . . 110.12(14) ?
    C37 N3 Pd2 . . 106.95(11) ?
    C35 N3 Pd2 . . 106.93(11) ?
    C39 N3 Pd2 . . 114.81(11) ?
    C38 N4 C36 . . 110.64(15) ?
    C38 N4 C54 . . 107.70(14) ?
    C36 N4 C54 . . 110.40(14) ?
    C38 N4 Pd2 . . 107.06(11) ?
    C36 N4 Pd2 . . 106.65(11) ?
    C54 N4 Pd2 . . 114.35(11) ?
    C11 O1 Pd1 . . 121.65(10) ?
    C26 O2 H2 . . 109.5 ?
    C22 O2B H2C . . 109.5 ?
    C60 O3 H3 . . 109.5 ?
    C56 O3B H3D . . 109.5 ?
    C45 O4 H4 . . 109.5 ?
    C41 O4B H4D . . 109.5 ?
    O1 Pd1 N1 . . 93.18(5) ?
    O1 Pd1 N2 . . 170.29(5) ?
    N1 Pd1 N2 . . 85.84(6) ?
    O1 Pd1 Cl1 . . 88.04(4) ?
    N1 Pd1 Cl1 . . 178.20(4) ?
    N2 Pd1 Cl1 . . 93.17(4) ?
    N3 Pd2 N4 . . 85.44(6) ?
    N3 Pd2 Cl3 . . 175.32(5) ?
    N4 Pd2 Cl3 . . 91.99(4) ?
    N3 Pd2 Cl2 . . 93.02(4) ?
    N4 Pd2 Cl2 . . 175.77(4) ?
    Cl3 Pd2 Cl2 . . 89.801(19) ?
loop_
    _geom_torsion_atom_site_label_1
    _geom_torsion_atom_site_label_2
    _geom_torsion_atom_site_label_3
    _geom_torsion_atom_site_label_4
    _geom_torsion_site_symmetry_1
    _geom_torsion_site_symmetry_2
    _geom_torsion_site_symmetry_3
    _geom_torsion_site_symmetry_4
    _geom_torsion
    _geom_torsion_publ_flag
    N1 C1 C2 N2 . . . . 53.29(19) ?
    N1 C5 C6 C7 . . . . 118.98(18) ?
    N1 C5 C6 C11 . . . . -58.7(2) ?
    C11 C6 C7 C8 . . . . 0.1(3) ?
    C5 C6 C7 C8 . . . . -177.60(17) ?
    C6 C7 C8 C9 . . . . 0.1(3) ?
    C6 C7 C8 C12 . . . . 178.80(18) ?
    C7 C8 C9 C10 . . . . 0.3(3) ?
    C12 C8 C9 C10 . . . . -178.30(18) ?
    C8 C9 C10 C11 . . . . -0.9(3) ?
    C8 C9 C10 C16 . . . . 177.85(17) ?
    C7 C6 C11 O1 . . . . 178.73(16) ?
    C5 C6 C11 O1 . . . . -3.6(2) ?
    C7 C6 C11 C10 . . . . -0.7(3) ?
    C5 C6 C11 C10 . . . . 176.96(16) ?
    C9 C10 C11 O1 . . . . -178.33(16) ?
    C16 C10 C11 O1 . . . . 2.9(3) ?
    C9 C10 C11 C6 . . . . 1.1(2) ?
    C16 C10 C11 C6 . . . . -177.67(16) ?
    C9 C8 C12 C14 . . . . -118.9(2) ?
    C7 C8 C12 C14 . . . . 62.5(3) ?
    C9 C8 C12 C15 . . . . 3.3(3) ?
    C7 C8 C12 C15 . . . . -175.29(19) ?
    C9 C8 C12 C13 . . . . 121.8(2) ?
    C7 C8 C12 C13 . . . . -56.8(3) ?
    C9 C10 C16 C19 . . . . -0.2(2) ?
    C11 C10 C16 C19 . . . . 178.51(17) ?
    C9 C10 C16 C18 . . . . 120.36(19) ?
    C11 C10 C16 C18 . . . . -60.9(2) ?
    C9 C10 C16 C17 . . . . -118.92(18) ?
    C11 C10 C16 C17 . . . . 59.8(2) ?
    N2 C20 C21 C22 . . . . 78.3(2) ?
    N2 C20 C21 C26 . . . . -102.40(19) ?
    C26 C21 C22 O2B . . . . -170.5(8) ?
    C20 C21 C22 O2B . . . . 8.8(9) ?
    C26 C21 C22 C23 . . . . 1.5(3) ?
    C20 C21 C22 C23 . . . . -179.18(16) ?
    O2B C22 C23 C24 . . . . 173.6(7) ?
    C21 C22 C23 C24 . . . . 0.3(3) ?
    O2B C22 C23 C27 . . . . -8.7(7) ?
    C21 C22 C23 C27 . . . . 177.93(17) ?
    C22 C23 C24 C25 . . . . -0.9(3) ?
    C27 C23 C24 C25 . . . . -178.51(17) ?
    C23 C24 C25 C26 . . . . -0.3(3) ?
    C23 C24 C25 C31 . . . . 177.28(17) ?
    C22 C21 C26 O2 . . . . -179.78(17) ?
    C20 C21 C26 O2 . . . . 0.9(3) ?
    C22 C21 C26 C25 . . . . -2.7(3) ?
    C20 C21 C26 C25 . . . . 177.94(16) ?
    C24 C25 C26 O2 . . . . 179.19(17) ?
    C31 C25 C26 O2 . . . . 1.6(3) ?
    C24 C25 C26 C21 . . . . 2.1(3) ?
    C31 C25 C26 C21 . . . . -175.45(16) ?
    C22 C23 C27 C28 . . . . 164.4(2) ?
    C24 C23 C27 C28 . . . . -18.1(3) ?
    C22 C23 C27 C30 . . . . -77.0(2) ?
    C24 C23 C27 C30 . . . . 100.6(2) ?
    C22 C23 C27 C29 . . . . 41.6(3) ?
    C24 C23 C27 C29 . . . . -140.9(2) ?
    C24 C25 C31 C33 . . . . 122.7(2) ?
    C26 C25 C31 C33 . . . . -59.8(2) ?
    C24 C25 C31 C34 . . . . 2.2(3) ?
    C26 C25 C31 C34 . . . . 179.64(18) ?
    C24 C25 C31 C32 . . . . -116.9(2) ?
    C26 C25 C31 C32 . . . . 60.6(2) ?
    N3 C35 C36 N4 . . . . -52.50(19) ?
    N3 C39 C40 C41 . . . . -78.3(2) ?
    N3 C39 C40 C45 . . . . 98.0(2) ?
    C45 C40 C41 C42 . . . . -3.4(3) ?
    C39 C40 C41 C42 . . . . 172.91(17) ?
    C45 C40 C41 O4B . . . . 169.6(7) ?
    C39 C40 C41 O4B . . . . -14.1(8) ?
    C40 C41 C42 C43 . . . . 0.7(3) ?
    O4B C41 C42 C43 . . . . -173.4(6) ?
    C40 C41 C42 C46B . . . . -178.9(7) ?
    O4B C41 C42 C46B . . . . 7.0(10) ?
    C40 C41 C42 C46 . . . . -176.0(3) ?
    C41 C42 C43 C44 . . . . 1.4(3) ?
    C46B C42 C43 C44 . . . . -178.9(7) ?
    C46 C42 C43 C44 . . . . 178.0(3) ?
    C42 C43 C44 C45 . . . . -0.8(3) ?
    C42 C43 C44 C50 . . . . 178.99(17) ?
    C41 C40 C45 O4 . . . . -178.74(18) ?
    C39 C40 C45 O4 . . . . 5.0(3) ?
    C41 C40 C45 C44 . . . . 4.1(3) ?
    C39 C40 C45 C44 . . . . -172.13(17) ?
    C43 C44 C45 O4 . . . . -179.38(17) ?
    C50 C44 C45 O4 . . . . 0.9(3) ?
    C43 C44 C45 C40 . . . . -2.1(3) ?
    C50 C44 C45 C40 . . . . 178.18(17) ?
    C41 C42 C46 C47 . . . . -50.7(6) ?
    C43 C42 C46 C47 . . . . 132.9(5) ?
    C41 C42 C46 C48 . . . . -172.2(3) ?
    C43 C42 C46 C48 . . . . 11.3(6) ?
    C41 C42 C46 C49 . . . . 69.0(5) ?
    C43 C42 C46 C49 . . . . -107.5(4) ?
    C41 C42 C46B C47B . . . . -14.7(15) ?
    C43 C42 C46B C47B . . . . 165.7(10) ?
    C41 C42 C46B C49B . . . . 107.0(11) ?
    C43 C42 C46B C49B . . . . -72.6(12) ?
    C41 C42 C46B C48B . . . . -131.9(10) ?
    C43 C42 C46B C48B . . . . 48.5(13) ?
    C43 C44 C50 C51 . . . . 121.2(2) ?
    C45 C44 C50 C51 . . . . -59.1(3) ?
    C43 C44 C50 C52 . . . . 2.3(3) ?
    C45 C44 C50 C52 . . . . -178.01(18) ?
    C43 C44 C50 C53 . . . . -116.9(2) ?
    C45 C44 C50 C53 . . . . 62.8(3) ?
    N4 C54 C55 C56 . . . . -76.3(2) ?
    N4 C54 C55 C60 . . . . 100.40(19) ?
    C60 C55 C56 O3B . . . . 172.4(6) ?
    C54 C55 C56 O3B . . . . -10.7(6) ?
    C60 C55 C56 C57 . . . . -3.1(3) ?
    C54 C55 C56 C57 . . . . 173.71(17) ?
    O3B C56 C57 C58 . . . . -174.5(5) ?
    C55 C56 C57 C58 . . . . 1.6(3) ?
    O3B C56 C57 C61 . . . . 6.2(5) ?
    C55 C56 C57 C61 . . . . -177.76(17) ?
    C56 C57 C58 C59 . . . . 1.0(3) ?
    C61 C57 C58 C59 . . . . -179.65(18) ?
    C57 C58 C59 C60 . . . . -1.9(3) ?
    C57 C58 C59 C65 . . . . 178.98(19) ?
    C56 C55 C60 O3 . . . . -179.92(18) ?
    C54 C55 C60 O3 . . . . 3.3(3) ?
    C56 C55 C60 C59 . . . . 2.1(3) ?
    C54 C55 C60 C59 . . . . -174.65(17) ?
    C58 C59 C60 O3 . . . . -177.80(17) ?
    C65 C59 C60 O3 . . . . 1.3(3) ?
    C58 C59 C60 C55 . . . . 0.3(3) ?
    C65 C59 C60 C55 . . . . 179.41(18) ?
    C56 C57 C61 C62 . . . . -177.19(17) ?
    C58 C57 C61 C62 . . . . 3.5(3) ?
    C56 C57 C61 C64 . . . . 63.5(2) ?
    C58 C57 C61 C64 . . . . -115.8(2) ?
    C56 C57 C61 C63 . . . . -56.4(2) ?
    C58 C57 C61 C63 . . . . 124.3(2) ?
    C58 C59 C65 C67 . . . . -118.5(2) ?
    C60 C59 C65 C67 . . . . 62.4(3) ?
    C58 C59 C65 C66 . . . . 118.0(2) ?
    C60 C59 C65 C66 . . . . -61.0(3) ?
    C58 C59 C65 C68 . . . . -0.8(3) ?
    C60 C59 C65 C68 . . . . -179.8(2) ?
    C2 C1 N1 C3 . . . . 72.40(18) ?
    C2 C1 N1 C5 . . . . -165.31(14) ?
    C2 C1 N1 Pd1 . . . . -48.00(16) ?
    C6 C5 N1 C3 . . . . -54.56(18) ?
    C6 C5 N1 C1 . . . . -177.13(14) ?
    C6 C5 N1 Pd1 . . . . 68.57(15) ?
    C1 C2 N2 C4 . . . . 83.83(17) ?
    C1 C2 N2 C20 . . . . -158.69(14) ?
    C1 C2 N2 Pd1 . . . . -30.14(16) ?
    C21 C20 N2 C4 . . . . 175.21(15) ?
    C21 C20 N2 C2 . . . . 56.55(19) ?
    C21 C20 N2 Pd1 . . . . -67.03(17) ?
    C36 C35 N3 C37 . . . . -77.92(18) ?
    C36 C35 N3 C39 . . . . 163.52(15) ?
    C36 C35 N3 Pd2 . . . . 38.17(16) ?
    C40 C39 N3 C37 . . . . -173.44(16) ?
    C40 C39 N3 C35 . . . . -53.0(2) ?
    C40 C39 N3 Pd2 . . . . 67.78(18) ?
    C35 C36 N4 C38 . . . . -77.38(18) ?
    C35 C36 N4 C54 . . . . 163.50(15) ?
    C35 C36 N4 Pd2 . . . . 38.72(17) ?
    C55 C54 N4 C38 . . . . -168.30(15) ?
    C55 C54 N4 C36 . . . . -47.40(19) ?
    C55 C54 N4 Pd2 . . . . 72.86(16) ?
    C6 C11 O1 Pd1 . . . . 44.6(2) ?
    C10 C11 O1 Pd1 . . . . -135.99(14) ?
loop_
    _geom_hbond_atom_site_label_D
    _geom_hbond_atom_site_label_H
    _geom_hbond_atom_site_label_A
    _geom_hbond_site_symmetry_A
    _geom_hbond_distance_DH
    _geom_hbond_distance_HA
    _geom_hbond_distance_DA
    _geom_hbond_angle_DHA
    O5 H5 O1 . 0.84 1.95 2.787(3) 171.0
    C69 H69A Cl1 . 0.98 2.90 3.642(4) 133.5
    C69 H69C O3 . 0.98 2.57 3.267(4) 128.1
    O5B H5C O1 . 0.84(2) 1.95(3) 2.772(6) 168(12)
    O6 H6 Cl2 . 0.84 2.90 3.592(2) 141.2
    O6 H6 Cl3 . 0.84 2.41 3.129(2) 143.5
    O6B H6B Cl2 . 0.84 2.45 3.242(13) 156.6
    O2 H2 O5 4_575 0.84 1.88 2.715(3) 170.4
    O2B H2C Cl1 . 0.84 2.06 2.858(13) 157.2
    O3 H3 Cl1 . 0.84 2.46 3.1764(17) 143.8
    O3B H3D Cl3 . 0.84 2.12 2.886(10) 152.1
    O4 H4 O6 4_576 0.84 1.95 2.750(3) 159.5
    O4B H4D Cl2 . 0.84 2.05 2.726(12) 136.8
_shelx_space_group_comment
;
The symmetry employed for this shelxl refinement is uniquely defined
by the following loop, which should always be used as a source of
symmetry information in preference to the above space-group names.
They are only intended as comments.
;
_shelx_estimated_absorpt_T_min     0.775
_shelx_estimated_absorpt_T_max     0.945
_shelx_hkl_file
;
   3   0   0 2802.42 68.8773   1
   3   0   0 2538.14 66.0994   2
  -3   0   0 2898.84 68.9455   1
   4   0   0 2545.58 62.7651   2
  -4   0   0 2517.02 62.7398   2
  -4   0   0 2737.92 66.5144   1
  -5   0   0 1780.82 47.4731   1
  -5   0   0 1748.64 42.9559   2
   5   0   0 1770.86 42.9823   2
   6   0   0 2304.82 55.8946   2
  -6   0   0 2347.95 61.3185   1
  -6   0   0 2248.47 55.8511   2
  -7   0   0 2487.82 65.1617   1
  -7   0   0 2289.37 58.6656   2
  -7   0   0 2454.88 65.0716   1
   7   0   0 2429.31 58.8086   2
  -8   0   0 760.050 26.7262   1
   8   0   0 792.238 19.7514   2
  -8   0   0 768.145 19.6675   2
  -8   0   0 777.443 26.8485   1
  -9   0   0 4.58452 1.45833   2
   9   0   0 1.28946 2.10111   3
  -9   0   0 2.10732 6.26867   1
  -9   0   0 7.73576 6.38301   1
   9   0   0 11.6557 1.89200   2
  10   0   0 192.943 6.23696   2
 -10   0   0 172.896 14.7111   1
 -10   0   0 190.986 6.12200   2
  10   0   0 189.122 7.66859   3
 -10   0   0 194.669 14.6612   1
 -11   0   0 1385.82 44.0035   1
 -11   0   0 1348.97 33.8095   2
  11   0   0 1340.41 35.3791   3
  11   0   0 1363.68 33.9593   2
 -11   0   0 1298.44 43.2923   1
  12   0   0 14.4980 2.34217   2
 -12   0   0 5.06355 8.70575   1
  12   0   0 13.6180 3.09229   3
 -12   0   0 10.6566 2.01697   2
 -12   0   0 12.1698 8.76420   1
 -13   0   0 92.1650 4.98329   2
 -13   0   0 87.8270 13.3410   1
  13   0   0 108.186 5.44354   2
 -13   0   0 118.847 14.5022   1
 -14   0   0 16.9759 11.3025   1
 -14   0   0 -10.222 11.4747   1
 -14   0   0 3.54142 2.02924   2
  14   0   0 -0.5101 3.17084   3
  14   0   0 1.75252 2.44033   2
 -15   0   0 906.284 38.7419   1
  15   0   0 878.165 23.9260   2
  15   0   0 894.584 26.1671   3
 -15   0   0 915.465 23.6149   2
 -15   0   0 864.607 38.9896   1
  16   0   0 12.4412 4.05210   3
  16   0   0 25.5901 3.81293   2
 -16   0   0 19.5777 2.89440   2
 -16   0   0 47.5564 19.3144   1
  17   0   0 61.7333 8.43141   3
 -17   0   0 61.4537 5.17784   2
  17   0   0 64.1479 7.21716   2
  18   0   0 -6.6633 4.03394   3
 -18   0   0 -0.5353 2.59442   2
 -19   0   0 245.570 9.34911   2
  19   0   0 257.338 13.7765   3
  20   0   0 105.520 11.2315   3
 -20   0   0 100.620 6.94006   2
 -21   0   0 19.5547 3.96317   2
  21   0   0 5.89380 6.10331   3
  22   0   0 433.573 19.1066   3
 -22   0   0 417.266 14.3771   2
  23   0   0 37.5723 7.70681   3
  -3  -1   0 4206.97 106.358   1
  -3   1   0 4247.36 105.930   1
   3   1   0 4456.55 106.564   1
  -4  -1   0 56.1974 6.19054   1
  -4  -1   0 51.7438 2.26651   2
   4  -1   0 56.2750 2.11712   2
  -4   1   0 59.8234 5.73888   1
  -4   1   0 60.1663 2.09768   2
   4   1   0 49.8988 2.28329   2
   4   1   0 52.6049 6.30595   1
  -4   1   0 62.6500 5.82823   1
  -5  -1   0 1409.98 35.5851   2
   5  -1   0 1455.72 35.5123   2
  -5  -1   0 1524.78 40.5162   1
  -5   1   0 1449.79 39.8300   1
   5   1   0 1447.98 40.2858   1
   5   1   0 1484.77 36.2183   3
  -5   1   0 1501.54 39.9653   1
  -5   1   0 1408.59 35.4484   2
   5   1   0 1434.86 35.6027   2
  -6  -1   0 4414.38 109.597   1
  -6  -1   0 4137.47 103.903   2
   6  -1   0 4178.60 103.800   2
   6   1   0 4272.39 103.958   2
   6   1   0 4465.98 109.739   1
   6   1   0 4153.34 104.596   3
  -6   1   0 4098.72 103.771   2
  -6   1   0 4475.77 109.247   1
  -6   1   0 4558.92 109.285   1
  -7  -1   0 1254.32 31.5509   2
   7  -1   0 1297.68 31.4936   2
  -7  -1   0 1273.65 38.0110   1
  -7   1   0 1306.74 37.6606   1
  -7   1   0 1335.65 37.8589   1
   7   1   0 1296.94 31.6137   2
   7   1   0 1198.60 33.2305   3
  -7   1   0 1251.19 31.4030   2
  -8  -1   0 303.795 15.9639   1
  -8  -1   0 313.269 8.94851   2
   8  -1   0 338.466 8.96012   2
   8   1   0 322.069 10.1616   3
  -8   1   0 346.058 15.9743   1
  -8   1   0 313.222 8.78642   2
  -8   1   0 315.110 15.6067   1
   8   1   0 325.223 9.10015   2
   9  -1   0 2024.19 53.7799   2
  -9  -1   0 2204.75 61.6035   1
  -9  -1   0 2166.43 61.6775   1
  -9   1   0 2235.56 61.3600   1
   9   1   0 2218.19 54.5902   3
  -9   1   0 2114.73 53.2225   2
  -9   1   0 2261.42 61.3335   1
   9   1   0 2201.61 53.5154   2
  10  -1   0 364.817 10.2142   2
 -10  -1   0 358.858 10.2498   2
 -10  -1   0 370.543 19.2773   1
 -10  -1   0 366.916 19.5614   1
 -10   1   0 352.756 18.7986   1
  10   1   0 373.276 10.3861   2
  10   1   0 360.824 11.6243   3
 -10   1   0 362.970 18.5804   1
  11  -1   0 76.2143 3.87346   2
 -11  -1   0 63.7831 3.77580   2
 -11  -1   0 76.8543 10.8973   1
  11  -1   0 61.2239 5.45606   3
 -11  -1   0 75.7318 11.2747   1
  11   1   0 62.5041 5.43965   3
 -11   1   0 62.7674 10.1353   1
  11   1   0 80.2102 4.09383   2
 -11   1   0 75.0411 10.8349   1
 -11   1   0 68.9134 3.71496   2
  12  -1   0 64.7868 4.07357   2
 -12  -1   0 61.0976 11.3545   1
 -12  -1   0 39.5184 10.2320   1
  12  -1   0 59.0207 5.72657   3
 -12  -1   0 59.7977 3.87626   2
 -12   1   0 68.1820 11.1860   1
  12   1   0 64.3601 4.24926   2
 -12   1   0 58.5112 3.71342   2
  12   1   0 54.2862 5.65991   3
 -12   1   0 74.6365 11.6537   1
 -13  -1   0 1860.05 46.7927   2
  13  -1   0 1866.23 46.7908   2
 -13  -1   0 1868.46 59.1630   1
 -13  -1   0 1923.22 59.1384   1
  13  -1   0 1854.08 48.6822   3
 -13   1   0 1900.11 58.4357   1
 -13   1   0 1884.27 46.5859   2
 -13   1   0 1862.42 58.4800   1
  13   1   0 1848.92 46.9430   2
  13   1   0 1871.03 48.6194   3
 -14  -1   0 48.0522 12.6002   1
  14  -1   0 45.2663 4.51867   2
  14  -1   0 45.9122 6.36733   3
 -14  -1   0 34.8744 12.2621   1
 -14  -1   0 49.7349 4.12295   2
 -14   1   0 32.8874 11.7865   1
  14   1   0 44.5994 6.34991   3
 -14   1   0 35.4896 11.9278   1
  14   1   0 45.3597 4.69411   2
 -14   1   0 52.1455 4.00989   2
  15  -1   0 14.0632 3.00690   2
 -15  -1   0 12.2469 2.64312   2
 -15  -1   0 18.8888 13.9415   1
 -15  -1   0 8.81687 13.3941   1
 -15   1   0 9.81297 12.6546   1
  15   1   0 20.0984 3.31299   2
 -15   1   0 11.6910 2.50464   2
 -15   1   0 15.6009 13.2759   1
 -16  -1   0 196.106 32.7524   1
  16  -1   0 181.611 10.0418   3
 -16  -1   0 183.012 7.22873   2
  16  -1   0 186.123 8.15938   2
 -16   1   0 172.924 6.93714   2
  16   1   0 167.251 8.34929   2
  16   1   0 174.260 9.90759   3
 -16   1   0 180.921 22.9383   1
 -17  -1   0 668.950 18.6733   2
  17  -1   0 666.052 21.6370   3
  17  -1   0 643.951 19.3151   2
 -17   1   0 671.936 18.4547   2
  17   1   0 679.422 21.6167   3
  18  -1   0 8.92660 4.70090   3
 -18  -1   0 13.5041 3.13619   2
  18   1   0 10.5782 4.67992   3
 -18   1   0 11.6687 2.98774   2
  19  -1   0 4.85058 5.20719   3
 -19  -1   0 11.0149 3.31160   2
  19   1   0 5.18553 4.98969   3
 -19   1   0 6.48145 3.15259   2
  20  -1   0 272.791 14.5219   3
 -20  -1   0 256.070 10.1754   2
  20   1   0 252.019 14.5450   3
 -20   1   0 253.064 9.80350   2
 -21  -1   0 2.56746 3.75342   2
  21  -1   0 -4.7431 5.49958   3
  21   1   0 -9.5891 5.29865   3
 -21   1   0 5.68884 3.78706   2
  22  -1   0 64.8031 8.47433   3
 -22  -1   0 67.1361 7.60992   2
  22   1   0 55.4662 7.85564   3
 -22   1   0 60.6136 7.40844   2
 -23  -1   0 10.9180 5.36408   2
  23  -1   0 18.4209 7.14916   3
  24  -1   0 125.538 14.7094   3
   2  -2   0 270.386 8.65025   1
  -2  -2   0 228.437 9.23318   1
  -2  -2   0 258.182 7.07962   3
   2  -2   0 271.219 6.38117   2
   2   2   0 260.157 6.72590   2
  -3  -2   0 758.534 18.6756   2
   3  -2   0 766.837 18.4321   2
  -3  -2   0 769.935 18.9773   3
   3  -2   0 824.000 21.4166   1
  -3  -2   0 775.610 22.1359   1
   3   2   0 763.772 18.6937   2
   3   2   0 793.120 22.2480   1
   3   2   0 795.157 19.0053   3
  -3   2   0 641.307 20.7100   1
  -3   2   0 690.659 18.3936   2
   4  -2   0 1635.54 40.5460   2
  -4  -2   0 1740.43 45.0994   1
  -4  -2   0 1598.80 40.7848   2
  -4   2   0 1761.51 44.1568   1
  -4   2   0 1633.02 40.5309   2
   4   2   0 1708.36 45.0337   1
   4   2   0 1687.51 41.1996   3
   4   2   0 1653.96 40.7949   2
  -5  -2   0 366.417 14.6973   1
   5  -2   0 382.208 9.61581   2
  -5  -2   0 373.055 9.86428   2
  -5   2   0 385.700 9.59209   2
   5   2   0 357.948 14.7327   1
  -5   2   0 380.262 13.9532   1
  -5   2   0 365.366 13.8275   1
   5   2   0 379.472 9.91271   2
   5   2   0 385.574 10.4835   3
  -6  -2   0 696.555 17.8870   2
   6  -2   0 713.367 17.6521   2
  -6  -2   0 706.608 23.7834   1
   6   2   0 680.420 23.7152   1
  -6   2   0 714.291 22.9190   1
   6   2   0 719.546 17.9351   2
   6   2   0 691.149 18.5712   3
  -6   2   0 714.086 17.6130   2
  -6   2   0 722.126 23.0055   1
   7  -2   0 1507.49 36.2577   2
  -7  -2   0 1490.22 43.2435   1
  -7  -2   0 1438.76 36.4776   2
   7   2   0 1511.25 36.5695   2
   7   2   0 1378.16 37.3879   3
   7   2   0 1454.28 43.1382   1
  -7   2   0 1532.27 42.4997   1
  -7   2   0 1459.17 36.1910   2
  -7   2   0 1546.03 42.5560   1
  -8  -2   0 1591.32 39.7912   2
   8  -2   0 1667.33 39.6140   2
  -8  -2   0 1608.06 47.4218   1
  -8   2   0 1610.84 46.3776   1
   8   2   0 1662.89 40.7668   3
  -8   2   0 1625.50 46.3807   1
   8   2   0 1652.22 47.6716   1
  -8   2   0 1599.97 39.4934   2
   8   2   0 1480.92 40.3022   2
  -9  -2   0 34.9671 8.02074   1
  -9  -2   0 17.6544 1.96849   2
   9   2   0 13.5174 2.59230   3
  -9   2   0 30.3461 7.04704   1
  -9   2   0 20.3923 6.82710   1
  -9   2   0 23.4639 2.38112   2
 -10  -2   0 111.510 13.6257   1
  10  -2   0 115.532 4.36044   2
 -10  -2   0 110.243 4.57195   2
 -10   2   0 109.042 4.25469   2
  10   2   0 100.144 5.76612   3
 -10   2   0 108.224 12.4687   1
 -10   2   0 103.235 12.3749   1
  10   2   0 108.934 4.63315   2
 -11  -2   0 664.459 27.8808   1
 -11  -2   0 662.831 27.9352   1
 -11  -2   0 651.526 17.7038   2
  11  -2   0 670.685 17.6120   2
 -11   2   0 684.706 27.2634   1
  11   2   0 673.864 17.9377   2
 -11   2   0 665.374 17.4323   2
  11   2   0 674.971 19.2006   3
 -11   2   0 680.182 27.0795   1
 -12  -2   0 16.4249 9.60456   1
  12  -2   0 7.43030 2.13908   2
 -12  -2   0 -0.8039 9.20140   1
  12  -2   0 1.65853 2.55287   3
 -12  -2   0 0.76281 1.88460   2
 -12   2   0 3.05908 8.79889   1
  12   2   0 0.88802 2.62755   3
  12   2   0 6.41090 2.24191   2
 -12   2   0 9.22159 8.53182   1
 -12   2   0 4.41775 1.73582   2
  13  -2   0 198.503 10.0196   3
  13  -2   0 243.856 7.85317   2
 -13  -2   0 205.323 20.6714   1
 -13  -2   0 224.870 7.90077   2
 -13  -2   0 260.551 21.1463   1
  13   2   0 237.266 8.26291   2
  13   2   0 201.061 9.97243   3
 -13   2   0 234.162 7.53384   2
 -13   2   0 232.140 19.6403   1
 -13   2   0 254.877 20.0072   1
 -14  -2   0 25.2984 2.92330   2
  14  -2   0 33.4207 4.16600   2
 -14  -2   0 23.2143 11.9827   1
 -14  -2   0 16.6446 11.7007   1
  14  -2   0 18.7215 3.93706   3
  14   2   0 18.8746 3.73845   3
 -14   2   0 20.9372 2.55075   2
 -14   2   0 33.9398 11.9517   1
 -14   2   0 23.4035 11.9780   1
  14   2   0 25.1140 3.23387   2
  15  -2   0 1307.54 35.2927   3
 -15  -2   0 1286.48 32.9139   2
  15  -2   0 1256.98 32.7957   2
 -15  -2   0 1264.81 48.6608   1
 -15  -2   0 1254.05 47.8859   1
  15   2   0 1277.37 35.1317   3
 -15   2   0 1241.05 47.2262   1
  15   2   0 1243.13 33.1634   2
 -15   2   0 1296.26 32.5093   2
 -15   2   0 1308.85 46.9867   1
  16  -2   0 14.3319 3.43803   2
 -16  -2   0 8.34972 2.56037   2
  16  -2   0 0.36431 3.64592   3
 -16   2   0 8.78304 2.41348   2
  16   2   0 6.30359 3.77436   3
 -16   2   0 18.1167 14.8991   1
  16   2   0 13.5817 3.73631   2
  17  -2   0 1.94382 3.84413   2
  17  -2   0 3.64704 4.05200   3
 -17  -2   0 4.35519 2.76804   2
 -17   2   0 0.78432 2.43471   2
  17   2   0 -0.2964 3.91947   3
  18  -2   0 9.58720 5.31960   2
 -18  -2   0 1.75223 2.90516   2
  18  -2   0 -1.6337 4.32122   3
  18   2   0 4.17226 4.46665   3
 -18   2   0 8.11941 2.70493   2
  19  -2   0 223.802 13.4373   3
 -19  -2   0 226.568 9.17988   2
 -19   2   0 220.262 8.53761   2
  19   2   0 209.475 13.9080   3
 -20  -2   0 176.900 8.49340   2
  20  -2   0 157.520 12.2560   3
  20   2   0 157.483 12.3377   3
 -20   2   0 164.948 7.85144   2
 -21  -2   0 1.43518 3.86536   2
  21  -2   0 -7.8240 5.51322   3
  21   2   0 -2.0003 5.48766   3
 -21   2   0 1.78633 3.62056   2
 -22  -2   0 460.691 15.5075   2
  22  -2   0 486.166 20.2577   3
 -22   2   0 436.344 14.7594   2
  23  -2   0 20.0059 7.40580   3
 -23  -2   0 49.5173 7.75653   2
  24  -2   0 29.6085 8.35765   3
   2  -3   0 1258.68 31.2239   2
   2  -3   0 1343.33 33.5462   1
  -2  -3   0 1379.13 34.7810   1
  -2  -3   0 1251.97 31.6724   3
   2   3   0 1268.76 31.5525   2
   3  -3   0 1699.45 42.6455   2
  -3  -3   0 1867.44 47.0385   1
  -3  -3   0 1736.38 43.2186   3
   3  -3   0 1809.86 45.5957   1
   3   3   0 1715.25 42.9870   2
   3   3   0 1840.31 46.9380   1
  -3   3   0 1835.78 45.5642   1
  -3   3   0 1704.57 42.6338   2
   3   3   0 1745.30 43.2288   3
   4  -3   0 199.073 5.20043   2
  -4  -3   0 201.885 10.1017   1
  -4  -3   0 197.518 5.64434   2
  -4  -3   0 206.476 6.10264   3
   4  -3   0 190.296 9.00503   1
  -4   3   0 198.801 5.17527   2
   4   3   0 201.636 10.3476   1
   4   3   0 197.574 5.65615   2
  -4   3   0 195.376 8.79128   1
   5  -3   0 664.600 21.1907   1
  -5  -3   0 674.566 22.3518   1
  -5  -3   0 666.641 17.1294   2
   5  -3   0 682.671 16.7524   2
  -5   3   0 697.118 21.1375   1
   5   3   0 677.574 17.6484   3
   5   3   0 641.456 22.2588   1
  -5   3   0 691.776 16.7209   2
   5   3   0 697.706 17.1633   2
  -6  -3   0 3787.96 95.5636   2
   6  -3   0 3793.82 95.2284   2
  -6  -3   0 4234.27 102.319   1
   6   3   0 3996.18 95.6153   2
   6   3   0 3994.40 101.864   1
  -6   3   0 3986.93 100.306   1
  -6   3   0 4010.24 100.472   1
   6   3   0 3995.72 96.2074   3
  -6   3   0 3770.24 95.1755   2
   7  -3   0 1108.65 27.0946   2
  -7  -3   0 1048.44 27.3854   2
  -7  -3   0 1086.42 34.4204   1
   7   3   0 1098.05 28.2262   3
  -7   3   0 1125.17 33.0850   1
   7   3   0 1110.09 27.4930   2
  -7   3   0 1120.62 33.1626   1
   7   3   0 1110.05 34.6771   1
  -7   3   0 1071.08 26.9863   2
  -8  -3   0 142.138 12.6095   1
   8  -3   0 170.355 5.05715   2
  -8   3   0 177.224 11.8016   1
   8   3   0 166.705 5.51616   2
  -8   3   0 143.493 11.6106   1
   8   3   0 152.082 13.0870   1
   8   3   0 158.837 6.49132   3
  -8   3   0 159.252 4.94910   2
  -9  -3   0 601.041 24.7676   1
   9  -3   0 619.505 16.0375   2
  -9  -3   0 618.375 16.4136   2
   9   3   0 629.974 16.4590   2
   9   3   0 622.717 17.4615   3
   9   3   0 605.506 24.9919   1
  -9   3   0 631.399 15.9541   2
  -9   3   0 630.136 23.4850   1
  -9   3   0 636.604 23.7719   1
 -10  -3   0 470.520 22.8917   1
  10  -3   0 481.882 13.7310   2
 -10  -3   0 498.428 13.5261   2
  10   3   0 500.679 14.8023   3
 -10   3   0 492.186 21.3703   1
 -10   3   0 493.358 13.0996   2
  10   3   0 530.442 13.7912   2
 -10   3   0 498.217 21.8117   1
 -11  -3   0 198.101 6.75966   2
 -11  -3   0 189.638 16.8867   1
  11  -3   0 200.282 6.43470   2
 -11   3   0 202.317 15.5657   1
 -11   3   0 183.802 6.71619   2
  11   3   0 184.231 8.14222   3
  11   3   0 201.627 6.93896   2
 -11   3   0 228.636 16.0375   1
  12  -3   0 930.093 23.9929   2
 -12  -3   0 935.958 35.9745   1
 -12  -3   0 949.538 36.0248   1
 -12  -3   0 927.489 24.2870   2
 -12   3   0 914.699 23.7530   2
 -12   3   0 974.359 34.9052   1
  12   3   0 937.253 24.4929   2
 -12   3   0 914.097 33.9730   1
  12   3   0 919.939 25.8049   3
 -13  -3   0 1446.32 36.8731   2
 -13  -3   0 1402.25 49.5326   1
  13  -3   0 1450.94 36.5615   2
 -13  -3   0 1482.47 50.0668   1
 -13   3   0 1436.95 36.3100   2
 -13   3   0 1526.92 48.5853   1
  13   3   0 1459.95 37.0818   2
  13   3   0 1412.94 38.4918   3
 -13   3   0 1456.89 47.7788   1
  14  -3   0 95.5091 5.19807   2
 -14  -3   0 98.2704 5.22839   2
  14  -3   0 89.4022 7.36232   3
 -14  -3   0 72.5019 13.8489   1
 -14  -3   0 69.6286 13.7440   1
 -14   3   0 93.6723 4.57920   2
 -14   3   0 84.9219 13.7233   1
  14   3   0 96.7404 5.89879   2
  14   3   0 97.5302 7.31390   3
 -14   3   0 87.9398 13.8551   1
 -15  -3   0 11.7872 13.9699   1
  15  -3   0 12.3465 3.05474   2
 -15  -3   0 10.5684 2.75525   2
  15  -3   0 -0.0135 3.97628   3
 -15  -3   0 11.0014 13.4494   1
 -15   3   0 7.31485 12.6961   1
  15   3   0 -1.2030 3.81859   3
 -15   3   0 11.1363 2.40269   2
  15   3   0 19.8555 3.50500   2
 -15   3   0 18.8804 12.7115   1
 -16  -3   0 117.709 6.13367   2
  16  -3   0 109.530 8.72969   3
  16  -3   0 129.289 6.71756   2
  16   3   0 115.700 8.71294   3
 -16   3   0 119.194 18.0152   1
 -16   3   0 117.089 5.54153   2
 -17  -3   0 554.643 16.2215   2
  17  -3   0 538.739 16.3635   2
  17  -3   0 561.501 19.1096   3
 -17   3   0 551.089 15.5254   2
  17   3   0 547.652 18.8909   3
  18  -3   0 34.7779 6.21500   2
  18  -3   0 36.8663 5.80836   3
 -18  -3   0 44.3411 5.30110   2
 -18   3   0 41.5086 4.61344   2
  18   3   0 41.1738 5.88813   3
  19  -3   0 49.8777 7.62547   3
 -19  -3   0 58.0218 6.07345   2
 -19   3   0 62.8351 5.45052   2
  19   3   0 43.6194 7.52999   3
 -20  -3   0 282.665 11.0892   2
  20  -3   0 295.174 15.0479   3
 -20   3   0 283.693 10.3270   2
  20   3   0 296.786 14.9646   3
  21  -3   0 14.2037 6.28976   3
 -21  -3   0 22.8774 4.44012   2
 -21   3   0 22.8266 3.94403   2
  22  -3   0 74.8849 8.83162   3
 -22  -3   0 79.4633 8.28977   2
 -22   3   0 72.8564 7.58670   2
 -23  -3   0 4.51684 5.79477   2
  23  -3   0 -4.8212 6.57918   3
  24  -3   0 124.834 15.1756   3
  -1  -4   0 647.788 15.7876   2
   1  -4   0 650.637 15.5087   2
  -1  -4   0 685.210 19.1694   1
   1  -4   0 574.276 19.1137   1
  -2  -4   0 35.9307 4.51103   1
   2  -4   0 33.8029 4.36368   1
  -2  -4   0 33.8153 1.83430   2
   2   4   0 35.6125 1.82804   2
   2   4   0 37.4140 4.61221   1
  -3  -4   0 943.885 23.0630   3
   3  -4   0 924.354 25.6332   1
   3  -4   0 898.571 22.3737   2
  -3  -4   0 950.245 27.2375   1
  -3  -4   0 908.280 22.8571   2
   3   4   0 951.647 22.8714   2
  -3   4   0 897.130 22.3640   2
  -3   4   0 924.956 25.5596   1
   3   4   0 942.824 27.2336   1
   4  -4   0 895.710 22.1294   2
  -4  -4   0 926.023 27.6978   1
  -4  -4   0 914.292 22.9226   3
   4  -4   0 917.994 26.0350   1
  -4  -4   0 891.648 22.6136   2
   4   4   0 934.393 22.6426   2
  -4   4   0 900.309 25.8120   1
   4   4   0 916.369 27.5677   1
  -4   4   0 906.820 22.1182   2
   5  -4   0 3636.94 90.2016   2
  -5  -4   0 3863.88 96.6903   1
  -5  -4   0 3786.13 91.1056   3
  -5  -4   0 3508.62 90.6547   2
   5  -4   0 3881.80 94.9102   1
  -5   4   0 3946.41 94.7931   1
   5   4   0 3727.15 90.6847   2
   5   4   0 3845.52 96.6270   1
   5   4   0 3708.77 91.1001   3
  -5   4   0 3593.95 90.1575   2
  -6  -4   0 120.266 4.27093   2
   6  -4   0 119.037 3.63567   2
   6  -4   0 109.590 9.13509   1
  -6  -4   0 135.659 10.7071   1
   6   4   0 113.194 4.99780   3
   6   4   0 107.875 10.4462   1
   6   4   0 126.016 4.30033   2
  -6   4   0 115.725 8.79017   1
  -6   4   0 117.328 3.59079   2
  -7  -4   0 1662.76 43.0212   2
  -7  -4   0 1754.11 50.5880   1
   7  -4   0 1724.74 42.5657   2
   7   4   0 1787.19 50.6516   1
  -7   4   0 1709.63 42.5054   2
  -7   4   0 1789.28 48.8027   1
   7   4   0 1778.13 43.7932   3
  -7   4   0 1788.33 48.6036   1
  -8  -4   0 277.855 16.1354   1
   8  -4   0 285.160 7.66301   2
  -8  -4   0 265.773 8.14959   2
   8   4   0 282.279 8.22307   2
  -8   4   0 282.935 14.5815   1
   8   4   0 286.883 16.4686   1
  -8   4   0 277.633 14.1631   1
  -8   4   0 272.598 7.55615   2
   9  -4   0 102.672 3.78156   2
  -9  -4   0 105.728 4.40232   2
  -9  -4   0 110.694 12.9622   1
  -9   4   0 99.5814 3.70727   2
  -9   4   0 103.727 11.4675   1
   9   4   0 111.497 4.49244   2
   9   4   0 99.6670 5.41794   3
  -9   4   0 95.9621 10.6967   1
   9   4   0 96.8230 12.9871   1
  10  -4   0 344.790 9.53257   2
 -10  -4   0 335.072 10.0330   2
 -10  -4   0 369.519 20.1846   1
 -10   4   0 340.747 9.38170   2
 -10   4   0 353.416 17.9069   1
 -10   4   0 340.022 18.1055   1
  10   4   0 334.597 11.1487   3
  10   4   0 324.615 19.9799   1
  10   4   0 353.721 10.1998   2
 -11  -4   0 178.415 6.38952   2
 -11  -4   0 181.746 16.6862   1
  11  -4   0 179.268 5.96597   2
 -11   4   0 175.808 15.1519   1
  11   4   0 181.378 6.61859   2
 -11   4   0 175.829 15.0233   1
 -11   4   0 164.526 5.82533   2
  11   4   0 176.537 7.78340   3
 -12  -4   0 18.5354 9.71282   1
  12  -4   0 14.1221 2.22614   2
 -12  -4   0 7.57022 2.16421   2
 -12   4   0 5.00289 8.41068   1
  12   4   0 8.27369 2.95289   3
 -12   4   0 11.4447 8.78121   1
 -12   4   0 7.95847 1.83388   2
  12   4   0 13.1271 2.57286   2
 -13  -4   0 240.826 21.2604   1
 -13  -4   0 225.460 21.4692   1
 -13  -4   0 210.276 7.62254   2
  13  -4   0 209.713 7.13551   2
  13   4   0 201.744 7.84916   2
 -13   4   0 201.501 6.84125   2
  13   4   0 187.134 9.48578   3
 -13   4   0 212.450 18.8408   1
 -13   4   0 222.338 19.1594   1
  14  -4   0 18.0406 2.66169   2
 -14  -4   0 15.5855 2.82055   2
 -14  -4   0 -2.4897 12.3158   1
 -14  -4   0 -5.2646 11.5031   1
  14   4   0 12.9255 3.55005   3
 -14   4   0 17.5199 2.26887   2
  14   4   0 23.4497 3.32453   2
 -14   4   0 45.2920 12.2525   1
 -14   4   0 32.6654 11.3697   1
  15  -4   0 960.689 24.6910   2
 -15  -4   0 942.921 25.1191   2
 -15  -4   0 925.772 41.3394   1
  15  -4   0 959.547 27.4611   3
 -15  -4   0 936.108 41.3940   1
  15   4   0 941.831 27.1841   3
  15   4   0 911.860 25.3984   2
 -15   4   0 954.420 24.3110   2
 -15   4   0 929.144 38.2581   1
 -15   4   0 898.787 38.6990   1
 -16  -4   0 25.5346 3.32713   2
  16  -4   0 26.0655 3.63553   2
  16  -4   0 13.7135 4.31653   3
  16   4   0 14.4261 4.20230   3
 -16   4   0 18.7812 2.58012   2
 -16   4   0 7.13509 14.7330   1
 -17  -4   0 39.7096 5.09962   2
  17  -4   0 41.3241 4.37360   2
  17  -4   0 35.9707 5.38831   3
 -17   4   0 37.7499 4.31785   2
  17   4   0 33.7381 5.20738   3
  18  -4   0 0.26604 4.47136   3
 -18  -4   0 -0.7558 3.07023   2
  18   4   0 -1.0433 4.22966   3
 -18   4   0 5.16695 2.58326   2
  19  -4   0 54.6589 8.55539   3
 -19  -4   0 60.6472 6.25363   2
  19   4   0 50.8629 7.76246   3
 -19   4   0 67.0795 5.34720   2
 -20  -4   0 216.761 9.53887   2
  20  -4   0 210.699 13.5187   3
 -20   4   0 205.787 8.50983   2
 -21  -4   0 29.4015 4.84559   2
  21  -4   0 12.0585 6.10640   3
 -21   4   0 29.2536 4.00505   2
  22  -4   0 183.499 14.2393   3
 -22  -4   0 175.191 10.0691   2
  23  -4   0 31.2501 7.53252   3
 -23  -4   0 20.0054 5.56147   2
  24  -4   0 44.3679 9.11517   3
   0   5   0 5.83148 2.42227   1
  -1  -5   0 2989.25 73.1256   1
   1   5   0 2738.42 68.9811   2
   2  -5   0 6462.30 161.823   1
  -2  -5   0 6677.02 163.435   1
   2   5   0 6714.76 163.525   1
  -3  -5   0 695.794 22.5082   1
   3  -5   0 707.092 20.8830   1
  -3  -5   0 697.557 17.8244   2
   3   5   0 723.665 22.8451   1
   3   5   0 736.248 17.8447   2
  -3   5   0 716.567 20.8850   1
   4  -5   0 524.930 17.4114   1
  -4  -5   0 535.519 14.1574   3
  -4  -5   0 530.676 13.8773   2
   4  -5   0 537.420 13.2460   2
  -4  -5   0 569.465 19.4723   1
   4   5   0 558.299 13.8995   2
  -4   5   0 552.630 17.3861   1
  -4   5   0 540.370 13.2346   2
   4   5   0 529.501 19.1351   1
  -5  -5   0 288.534 8.29310   2
   5  -5   0 302.354 7.59223   2
  -5  -5   0 299.339 8.74068   3
  -5  -5   0 295.801 14.2244   1
   5  -5   0 301.312 12.7578   1
  -5   5   0 301.466 12.4014   1
   5   5   0 302.061 8.31248   2
  -5   5   0 300.965 7.56309   2
   5   5   0 292.513 14.2162   1
  -6  -5   0 1701.32 43.7521   3
  -6  -5   0 1691.40 42.5631   2
   6  -5   0 1726.25 47.4256   1
  -6  -5   0 1839.16 50.0772   1
   6  -5   0 1710.08 41.9466   2
   6   5   0 1726.11 43.1222   3
  -6   5   0 1691.23 41.8975   2
   6   5   0 1770.32 42.5979   2
  -6   5   0 1700.24 47.1431   1
   6   5   0 1754.37 49.6792   1
   7  -5   0 3528.41 87.4568   2
   7  -5   0 3636.33 93.7415   1
  -7  -5   0 3850.27 96.5397   1
   7   5   0 3624.96 88.7331   3
   7   5   0 3585.86 88.1129   2
   7   5   0 3620.26 95.9797   1
  -7   5   0 3487.17 87.3820   2
  -7   5   0 3678.02 93.5068   1
  -8  -5   0 1748.15 43.9882   2
   8  -5   0 1762.69 43.3845   2
  -8  -5   0 1841.30 53.0504   1
   8   5   0 1756.55 52.5659   1
  -8   5   0 1806.43 50.1182   1
  -8   5   0 1745.72 50.2829   1
   8   5   0 1814.81 44.0720   2
  -8   5   0 1739.07 43.2899   2
   8   5   0 1794.02 44.7863   3
   9  -5   0 22.8842 2.06933   2
  -9  -5   0 18.5538 7.65373   1
  -9  -5   0 15.3116 2.04002   2
  -9   5   0 19.2781 6.08847   1
  -9   5   0 19.8754 2.03839   2
   9   5   0 20.9996 2.24190   2
  -9   5   0 24.5447 6.83805   1
   9   5   0 14.0726 7.41486   1
   9   5   0 13.6251 2.45879   3
  10  -5   0 43.5553 2.74400   2
 -10  -5   0 43.5061 3.50376   2
 -10  -5   0 65.8384 10.8743   1
 -10   5   0 38.2030 7.86315   1
  10   5   0 46.9106 3.67129   2
 -10   5   0 44.6860 2.66508   2
  10   5   0 59.0405 11.2584   1
  10   5   0 45.2545 4.57023   3
 -10   5   0 36.7420 8.20148   1
  11  -5   0 81.7699 4.36742   2
 -11  -5   0 90.9788 12.0494   1
 -11  -5   0 83.6113 4.40839   2
  11   5   0 85.3208 5.82288   3
  11   5   0 86.6508 12.1679   1
 -11   5   0 98.1434 11.5289   1
  11   5   0 93.4640 4.85046   2
 -11   5   0 76.1978 10.2476   1
 -11   5   0 86.1288 3.68272   2
 -12  -5   0 571.648 28.4817   1
  12  -5   0 590.099 15.6775   2
 -12  -5   0 589.081 16.3474   2
 -12   5   0 605.570 26.3029   1
  12   5   0 602.604 17.7458   3
  12   5   0 607.149 16.5433   2
 -12   5   0 591.620 25.8741   1
 -12   5   0 552.167 16.2163   2
 -13  -5   0 473.251 13.7514   2
  13  -5   0 473.133 13.0445   2
 -13  -5   0 473.557 27.2476   1
  13   5   0 462.785 15.4759   3
 -13   5   0 440.089 24.4313   1
  13   5   0 481.294 14.0242   2
 -13   5   0 473.365 12.8156   2
 -13   5   0 471.207 24.6726   1
 -14  -5   0 570.331 16.1033   2
  14  -5   0 563.274 15.3601   2
 -14  -5   0 508.449 29.9034   1
 -14  -5   0 560.347 31.2570   1
 -14   5   0 561.138 15.0757   2
  14   5   0 565.388 16.4211   2
  14   5   0 569.970 17.9344   3
 -14   5   0 575.797 28.2942   1
 -14   5   0 542.065 27.6950   1
 -15  -5   0 62.8019 5.14536   2
 -15  -5   0 46.2293 16.5567   1
 -15  -5   0 56.5714 16.5883   1
  15  -5   0 71.3018 4.91434   2
 -15   5   0 62.6190 14.9644   1
 -15   5   0 51.6398 13.3316   1
 -15   5   0 60.1553 4.19267   2
  15   5   0 75.0433 7.36571   2
  15   5   0 46.4650 5.37494   3
  16  -5   0 20.6234 3.41160   2
 -16  -5   0 23.4440 3.36829   2
  16  -5   0 14.7602 4.36293   3
  16   5   0 15.0287 4.23719   3
 -16   5   0 19.8179 2.57959   2
 -16   5   0 0.47871 14.2655   1
  17  -5   0 81.2688 8.96130   3
 -17  -5   0 84.6633 6.13643   2
  17  -5   0 84.3931 6.49905   2
  17   5   0 97.1906 8.87244   3
 -17   5   0 92.5313 5.11295   2
  18  -5   0 82.0302 9.52534   3
 -18  -5   0 93.4725 6.54447   2
 -18   5   0 86.1309 5.26356   2
  18   5   0 86.5658 9.31910   3
 -19  -5   0 -4.2241 3.23832   2
  19  -5   0 -4.3400 8.78779   3
 -19   5   0 0.08134 2.74189   2
  20  -5   0 17.0013 6.14318   3
 -20  -5   0 27.1911 4.58417   2
 -20   5   0 34.8591 3.77810   2
  21  -5   0 1.84168 6.07869   3
 -21  -5   0 12.3212 4.42504   2
 -21   5   0 18.1413 3.63528   2
 -22  -5   0 25.8850 6.81887   2
  22  -5   0 15.4178 6.68887   3
 -23  -5   0 -2.4091 5.16417   2
  23  -5   0 4.53697 6.82233   3
 -24  -5   0 48.4162 8.05366   2
  24  -5   0 38.8356 8.63013   3
   0  -6   0 5812.07 136.736   1
   0   6   0 5188.86 136.159   1
  -1  -6   0 3843.28 95.0207   1
   1  -6   0 3673.93 94.1441   1
   1   6   0 3720.28 94.7952   1
   2  -6   0 2132.46 53.3224   1
  -2  -6   0 2107.31 54.8214   1
  -2  -6   0 1918.24 49.6491   2
   2  -6   0 2021.35 49.2243   2
   2   6   0 2005.65 49.6720   2
  -2   6   0 2065.28 49.2259   2
   2   6   0 2085.16 54.7399   1
   3  -6   0 885.359 25.7051   1
  -3  -6   0 910.090 27.7661   1
  -3  -6   0 874.756 22.2473   2
   3   6   0 929.941 22.2633   2
  -3   6   0 879.235 25.6785   1
   3   6   0 889.791 27.7087   1
  -4  -6   0 505.311 13.5839   2
   4  -6   0 513.222 17.4180   1
  -4  -6   0 523.734 13.8643   3
  -4  -6   0 543.019 19.6757   1
  -4   6   0 520.791 17.3302   1
   4   6   0 537.638 13.6192   2
   4   6   0 550.888 19.7856   1
  -5  -6   0 8038.03 195.294   1
   5  -6   0 7844.31 192.551   1
  -5  -6   0 7512.11 188.504   3
  -5   6   0 7993.33 192.556   1
   5   6   0 8066.89 195.290   1
   5   6   0 7450.67 188.189   2
  -6  -6   0 658.146 24.1951   1
  -6  -6   0 635.084 16.9447   2
   6  -6   0 682.127 22.2677   1
   6  -6   0 649.425 16.1681   2
  -6  -6   0 680.730 17.4685   3
   6   6   0 614.732 23.8536   1
  -6   6   0 660.538 16.1246   2
  -6   6   0 652.274 21.7257   1
  -7  -6   0 2283.25 59.7002   2
  -7  -6   0 2423.80 67.9495   1
   7  -6   0 2446.53 65.4557   1
   7  -6   0 2385.08 58.8712   2
  -7  -6   0 2495.13 60.2196   3
   7   6   0 2504.35 68.2098   1
   7   6   0 2516.04 59.6600   2
   7   6   0 2442.12 60.2486   3
  -7   6   0 2358.34 58.7919   2
  -7   6   0 2485.17 65.1091   1
  -8  -6   0 33.8931 3.05891   2
  -8  -6   0 34.7534 8.52743   1
  -8   6   0 27.8438 1.95148   2
  -8   6   0 25.5768 6.29577   1
   8   6   0 33.1391 3.02174   2
   8   6   0 21.8228 2.66379   3
   8   6   0 23.3169 7.61789   1
   9  -6   0 28.9266 2.13417   2
  -9  -6   0 28.2670 8.91602   1
  -9  -6   0 32.6117 3.06616   2
   9   6   0 38.4350 3.21073   2
  -9   6   0 38.2187 7.22902   1
   9   6   0 34.0240 4.08138   3
  -9   6   0 28.6510 2.09969   2
   9   6   0 24.8320 8.20736   1
  -9   6   0 27.9931 10.0827   1
 -10  -6   0 191.986 6.80213   2
  10  -6   0 207.668 6.00410   2
 -10  -6   0 179.155 16.7059   1
  10   6   0 175.531 17.2724   1
 -10   6   0 194.506 5.84369   2
  10   6   0 200.973 7.92405   3
 -10   6   0 217.684 14.5522   1
 -10   6   0 208.885 14.8712   1
  10   6   0 194.787 6.96398   2
 -11  -6   0 31.0453 10.4437   1
  11  -6   0 29.1421 2.72283   2
 -11  -6   0 24.1881 2.59845   2
  11   6   0 29.4550 2.99570   2
 -11   6   0 35.2026 8.92027   1
 -11   6   0 19.4971 8.10657   1
 -11   6   0 25.1289 2.53406   2
  11   6   0 30.1326 10.5680   1
  11   6   0 23.0501 3.30325   3
 -12  -6   0 52.4973 4.23659   2
  12  -6   0 57.3831 4.03762   2
 -12  -6   0 56.3251 12.7768   1
  12   6   0 40.3396 5.58026   3
 -12   6   0 73.0109 11.5507   1
 -12   6   0 50.1500 10.0532   1
 -12   6   0 46.4315 3.21662   2
  12   6   0 83.4942 14.1838   1
  12   6   0 56.6323 4.53653   2
 -13  -6   0 13.6166 11.7956   1
 -13  -6   0 0.29957 2.26432   2
  13  -6   0 0.52107 1.99833   2
 -13   6   0 -3.1429 9.25244   1
 -13   6   0 3.64381 9.85004   1
 -13   6   0 0.35168 1.70054   2
  13   6   0 -0.3946 2.74920   2
  13   6   0 -6.5364 2.78453   3
 -14  -6   0 8.15427 2.60393   2
  14  -6   0 4.07711 2.19370   2
 -14  -6   0 8.45598 13.1781   1
  14   6   0 6.34178 3.16506   2
 -14   6   0 -1.6029 11.0734   1
 -14   6   0 5.04684 1.91928   2
  14   6   0 4.04385 3.42267   3
 -14   6   0 15.4622 10.8067   1
 -15  -6   0 107.702 17.7375   1
 -15  -6   0 139.718 6.81162   2
  15  -6   0 147.734 6.27147   2
 -15  -6   0 119.526 17.9426   1
 -15   6   0 145.690 21.0925   1
 -15   6   0 144.753 5.54366   2
 -15   6   0 180.444 22.3359   1
  15   6   0 126.882 8.90015   3
  16  -6   0 17.3340 4.44180   3
  16  -6   0 29.2474 3.50565   2
 -16  -6   0 27.9241 3.53535   2
 -16   6   0 26.5119 2.70210   2
 -16   6   0 3.42777 14.9669   1
  16   6   0 20.9850 4.40615   3
  17  -6   0 1.22913 4.28566   3
 -17  -6   0 8.97072 3.22302   2
  17  -6   0 7.31918 3.28904   2
 -17   6   0 9.45740 2.40242   2
 -18  -6   0 90.6520 6.66531   2
  18  -6   0 78.4692 9.47186   3
 -18   6   0 80.6331 5.14289   2
 -19  -6   0 1.78411 3.54503   2
 -19   6   0 -0.6711 2.59052   2
 -20  -6   0 171.562 9.06586   2
  20  -6   0 181.063 12.7063   3
 -20   6   0 157.485 7.40775   2
  21  -6   0 28.9708 6.91153   3
 -21  -6   0 39.7198 5.31089   2
 -22  -6   0 12.4123 5.63223   2
  22  -6   0 -1.1905 6.33427   3
 -23  -6   0 4.70664 5.40662   2
  23  -6   0 3.82457 6.66268   3
  24  -6   0 2.16134 7.78481   3
 -24  -6   0 13.7268 6.33289   2
  -1  -7   0 4623.66 113.014   1
   1  -7   0 4468.83 111.933   1
   1   7   0 4226.84 107.395   2
   1   7   0 4527.21 112.821   1
   2  -7   0 2086.72 53.4156   1
  -2  -7   0 2093.30 54.9992   1
  -2  -7   0 1897.65 49.1210   2
   2  -7   0 1927.87 48.6749   2
   2   7   0 2117.74 55.0514   1
   2   7   0 1996.99 49.1394   2
  -2   7   0 2043.85 48.6809   2
  -3  -7   0 1897.98 51.2938   1
   3  -7   0 1820.33 48.8974   1
  -3  -7   0 1736.10 44.9845   2
   3   7   0 1910.32 51.2994   1
   3   7   0 1859.22 45.0318   2
  -3   7   0 1845.88 49.0035   1
   4  -7   0 145.597 8.92664   1
  -4  -7   0 140.733 10.4893   1
  -4   7   0 154.993 8.77376   1
   4   7   0 140.630 10.8919   1
   4   7   0 146.742 4.72881   2
  -5  -7   0 486.496 12.9011   2
  -5  -7   0 493.958 13.3459   3
   5  -7   0 459.921 17.4322   1
   5  -7   0 484.323 11.9826   2
  -5  -7   0 480.632 19.7562   1
   5   7   0 493.681 12.9001   2
  -5   7   0 494.815 17.5474   1
   5   7   0 500.081 20.2398   1
   6  -7   0 38.9512 6.27571   1
   6  -7   0 51.9092 1.91251   2
  -6  -7   0 42.9177 7.70542   1
  -6  -7   0 45.8663 3.52651   3
   6   7   0 51.2256 3.03704   2
  -6   7   0 44.2024 6.36557   1
   6   7   0 38.7141 7.63730   1
  -7  -7   0 3449.23 90.0535   1
  -7  -7   0 3451.15 81.3734   3
   7  -7   0 3415.15 86.8473   1
  -7  -7   0 3116.40 80.7642   2
   7  -7   0 3160.36 79.9089   2
  -7   7   0 3135.02 79.8413   2
   7   7   0 3368.56 80.8706   2
  -7   7   0 3316.49 86.2783   1
   7   7   0 3443.07 90.1223   1
  -8  -7   0 1908.96 47.1602   3
   8  -7   0 1840.04 45.5592   2
  -8  -7   0 1853.17 55.9041   1
   8  -7   0 1898.68 53.1367   1
  -8  -7   0 1847.20 46.5105   2
  -8   7   0 1824.37 45.4740   2
   8   7   0 1940.95 46.5692   2
   8   7   0 1836.73 55.8905   1
  -8   7   0 1921.78 52.6943   1
  -9  -7   0 78.2710 4.14832   2
   9  -7   0 83.0228 3.13615   2
  -9  -7   0 66.8701 10.1059   1
   9   7   0 92.0283 4.41049   2
  -9   7   0 91.9602 10.7102   1
  -9   7   0 88.7062 3.09039   2
   9   7   0 83.0609 11.5289   1
 -10  -7   0 20.6949 2.46301   2
  10  -7   0 21.8136 2.13127   2
 -10  -7   0 16.8492 8.77658   1
  10   7   0 19.9878 2.53435   2
 -10   7   0 22.2356 2.10782   2
 -10   7   0 29.2328 7.80382   1
  10   7   0 12.9955 9.65423   1
 -10   7   0 20.5626 7.80471   1
  11  -7   0 286.168 8.07039   2
 -11  -7   0 288.729 9.17258   2
 -11  -7   0 292.924 21.0924   1
 -11   7   0 264.397 17.6097   1
 -11   7   0 285.737 17.4190   1
  11   7   0 291.702 9.30151   2
  11   7   0 235.829 21.3173   1
  11   7   0 279.608 10.2731   3
 -11   7   0 279.459 7.86158   2
 -12  -7   0 371.301 11.3684   2
 -12  -7   0 371.778 24.9036   1
  12  -7   0 373.924 10.6029   2
 -12   7   0 407.171 21.1740   1
 -12   7   0 380.733 21.4381   1
  12   7   0 379.406 11.6687   2
  12   7   0 320.050 24.4533   1
  12   7   0 370.088 12.7934   3
 -12   7   0 374.840 10.1999   2
  13  -7   0 36.9769 3.43903   2
 -13  -7   0 37.7909 13.0931   1
 -13  -7   0 31.4659 3.35057   2
  13   7   0 38.7229 4.98601   2
 -13   7   0 40.8871 10.9613   1
  13   7   0 31.5746 4.26322   3
 -13   7   0 39.7872 10.5011   1
  13   7   0 49.7967 14.8521   1
 -14  -7   0 1192.25 46.9888   1
 -14  -7   0 1150.42 30.4598   2
  14  -7   0 1146.20 29.3885   2
  14   7   0 1104.37 30.6781   2
 -14   7   0 1154.15 29.1495   2
 -14   7   0 1219.51 42.7075   1
 -14   7   0 1179.43 41.7947   1
 -15  -7   0 35.9356 15.8555   1
  15  -7   0 35.0314 4.28958   2
 -15  -7   0 30.8522 3.64787   2
 -15  -7   0 15.0083 15.8244   1
 -15   7   0 46.8542 13.4630   1
 -15   7   0 40.2401 14.0648   1
 -15   7   0 27.2126 2.59474   2
  16  -7   0 148.459 6.72719   2
 -16  -7   0 168.435 7.61559   2
 -16   7   0 174.510 24.1562   1
 -16   7   0 158.362 5.96229   2
  17  -7   0 7.67093 4.44981   3
  17  -7   0 13.5283 3.36609   2
 -17  -7   0 7.07408 3.21574   2
 -17   7   0 9.55153 2.37329   2
  18  -7   0 53.3789 6.59310   3
 -18  -7   0 51.2302 6.13900   2
 -18   7   0 46.8696 4.51756   2
 -19  -7   0 108.704 7.65893   2
 -20  -7   0 31.5525 4.90830   2
  20  -7   0 26.8749 6.72928   3
  21  -7   0 13.7982 6.22246   3
 -21  -7   0 11.7577 4.68783   2
 -22  -7   0 19.4469 5.29657   2
  22  -7   0 9.38917 6.66441   3
  23  -7   0 5.85700 6.81004   3
 -23  -7   0 21.0051 5.74981   2
  24  -7   0 6.10374 8.26148   3
 -24  -7   0 5.69553 6.43120   2
   0  -8   0 838.259 26.3918   1
   0  -8   0 839.903 20.8391   2
   0   8   0 855.665 20.8420   2
   0   8   0 848.455 26.5281   1
   1  -8   0 5096.69 126.010   1
  -1  -8   0 5204.19 127.067   1
   1   8   0 4964.76 126.630   1
   1   8   0 4773.79 120.659   2
  -1   8   0 5022.19 126.097   1
   2  -8   0 1161.53 27.7286   2
   2  -8   0 1029.62 34.3571   1
  -2  -8   0 1166.88 34.6608   1
  -2  -8   0 1126.09 28.2038   2
   2   8   0 1166.47 28.2086   2
   2   8   0 1130.81 34.3586   1
  -2   8   0 1207.00 27.7281   2
  -3  -8   0 1060.76 25.8332   2
  -3  -8   0 1071.96 32.5369   1
   3  -8   0 1046.92 30.4310   1
   3   8   0 1051.03 32.4946   1
   3   8   0 1075.93 25.8140   2
  -3   8   0 913.707 29.7687   1
  -4  -8   0 10.9759 5.52793   1
   4  -8   0 14.3403 4.35805   1
  -4  -8   0 15.2340 1.63698   2
   4   8   0 13.9198 1.51463   2
  -4   8   0 10.0744 3.89656   1
   4   8   0 22.4795 6.63104   1
  -5  -8   0 3795.34 100.064   1
   5  -8   0 3838.19 97.0898   1
  -5  -8   0 3540.58 92.0552   2
   5   8   0 3928.78 100.386   1
  -5   8   0 3885.91 97.0730   1
   6  -8   0 1647.09 46.3347   1
  -6  -8   0 1637.61 41.3198   3
  -6  -8   0 1510.60 40.9833   2
  -6  -8   0 1624.32 49.2996   1
  -6   8   0 1762.07 46.6060   1
   6   8   0 1680.34 40.9674   2
   6   8   0 1717.08 49.8221   1
  -7  -8   0 -1.5014 1.67760   3
   7  -8   0 -2.6484 5.34435   1
  -7  -8   0 1.35454 1.60137   2
  -7  -8   0 4.66729 7.03638   1
   7   8   0 -1.3396 1.49528   2
   7   8   0 6.06269 6.72634   1
  -7   8   0 -4.2674 4.93585   1
  -8  -8   0 95.6471 5.41607   3
   8  -8   0 118.120 3.45012   2
  -8  -8   0 106.527 13.8642   1
   8  -8   0 113.009 11.6716   1
  -8   8   0 95.0762 10.2128   1
   8   8   0 101.921 12.6351   1
   8   8   0 104.457 4.69198   2
   9  -8   0 149.322 4.55643   2
   9  -8   0 157.038 13.1606   1
  -9  -8   0 135.294 17.5101   1
  -9  -8   0 150.236 5.85735   2
  -9   8   0 145.196 4.48569   2
   9   8   0 195.406 24.4379   1
  -9   8   0 165.670 12.6404   1
   9   8   0 159.482 5.95461   2
  10  -8   0 1147.83 29.2043   2
 -10  -8   0 1167.00 30.3783   2
 -10  -8   0 1187.79 42.3016   1
 -10   8   0 1170.85 29.1147   2
 -10   8   0 1189.46 37.7480   1
  10   8   0 1225.13 30.5302   2
  10   8   0 1205.55 42.3346   1
 -11  -8   0 146.800 18.1975   1
 -11  -8   0 111.425 5.45361   2
  11  -8   0 117.718 4.26036   2
  11   8   0 108.776 14.7206   1
 -11   8   0 113.873 4.08438   2
  11   8   0 117.311 5.74510   2
 -11   8   0 131.078 14.3020   1
 -11   8   0 120.025 13.9512   1
 -12  -8   0 283.756 9.62483   2
  12  -8   0 289.059 8.39093   2
 -12  -8   0 303.784 23.2504   1
 -12   8   0 297.789 19.6351   1
 -12   8   0 288.035 8.20820   2
  12   8   0 305.848 24.1471   1
  12   8   0 297.268 9.86362   2
 -12   8   0 282.839 19.1381   1
 -13  -8   0 17.1717 11.9977   1
 -13  -8   0 7.65636 2.66062   2
 -13   8   0 6.85113 9.55498   1
 -13   8   0 5.87888 1.70703   2
 -13   8   0 18.2383 10.1679   1
  13   8   0 3.11260 3.04581   2
  13   8   0 11.2211 13.1491   1
  14  -8   0 309.604 9.25282   2
 -14  -8   0 316.712 10.6585   2
 -14  -8   0 313.264 27.1837   1
  14   8   0 312.835 28.3269   1
 -14   8   0 295.721 22.3271   1
 -14   8   0 323.277 23.2603   1
 -14   8   0 297.151 9.21191   2
 -15  -8   0 128.760 6.69495   2
  15  -8   0 124.381 5.64909   2
 -15  -8   0 123.520 19.8620   1
 -15   8   0 125.007 5.06189   2
 -15   8   0 116.739 16.2646   1
 -15   8   0 104.193 16.7945   1
 -16  -8   0 14.5769 3.28592   2
  16  -8   0 14.8856 2.99937   2
 -16   8   0 15.2587 2.22416   2
 -17  -8   0 221.640 9.18167   2
  17  -8   0 204.268 8.17734   2
  18  -8   0 199.898 11.9790   3
 -18  -8   0 205.363 9.35669   2
 -19  -8   0 18.7340 4.04913   2
  19  -8   0 10.6205 6.65709   3
 -20  -8   0 409.716 14.4289   2
  20  -8   0 364.508 17.2236   3
 -21  -8   0 212.050 12.8989   2
  21  -8   0 207.196 14.0685   3
  22  -8   0 2.98783 6.40633   3
 -22  -8   0 11.8966 5.06876   2
  23  -8   0 17.0255 7.42178   3
 -23  -8   0 18.6545 5.67771   2
 -24  -8   0 4.53604 6.60105   2
  24  -8   0 2.32960 7.85123   3
   0  -9   0 13.1213 5.02375   1
   0   9   0 14.0211 5.00008   1
   1  -9   0 2445.45 61.7347   2
   1  -9   0 2587.81 67.9349   1
  -1  -9   0 2490.03 61.9924   2
  -1  -9   0 2718.30 69.2887   1
  -1   9   0 2598.42 68.0063   1
  -1   9   0 2462.34 61.7384   2
   1   9   0 2580.95 68.6722   1
   1   9   0 2589.20 61.9942   2
   2  -9   0 13.5079 1.36827   2
  -2  -9   0 10.0514 5.88805   1
   2   9   0 14.9262 1.45893   2
   2   9   0 18.2649 5.78054   1
  -2   9   0 9.87863 1.23528   2
  -3  -9   0 2753.23 71.6292   2
   3  -9   0 2985.32 76.9778   1
  -3  -9   0 3139.03 79.6664   1
   3  -9   0 2863.07 70.9736   2
   3   9   0 2949.33 71.6791   2
  -3   9   0 2917.47 70.9709   2
   3   9   0 3070.20 79.5765   1
  -4  -9   0 247.097 14.7630   1
  -4  -9   0 227.633 7.13427   2
   4  -9   0 266.346 12.4752   1
  -4   9   0 257.439 12.1824   1
   4   9   0 238.444 14.4024   1
   4   9   0 238.547 7.10733   2
  -5  -9   0 2548.90 63.6047   3
   5  -9   0 2543.82 68.5426   1
  -5  -9   0 2686.81 72.3387   1
  -5   9   0 2623.53 68.7394   1
   5   9   0 2583.44 63.3265   2
   5   9   0 2562.93 71.7990   1
   6  -9   0 124.573 10.7069   1
  -6  -9   0 131.294 5.45742   3
  -6  -9   0 132.590 13.5236   1
  -6  -9   0 143.515 5.11769   2
   6   9   0 136.080 5.02679   2
   6   9   0 128.048 12.9504   1
  -6   9   0 131.856 10.4430   1
  -7  -9   0 702.094 27.9119   1
  -7  -9   0 716.951 19.0587   3
   7  -9   0 678.748 24.7290   1
  -7  -9   0 704.630 18.6248   2
  -7   9   0 680.494 24.3103   1
   7   9   0 713.904 28.0487   1
   7   9   0 739.665 18.6226   2
  -8  -9   0 1992.55 51.2394   2
  -8  -9   0 2053.70 61.8352   1
   8  -9   0 2018.76 50.0638   2
   8  -9   0 2094.34 58.2222   1
  -8  -9   0 2102.17 51.8450   3
  -8   9   0 2076.53 57.6348   1
   8   9   0 2137.18 51.3401   2
   8   9   0 2073.63 62.0951   1
  -9  -9   0 31.4973 3.45757   2
  -9  -9   0 37.7037 4.36133   3
   9  -9   0 33.9787 8.00152   1
   9  -9   0 35.1255 1.99095   2
   9   9   0 42.4089 3.65376   2
  -9   9   0 34.7595 7.75018   1
 -10  -9   0 66.3298 12.9025   1
 -10  -9   0 63.2574 4.21587   2
  10  -9   0 55.6557 2.70361   2
 -10   9   0 49.8943 8.61472   1
  10   9   0 56.8728 12.2296   1
  10   9   0 56.2036 4.33739   2
 -11  -9   0 203.773 7.55205   2
 -11  -9   0 214.048 20.2165   1
  11  -9   0 204.274 6.11980   2
  11   9   0 206.834 7.75977   2
  11   9   0 202.185 20.5542   1
 -11   9   0 202.964 16.0597   1
 -11   9   0 212.730 16.5604   1
  12  -9   0 1211.90 29.9086   2
 -12  -9   0 1186.29 31.2718   2
 -12  -9   0 1179.58 45.7247   1
  12   9   0 1228.86 31.5467   2
  12   9   0 1175.67 46.1242   1
 -12   9   0 1193.35 40.6179   1
 -12   9   0 1235.91 41.3722   1
 -13  -9   0 59.8959 14.5593   1
 -13  -9   0 64.3244 5.13749   2
  13  -9   0 61.3467 3.60365   2
  13   9   0 60.6363 5.77560   2
 -13   9   0 73.3846 12.3087   1
 -13   9   0 67.6863 12.3809   1
  13   9   0 56.9870 15.0025   1
 -14  -9   0 686.799 19.4147   2
 -14  -9   0 690.236 37.0716   1
  14  -9   0 611.634 19.1614   2
 -14   9   0 709.958 31.0322   1
 -14   9   0 716.201 31.9488   1
  14   9   0 714.334 37.6133   1
 -15  -9   0 19.8623 17.5286   1
 -15  -9   0 21.0071 3.40403   2
  15  -9   0 19.2375 2.63527   2
 -15   9   0 45.0786 22.2574   1
 -15   9   0 11.1241 12.6297   1
 -16  -9   0 477.561 14.7930   2
  16  -9   0 453.160 13.0990   2
 -17  -9   0 18.1489 3.63935   2
  17  -9   0 23.4329 3.38436   2
 -18  -9   0 175.338 8.94127   2
  18  -9   0 186.860 11.6795   3
  19  -9   0 358.806 16.0943   3
 -19  -9   0 328.330 12.8895   2
  20  -9   0 2.87379 5.60833   3
 -20  -9   0 8.40745 4.45736   2
 -21  -9   0 148.260 12.4291   2
  21  -9   0 143.452 12.8746   3
  22  -9   0 12.5223 6.74575   3
 -22  -9   0 18.6775 5.46848   2
  23  -9   0 121.467 13.9018   3
 -23  -9   0 109.832 10.3906   2
 -24  -9   0 8.21497 6.79446   2
  24  -9   0 -1.5127 7.80324   3
   0 -10   0 1500.23 37.4015   2
   0 -10   0 1586.68 44.6963   1
   0  10   0 1478.37 44.1709   1
   0  10   0 1565.29 37.4138   2
  -1 -10   0 1904.92 47.5343   2
   1 -10   0 1997.74 54.2606   1
   1 -10   0 1920.46 47.2982   2
  -1 -10   0 2025.06 55.2969   1
   1  10   0 1950.33 54.8626   1
  -1  10   0 1945.46 54.0920   1
   1  10   0 1957.87 47.5354   2
  -1  10   0 1913.76 47.2953   2
   2 -10   0 1435.08 43.0850   1
  -2 -10   0 1399.82 36.0337   2
  -2 -10   0 1506.07 43.9480   1
   2 -10   0 1447.52 35.5740   2
   2  10   0 1489.58 36.0762   2
   2  10   0 1483.68 43.8967   1
  -2  10   0 1501.72 35.5824   2
  -3 -10   0 2210.40 59.6801   1
   3 -10   0 2090.43 56.8590   1
   3 -10   0 2008.10 50.2851   2
  -3 -10   0 1999.70 50.9945   2
   3  10   0 2065.07 50.9727   2
  -3  10   0 2084.03 50.2897   2
   3  10   0 2153.51 59.4711   1
   4 -10   0 383.196 16.4508   1
  -4 -10   0 418.386 19.1588   1
  -4  10   0 414.711 16.6187   1
   4  10   0 422.348 19.3613   1
  -5 -10   0 2877.99 77.9374   1
   5 -10   0 2810.78 74.3005   1
  -5 -10   0 2596.40 68.5413   2
   5  10   0 2915.05 78.2396   1
   5  10   0 2803.27 68.4877   2
  -5  10   0 2834.57 74.4074   1
  -6 -10   0 1495.26 38.9215   2
   6 -10   0 1576.98 45.0532   1
  -6 -10   0 1563.85 39.3415   3
  -6 -10   0 1553.94 48.6939   1
   6  10   0 1597.85 39.0040   2
   6  10   0 1564.48 48.8140   1
  -6  10   0 1598.55 45.1877   1
  -7 -10   0 217.730 16.8903   1
   7 -10   0 210.912 13.8091   1
  -7 -10   0 243.116 7.53943   2
  -7 -10   0 231.542 8.03304   3
   7  10   0 241.552 7.47962   2
  -7  10   0 211.506 13.2286   1
   7  10   0 236.440 16.6629   1
  -8 -10   0 1.62809 8.31561   1
   8 -10   0 8.32133 6.63836   1
  -8 -10   0 6.64647 2.23489   3
  -8  10   0 7.62944 5.75990   1
   8  10   0 8.83264 2.01937   2
   8  10   0 3.53868 8.39646   1
  -9 -10   0 77.5108 5.23612   3
   9 -10   0 77.6217 2.67340   2
   9 -10   0 63.3221 9.27862   1
  -9 -10   0 47.8790 14.6121   1
  -9 -10   0 72.0580 4.32004   2
   9  10   0 78.5642 4.50701   2
   9  10   0 66.2871 13.7353   1
  -9  10   0 85.8900 11.5310   1
 -10 -10   0 868.784 35.6607   1
  10 -10   0 846.269 30.7097   1
  10 -10   0 842.926 20.8454   2
 -10 -10   0 816.963 22.2897   2
  10  10   0 844.745 22.4274   2
 -10  10   0 848.859 30.2618   1
  10  10   0 810.419 35.1597   1
 -11 -10   0 496.352 28.2592   1
  11 -10   0 497.843 13.1366   2
 -11 -10   0 500.946 14.7250   2
  11  10   0 532.254 14.9460   2
 -11  10   0 512.063 23.2688   1
  11  10   0 534.275 29.0661   1
 -12 -10   0 443.794 13.7164   2
 -12 -10   0 448.031 28.2081   1
  12 -10   0 450.118 11.9903   2
 -12  10   0 455.059 23.6909   1
  12  10   0 463.470 13.9645   2
 -12  10   0 454.888 23.3062   1
  12  10   0 473.984 30.0307   1
 -13 -10   0 333.080 27.9396   1
  13 -10   0 352.026 9.89634   2
 -13 -10   0 354.469 11.6204   2
 -13  10   0 357.956 23.2181   1
  13  10   0 378.108 13.3504   2
 -13  10   0 369.021 22.4903   1
  13  10   0 367.363 28.9652   1
 -14 -10   0 811.191 22.6578   2
  14 -10   0 809.120 20.8510   2
 -14 -10   0 776.823 40.8105   1
  14  10   0 831.355 41.2302   1
 -14  10   0 842.160 34.3144   1
 -14  10   0 826.179 35.3278   1
 -15 -10   0 -9.7712 22.2264   1
 -15 -10   0 -0.8702 2.70801   2
 -15  10   0 -15.512 11.6278   1
  16 -10   0 19.4608 2.78749   2
 -16 -10   0 27.4774 3.79459   2
 -17 -10   0 17.1389 3.84503   2
  17 -10   0 20.6469 3.14902   2
 -18 -10   0 269.107 11.0950   2
  19 -10   0 26.0030 6.17213   3
 -19 -10   0 27.9497 4.76782   2
  20 -10   0 326.077 16.2172   3
 -20 -10   0 316.534 13.1067   2
 -21 -10   0 502.829 17.3426   2
  21 -10   0 482.522 20.4319   3
  22 -10   0 22.4691 7.02681   3
 -22 -10   0 18.4110 5.45805   2
  23 -10   0 16.9281 7.73363   3
 -23 -10   0 8.68170 5.78842   2
  24 -10   0 -0.6544 8.48637   3
 -24 -10   0 0.88919 6.57263   2
   0 -11   0 9.61576 5.50913   1
   0  11   0 13.1140 5.50819   1
  -1 -11   0 3246.49 81.6484   2
   1 -11   0 3362.30 88.9987   1
  -1 -11   0 3580.41 90.3771   1
   1 -11   0 3225.09 81.4229   2
   1  11   0 3340.34 89.6778   1
  -1  11   0 3537.37 89.5492   1
   1  11   0 3356.78 81.6773   2
  -1  11   0 3354.57 81.4312   2
   2 -11   0 311.374 8.19947   2
   2 -11   0 297.861 14.9248   1
  -2 -11   0 342.594 8.83347   2
  -2 -11   0 294.820 16.0206   1
   2  11   0 318.937 8.72169   2
  -2  11   0 318.302 8.18399   2
   2  11   0 309.304 16.2215   1
  -3 -11   0 964.457 23.5416   2
   3 -11   0 905.205 22.7382   2
   3 -11   0 904.735 29.8620   1
  -3 -11   0 928.355 32.2504   1
   3  11   0 920.486 23.4873   2
  -3  11   0 955.895 22.7370   2
   3  11   0 933.300 32.1035   1
  -4 -11   0 98.2144 11.6658   1
   4 -11   0 115.827 10.1848   1
   4  11   0 111.025 12.0232   1
   4  11   0 105.346 4.21388   2
  -4  11   0 123.271 10.0387   1
   5 -11   0 1213.20 37.3797   1
  -5 -11   0 1249.18 40.7996   1
  -5 -11   0 1213.77 31.1729   2
  -5  11   0 1257.52 37.6587   1
   5  11   0 1250.76 40.9889   1
   5  11   0 1259.70 31.1761   2
   6 -11   0 104.915 10.7696   1
  -6 -11   0 123.050 13.5411   1
  -6 -11   0 97.6863 4.89056   3
   6  11   0 107.077 4.50578   2
  -6  11   0 109.951 10.4966   1
   6  11   0 78.7210 10.9369   1
   7 -11   0 1125.94 36.5165   1
  -7 -11   0 1207.96 41.3685   1
  -7 -11   0 1114.09 29.9091   2
  -7 -11   0 1209.79 30.4600   3
   7  11   0 1163.29 40.9127   1
  -7  11   0 1209.49 36.7689   1
   7  11   0 1210.59 30.0208   2
  -8 -11   0 1618.18 41.9552   3
   8 -11   0 1637.25 48.7928   1
  -8 -11   0 1670.58 53.6298   1
  -8 -11   0 1588.86 41.4320   2
   8  11   0 1697.10 53.7540   1
  -8  11   0 1680.50 48.6458   1
   8  11   0 1685.17 41.5322   2
   9 -11   0 84.6009 10.4335   1
  -9 -11   0 61.4867 12.4141   1
  -9 -11   0 80.7628 5.46942   3
  -9 -11   0 79.2520 4.57116   2
   9  11   0 87.3234 4.69365   2
  -9  11   0 70.5893 9.24795   1
   9  11   0 93.8011 13.8668   1
 -10 -11   0 18.4583 11.1250   1
  10 -11   0 12.5473 8.61596   1
 -10 -11   0 17.9268 2.53425   2
 -10 -11   0 23.4087 3.26266   3
  10  11   0 23.2834 2.90986   2
  10  11   0 13.7337 11.3375   1
 -10  11   0 9.53779 7.47223   1
 -11 -11   0 103.088 5.59668   2
 -11 -11   0 110.157 16.2459   1
  11  11   0 89.2418 15.3995   1
  11  11   0 104.384 5.89700   2
 -11  11   0 108.765 14.6824   1
  12 -11   0 818.901 20.8212   2
 -12 -11   0 818.023 22.7248   2
 -12 -11   0 861.561 38.7921   1
 -12  11   0 856.653 32.6233   1
 -12  11   0 822.459 32.7425   1
  12  11   0 827.023 38.8940   1
  12  11   0 835.165 22.9014   2
 -13 -11   0 4.24639 2.55408   2
 -13 -11   0 -4.7171 13.5909   1
  13 -11   0 4.02922 1.64515   2
 -13  11   0 10.3847 10.6615   1
  13  11   0 20.0521 14.9788   1
 -13  11   0 9.65560 10.4053   1
 -14 -11   0 143.590 20.4510   1
 -14 -11   0 179.693 8.02070   2
  14 -11   0 175.636 5.78397   2
 -14  11   0 141.738 20.2193   1
 -14  11   0 184.701 21.8546   1
  14  11   0 200.318 27.7450   1
  15 -11   0 2.19143 2.03265   2
 -15 -11   0 4.09119 2.94269   2
 -15  11   0 -13.485 12.3386   1
 -16 -11   0 181.432 8.61129   2
 -17 -11   0 32.0318 4.29443   2
 -18 -11   0 78.2323 7.33070   2
 -19 -11   0 271.902 11.7165   2
  19 -11   0 266.576 14.4726   3
  20 -11   0 88.2650 11.7546   3
 -20 -11   0 113.809 10.4195   2
  21 -11   0 177.237 14.1386   3
 -21 -11   0 197.467 11.0111   2
  22 -11   0 13.5363 6.82778   3
 -22 -11   0 19.9711 5.57530   2
  23 -11   0 140.023 14.5452   3
 -23 -11   0 143.002 11.3369   2
  24 -11   0 17.9795 8.95174   3
 -24 -11   0 23.2461 7.06480   2
   0 -12   0 13.7048 6.37864   1
   0 -12   0 14.1621 1.45463   2
   0  12   0 13.4142 1.39523   2
   0  12   0 19.2914 6.57209   1
  -1 -12   0 1734.35 42.9593   2
   1 -12   0 1781.40 51.0150   1
  -1 -12   0 1790.86 51.8617   1
   1 -12   0 1696.96 42.6844   2
  -1  12   0 1741.58 50.9389   1
   1  12   0 1713.43 51.3823   1
   1  12   0 1745.48 42.9336   2
  -1  12   0 1815.49 42.7074   2
   2 -12   0 2570.35 62.9677   2
  -2 -12   0 2542.71 63.4487   2
   2 -12   0 2760.59 71.6683   1
  -2 -12   0 2718.05 73.1225   1
  -2  12   0 2605.82 62.9716   2
   2  12   0 2620.98 63.4410   2
  -2  12   0 2409.12 72.9865   1
   2  12   0 2608.38 72.7036   1
   3 -12   0 2900.26 75.8481   1
  -3 -12   0 2667.52 67.9028   2
   3 -12   0 2719.67 67.1632   2
  -3 -12   0 2976.37 78.1698   1
  -3  12   0 2819.62 67.1686   2
   3  12   0 2607.04 68.4629   2
   3  12   0 2822.28 77.5195   1
  -4 -12   0 340.806 9.76436   2
   4 -12   0 366.893 16.7951   1
  -4 -12   0 339.068 18.5345   1
   4 -12   0 337.995 8.65796   2
   4  12   0 367.591 9.78659   2
   4  12   0 338.255 18.6128   1
  -4  12   0 303.104 15.6625   1
   5 -12   0 1920.28 53.8040   1
  -5 -12   0 1882.24 57.2345   1
  -5 -12   0 1806.82 46.7576   2
   5  12   0 1925.43 57.3413   1
  -5  12   0 1874.48 53.6397   1
   5  12   0 1929.60 46.7782   2
  -6 -12   0 2037.57 61.2245   1
   6 -12   0 2001.36 57.1013   1
  -6 -12   0 2056.43 50.6450   3
  -6 -12   0 1909.82 50.1654   2
  -6  12   0 2071.57 57.4559   1
   6  12   0 2054.64 61.5647   1
   6  12   0 2064.85 50.2334   2
  -7 -12   0 13.1292 9.05973   1
   7 -12   0 13.8738 6.81690   1
  -7 -12   0 8.14664 2.19743   3
   7  12   0 24.4856 9.29695   1
   7  12   0 11.9559 2.07016   2
  -7  12   0 3.50970 6.04331   1
  -8 -12   0 5.36393 2.34313   3
   8 -12   0 16.4072 7.28509   1
  -8 -12   0 5.73358 9.58049   1
   8  12   0 9.66077 9.21553   1
   8  12   0 9.94018 2.12544   2
  -8  12   0 22.2325 7.27077   1
  -9 -12   0 347.025 23.7438   1
   9 -12   0 324.475 18.5626   1
  -9 -12   0 331.945 11.1646   3
  -9 -12   0 330.486 10.4168   2
   9  12   0 344.847 10.4962   2
  -9  12   0 320.262 18.0475   1
   9  12   0 350.546 22.7876   1
 -10 -12   0 316.373 10.2564   2
 -10 -12   0 313.243 23.6993   1
  10 -12   0 334.232 19.3827   1
 -10 -12   0 320.484 11.2070   3
  10  12   0 295.260 23.2763   1
  10  12   0 335.645 10.4970   2
 -10  12   0 313.476 18.4344   1
 -11 -12   0 280.421 9.67318   2
 -11 -12   0 274.338 24.0221   1
  11 -12   0 283.854 19.5662   1
  11  12   0 290.977 9.87236   2
  11  12   0 295.264 25.5986   1
 -11  12   0 259.992 18.6027   1
 -12 -12   0 109.105 6.21119   2
 -12 -12   0 114.443 17.7152   1
  12  12   0 110.768 17.4718   1
 -12  12   0 98.9275 13.0668   1
  12  12   0 114.643 6.70993   2
 -13 -12   0 6.84433 14.7261   1
 -13 -12   0 10.8993 2.95157   2
 -13  12   0 11.7336 10.9739   1
  13  12   0 35.7306 16.6027   1
 -13  12   0 0.22848 10.5393   1
 -14 -12   0 290.259 10.5531   2
 -14 -12   0 290.302 31.8015   1
 -14  12   0 254.033 24.2241   1
 -14  12   0 261.559 22.7154   1
  14  12   0 318.278 31.6514   1
 -15 -12   0 29.4762 3.91864   2
 -15  12   0 17.0475 13.7136   1
 -16 -12   0 52.8433 5.96328   2
 -17 -12   0 57.7935 6.50104   2
 -18 -12   0 381.067 13.9382   2
 -19 -12   0 46.9865 5.54762   2
 -20 -12   0 59.4852 7.81549   2
  20 -12   0 53.3666 7.77744   3
  21 -12   0 237.087 15.3026   3
 -21 -12   0 262.223 12.4917   2
 -22 -12   0 46.0324 6.58328   2
  22 -12   0 46.9480 8.38249   3
  23 -12   0 11.4363 7.45143   3
 -23 -12   0 11.8244 6.14283   2
 -24 -12   0 -7.0992 6.85571   2
  24 -12   0 2.66075 8.58904   3
   0 -13   0 0.87479 1.24977   2
   0 -13   0 4.72119 6.42563   1
   0  13   0 1.26816 1.15669   2
   0  13   0 -2.6914 5.73426   1
  -1 -13   0 3633.78 91.5309   2
   1 -13   0 3829.03 100.344   1
   1 -13   0 3560.21 91.2659   2
  -1 -13   0 3844.37 101.279   1
  -1  13   0 3878.56 100.585   1
   1  13   0 3983.13 101.562   1
   1  13   0 3780.11 91.5150   2
  -1  13   0 3741.45 91.2937   2
   2 -13   0 878.349 30.4816   1
  -2 -13   0 880.333 22.4925   2
  -2 -13   0 878.186 32.0018   1
   2 -13   0 899.612 21.9630   2
   2  13   0 868.409 22.7388   2
  -2  13   0 915.713 30.7809   1
  -2  13   0 902.266 21.9565   2
   2  13   0 871.200 31.9592   1
   3 -13   0 1536.99 60.5411   1
   3 -13   0 1728.85 42.1786   2
  -3 -13   0 1741.12 52.9917   1
   3  13   0 1784.38 42.9346   2
  -3  13   0 1810.51 42.1746   2
   3  13   0 1783.66 53.3080   1
  -4 -13   0 97.2527 4.24923   2
   4 -13   0 97.1670 2.97293   2
  -4 -13   0 83.6180 11.3814   1
   4 -13   0 83.6342 10.7611   1
   4  13   0 97.5079 4.15466   2
  -4  13   0 78.3608 9.41072   1
   4  13   0 96.4023 12.0729   1
  -4  13   0 96.7427 2.91304   2
  -5 -13   0 948.306 24.8987   2
  -5 -13   0 1002.92 35.7793   1
   5 -13   0 977.103 32.4216   1
   5  13   0 957.899 35.5554   1
   5  13   0 1002.46 24.9431   2
  -5  13   0 938.735 32.0186   1
   6 -13   0 42.0791 8.09114   1
  -6 -13   0 28.7498 9.75303   1
  -6  13   0 33.0940 7.31352   1
   6  13   0 29.0775 3.18533   2
   6  13   0 22.4385 9.55155   1
   7 -13   0 1936.88 55.6428   1
  -7 -13   0 1838.50 47.8051   2
  -7 -13   0 1922.03 60.3961   1
  -7 -13   0 1916.88 48.3147   3
  -7  13   0 1916.90 55.6272   1
   7  13   0 1943.51 60.5429   1
   7  13   0 1949.89 47.8007   2
  -8 -13   0 1778.79 44.8180   3
  -8 -13   0 1696.74 44.2203   2
   8 -13   0 1728.73 52.2506   1
  -8 -13   0 1795.04 57.7699   1
   8  13   0 1817.61 44.3329   2
   8  13   0 1731.30 57.3093   1
  -8  13   0 1779.42 52.3605   1
  -9 -13   0 -1.0826 2.22617   3
  -9 -13   0 -3.6362 10.8368   1
   9 -13   0 0.23594 7.78811   1
  -9 -13   0 -0.0137 1.91147   2
   9  13   0 -1.0086 10.6154   1
   9  13   0 1.69598 2.18346   2
  -9  13   0 5.70799 7.36606   1
  10 -13   0 44.8493 10.2112   1
 -10 -13   0 50.2287 4.45215   2
 -10 -13   0 33.5725 3.81710   3
 -10 -13   0 38.6090 12.1906   1
  10  13   0 41.5020 4.53929   2
 -10  13   0 46.3778 9.53339   1
  10  13   0 50.4303 13.9213   1
 -11 -13   0 19.2383 3.76044   3
  11 -13   0 34.8595 10.5009   1
 -11 -13   0 23.5516 3.16200   2
 -11 -13   0 25.1611 12.8768   1
 -11  13   0 15.5357 9.58541   1
  11  13   0 23.8886 3.36775   2
  11  13   0 22.0446 13.4332   1
 -12 -13   0 518.338 32.0869   1
 -12 -13   0 497.919 15.0340   2
 -12  13   0 509.778 25.6743   1
  12  13   0 467.988 32.3662   1
 -13 -13   0 33.0113 3.77849   2
 -13 -13   0 41.0545 16.9596   1
 -13  13   0 33.8783 12.1388   1
  13  13   0 8.23169 16.0932   1
 -13  13   0 39.4327 12.6061   1
 -14 -13   0 454.700 36.1765   1
 -14 -13   0 466.815 15.0480   2
 -14  13   0 496.837 28.8057   1
 -14  13   0 473.901 27.8539   1
  14  13   0 502.397 37.3221   1
 -15 -13   0 62.8900 6.08245   2
 -15  13   0 70.4561 16.1149   1
 -16 -13   0 91.1121 6.98971   2
 -17 -13   0 38.2834 4.67501   2
 -18 -13   0 33.3682 4.92249   2
 -19 -13   0 386.516 14.5395   2
  20 -13   0 215.343 14.2219   3
 -20 -13   0 234.939 11.5253   2
 -21 -13   0 103.928 9.48083   2
  21 -13   0 73.0583 9.02479   3
  22 -13   0 -1.7287 6.74299   3
 -22 -13   0 5.23704 5.43219   2
  23 -13   0 174.797 15.9481   3
 -23 -13   0 171.289 12.7820   2
 -24 -13   0 8.12298 7.30675   2
  24 -13   0 11.2336 10.2173   3
   0 -14   0 399.931 10.8410   2
   0 -14   0 415.254 20.2008   1
   0  14   0 410.666 10.8177   2
   0  14   0 396.060 19.8201   1
  -1 -14   0 3099.44 77.7692   2
   1 -14   0 3132.21 77.5331   2
   1 -14   0 3273.21 87.5144   1
  -1 -14   0 3278.62 88.2382   1
   1  14   0 3209.68 88.0161   1
  -1  14   0 3214.31 87.2406   1
  -1  14   0 3245.56 77.5337   2
   1  14   0 3168.14 77.7659   2
  -2 -14   0 180.882 6.06136   2
   2 -14   0 180.962 13.9244   1
   2 -14   0 186.242 5.38363   2
  -2 -14   0 199.562 15.6158   1
   2  14   0 180.393 6.01825   2
   2  14   0 188.324 15.3138   1
  -2  14   0 196.215 13.9405   1
  -2  14   0 178.193 5.30969   2
  -3 -14   0 1369.95 33.0623   2
   3 -14   0 1197.95 51.4195   1
  -3 -14   0 1383.61 44.2743   1
   3 -14   0 1294.11 32.1932   2
   3  14   0 1325.46 43.6890   1
   3  14   0 1345.95 32.9833   2
  -3  14   0 1288.56 32.1974   2
  -4 -14   0 416.965 21.8693   1
  -4 -14   0 346.228 10.4151   2
   4 -14   0 352.655 9.30706   2
   4 -14   0 361.202 18.3433   1
   4  14   0 382.874 10.4384   2
  -4  14   0 353.415 9.26460   2
   4  14   0 370.932 20.4944   1
  -5 -14   0 1190.74 30.2385   2
  -5 -14   0 1198.73 42.1349   1
   5 -14   0 1164.18 38.2102   1
   5  14   0 1171.67 41.8747   1
  -5  14   0 1171.42 38.1243   1
   5  14   0 1235.52 30.2572   2
   6 -14   0 895.695 31.3834   1
  -6 -14   0 881.790 23.5287   2
  -6 -14   0 920.070 35.9054   1
  -6  14   0 919.222 31.6090   1
   6  14   0 883.495 35.7122   1
   6  14   0 921.859 23.5500   2
  -7 -14   0 35.0813 11.1086   1
   7 -14   0 29.7893 7.77733   1
  -7 -14   0 22.0828 2.86758   3
   7  14   0 34.9419 10.8424   1
   7  14   0 28.7578 3.58914   2
  -7  14   0 18.7462 7.13847   1
   8 -14   0 37.3120 9.04077   1
  -8 -14   0 23.2378 3.14829   3
  -8 -14   0 33.0080 11.9664   1
  -8  14   0 42.3263 8.69981   1
   8  14   0 17.3786 10.8847   1
  -9 -14   0 45.0967 5.03379   3
  -9 -14   0 55.1511 4.34377   2
  -9 -14   0 43.4118 12.6765   1
   9 -14   0 59.3140 10.2701   1
   9  14   0 53.1941 4.44670   2
  -9  14   0 41.1960 8.80117   1
   9  14   0 36.4173 13.9923   1
 -10 -14   0 855.568 38.6758   1
 -10 -14   0 856.161 23.8172   3
 -10 -14   0 839.601 23.0163   2
  10 -14   0 835.020 32.4655   1
 -10  14   0 831.633 31.9372   1
  10  14   0 871.665 23.1263   2
 -11 -14   0 28.4293 3.49335   2
 -11 -14   0 43.5616 15.7459   1
  11 -14   0 37.2691 10.7729   1
  11  14   0 18.4060 14.4967   1
  11  14   0 39.3809 4.04939   2
 -11  14   0 34.1821 10.1034   1
 -12 -14   0 232.418 26.7691   1
 -12 -14   0 216.467 8.78199   2
  12 -14   0 230.008 21.1747   1
  12  14   0 219.152 27.0912   1
 -12  14   0 227.089 19.4848   1
 -13 -14   0 20.2009 16.4836   1
 -13 -14   0 16.2224 3.37819   2
 -13  14   0 3.68143 11.0462   1
  13  14   0 10.3995 17.3378   1
 -14 -14   0 152.248 7.92638   2
 -14 -14   0 157.277 24.6366   1
 -14  14   0 140.596 17.0075   1
 -14  14   0 193.479 29.5382   1
  14  14   0 235.576 31.3923   1
 -15 -14   0 26.5171 4.01119   2
 -16 -14   0 74.6793 6.78676   2
 -17 -14   0 58.5973 6.85977   2
 -18 -14   0 276.428 11.8795   2
 -19 -14   0 10.1065 5.59933   2
 -20 -14   0 70.3418 8.71034   2
  21 -14   0 235.646 15.5531   3
 -21 -14   0 262.162 12.6784   2
 -22 -14   0 20.4790 6.11803   2
  22 -14   0 11.2550 7.18152   3
 -23 -14   0 1.01950 6.33731   2
  23 -14   0 0.80236 7.64967   3
   0 -15   0 6.87602 1.53921   2
   0 -15   0 9.38637 7.14659   1
   0  15   0 10.7166 7.48640   1
   0  15   0 5.96447 1.38319   2
  -1 -15   0 165.947 14.4110   1
  -1 -15   0 171.359 5.42427   2
   1 -15   0 147.632 4.96935   2
   1 -15   0 152.092 13.8954   1
  -1  15   0 144.938 13.1319   1
   1  15   0 163.412 14.5521   1
  -1  15   0 147.680 4.89967   2
  -2 -15   0 11.9475 8.08930   1
  -2 -15   0 18.4569 2.69735   2
   2 -15   0 22.6006 7.77662   1
   2 -15   0 16.8973 2.03918   2
   2  15   0 22.8317 2.55778   2
  -2  15   0 14.5129 7.58187   1
  -2  15   0 15.8248 1.87757   2
   2  15   0 13.4189 7.94492   1
   3 -15   0 855.504 21.2873   2
   3 -15   0 842.420 31.2514   1
  -3 -15   0 848.057 22.1246   2
  -3 -15   0 853.740 33.1473   1
  -3  15   0 858.440 21.2655   2
   3  15   0 839.239 32.8111   1
   3  15   0 898.787 22.1059   2
   4 -15   0 138.733 13.6827   1
  -4 -15   0 146.561 15.3838   1
   4 -15   0 157.983 4.55307   2
  -4 -15   0 150.947 5.73150   2
  -4  15   0 157.644 4.48302   2
   4  15   0 161.266 16.3582   1
   4  15   0 169.199 5.74055   2
   5 -15   0 830.142 30.8312   1
  -5 -15   0 856.436 22.5594   2
  -5 -15   0 899.523 35.3462   1
   5  15   0 870.527 34.7566   1
   5  15   0 889.834 22.5574   2
  -5  15   0 834.020 30.8982   1
  -6 -15   0 148.610 17.9245   1
   6 -15   0 132.864 13.4910   1
   6  15   0 156.646 5.98331   2
  -6  15   0 157.707 14.1723   1
   6  15   0 160.233 17.4882   1
  -7 -15   0 1402.76 36.2068   3
   7 -15   0 1409.21 44.5478   1
  -7 -15   0 1431.71 49.7925   1
  -7 -15   0 1352.81 35.6436   2
   7  15   0 1426.81 35.7220   2
  -7  15   0 1388.64 44.4305   1
   7  15   0 1406.25 49.4506   1
  -8 -15   0 538.429 47.8460   1
  -8 -15   0 680.118 18.6029   3
  -8 -15   0 631.352 17.9068   2
   8 -15   0 613.118 26.7014   1
  -8  15   0 664.354 26.8728   1
   8  15   0 687.895 18.0247   2
  -9 -15   0 171.536 7.03744   2
   9 -15   0 156.441 15.9668   1
  -9 -15   0 165.078 7.90643   3
  -9 -15   0 146.650 21.2122   1
  -9  15   0 177.279 16.2657   1
   9  15   0 190.084 22.1220   1
   9  15   0 181.222 7.18231   2
 -10 -15   0 9.76042 2.62090   2
 -10 -15   0 -2.6361 12.7534   1
  10 -15   0 8.82061 9.66561   1
 -10 -15   0 1.95963 3.11391   3
  10  15   0 9.39575 3.03204   2
  10  15   0 -2.0038 12.4115   1
 -10  15   0 10.7697 9.21766   1
 -11 -15   0 74.4686 5.48035   2
  11 -15   0 82.5560 13.4227   1
 -11 -15   0 35.6789 15.3856   1
 -11  15   0 69.9172 11.8224   1
  11  15   0 96.5449 18.0188   1
  12 -15   0 713.757 31.5686   1
 -12 -15   0 622.992 37.6085   1
 -12 -15   0 650.293 19.2930   2
 -12  15   0 689.711 30.6465   1
  12  15   0 664.509 38.1467   1
 -13 -15   0 176.891 8.24914   2
 -13 -15   0 136.661 22.9565   1
  13  15   0 193.029 25.6697   1
 -13  15   0 174.965 20.4825   1
 -14 -15   0 289.632 36.5654   1
 -14 -15   0 342.848 12.0538   2
  14  15   0 317.207 34.9868   1
 -14  15   0 343.846 25.4462   1
 -15 -15   0 61.0571 6.30009   2
 -16 -15   0 61.3495 6.62893   2
 -17 -15   0 -0.4196 3.78575   2
 -18 -15   0 68.8789 7.72834   2
 -19 -15   0 377.939 16.6153   2
 -20 -15   0 89.6743 9.37582   2
 -21 -15   0 18.5563 5.67424   2
  21 -15   0 9.40546 6.50442   3
  22 -15   0 15.0867 7.15508   3
 -22 -15   0 0.43179 5.73729   2
 -23 -15   0 66.6593 8.07344   2
  23 -15   0 47.4268 9.32399   3
   0 -16   0 1612.12 41.2965   2
   0 -16   0 1686.75 52.6125   1
   0  16   0 1704.62 41.3384   2
   0  16   0 1711.16 52.7117   1
  -1 -16   0 475.594 14.9680   2
  -1 -16   0 535.768 24.7237   1
   1 -16   0 578.263 24.6886   1
   1 -16   0 539.062 14.2090   2
  -1  16   0 572.168 14.2162   2
   1  16   0 553.438 14.4485   2
  -1  16   0 582.010 24.7551   1
   1  16   0 555.662 25.3836   1
   2 -16   0 68.0734 3.06309   2
  -2 -16   0 59.1865 10.7805   1
  -2 -16   0 76.3203 3.72538   2
   2 -16   0 68.3487 10.0571   1
   2  16   0 67.6833 3.54870   2
   2  16   0 61.0184 10.8908   1
  -2  16   0 74.7691 2.95602   2
  -2  16   0 56.4103 9.43794   1
   3 -16   0 450.962 11.7936   2
   3 -16   0 433.307 21.6506   1
  -3 -16   0 474.215 12.7529   2
  -3 -16   0 501.191 24.9215   1
   3  16   0 443.534 23.3898   1
  -3  16   0 399.593 21.7070   1
   3  16   0 477.057 12.6581   2
  -3  16   0 459.811 11.7795   2
  -4 -16   0 124.107 16.9349   1
   4 -16   0 131.788 13.9277   1
  -4 -16   0 138.713 5.46574   2
   4 -16   0 138.956 4.24252   2
   4  16   0 141.652 5.46557   2
  -4  16   0 143.364 4.21712   2
   4  16   0 174.143 16.8308   1
  -5 -16   0 729.540 31.6434   1
  -5 -16   0 693.783 19.2010   2
   5 -16   0 730.811 28.4791   1
  -5  16   0 750.020 28.5451   1
   5  16   0 702.403 31.6530   1
   5  16   0 732.716 19.2287   2
  -6 -16   0 145.506 5.91971   2
  -6 -16   0 125.991 17.2436   1
   6 -16   0 171.593 15.0714   1
   6  16   0 141.967 5.90838   2
   6  16   0 142.948 18.1430   1
  -6  16   0 135.190 14.0592   1
  -7 -16   0 74.9890 4.56807   2
   7 -16   0 58.3591 9.89991   1
  -7 -16   0 57.9810 14.4219   1
   7  16   0 55.2022 4.40911   2
   7  16   0 41.9362 12.2920   1
  -7  16   0 62.8692 10.4023   1
  -8 -16   0 240.016 9.27313   3
   8 -16   0 247.958 18.1491   1
  -8 -16   0 245.422 8.60461   2
  -8 -16   0 222.473 28.5674   1
   8  16   0 250.942 8.69507   2
   8  16   0 250.465 23.4861   1
  -8  16   0 272.151 17.9734   1
  -9 -16   0 293.956 26.1771   1
  -9 -16   0 310.245 11.0567   3
  -9 -16   0 297.889 10.1715   2
   9 -16   0 287.615 20.0846   1
   9  16   0 304.023 26.1017   1
   9  16   0 305.725 10.1797   2
  -9  16   0 312.549 20.1265   1
 -10 -16   0 220.042 9.73212   3
  10 -16   0 228.543 19.2009   1
 -10 -16   0 220.339 8.52324   2
 -10 -16   0 206.361 24.9617   1
  10  16   0 247.031 24.9679   1
 -10  16   0 229.737 18.7207   1
  10  16   0 224.862 8.79907   2
  11 -16   0 92.7330 14.2426   1
 -11 -16   0 101.311 6.17663   2
 -11 -16   0 109.618 20.4594   1
 -11  16   0 87.7795 13.2848   1
  11  16   0 120.694 21.0735   1
 -12 -16   0 12.3490 17.6325   1
 -12 -16   0 20.7852 3.48383   2
  12 -16   0 16.1462 12.3954   1
  12  16   0 17.3925 16.7103   1
 -12  16   0 34.3237 11.7341   1
 -13 -16   0 -17.265 18.6783   1
 -13 -16   0 11.8077 3.39502   2
  13 -16   0 -13.677 12.7907   1
  13  16   0 9.52427 19.7927   1
 -13  16   0 21.7306 12.4187   1
 -14 -16   0 186.295 28.2246   1
 -14 -16   0 219.815 9.50637   2
 -14  16   0 245.193 24.4826   1
  14  16   0 219.487 32.4189   1
 -15 -16   0 11.3173 3.60497   2
 -16 -16   0 10.5740 3.88773   2
 -17 -16   0 18.2763 4.62589   2
 -18 -16   0 114.880 8.71910   2
 -19 -16   0 37.0452 5.97380   2
 -20 -16   0 122.447 9.99364   2
 -21 -16   0 82.2852 9.80108   2
 -22 -16   0 -0.6686 5.96338   2
  22 -16   0 9.61502 7.02935   3
  23 -16   0 8.84150 8.36237   3
 -23 -16   0 18.9181 7.11122   2
   0 -17   0 24.6755 8.90532   1
   0  17   0 22.7293 8.47674   1
   1 -17   0 0.48919 7.98467   1
  -1 -17   0 8.66892 1.75267   2
  -1 -17   0 17.9289 8.77489   1
   1 -17   0 9.37181 1.56794   2
   1  17   0 3.82734 1.48194   2
  -1  17   0 -5.2936 7.09037   1
  -1  17   0 7.91465 1.41329   2
   1  17   0 10.1172 8.09907   1
  -2 -17   0 325.798 9.51395   2
   2 -17   0 315.362 8.86955   2
   2 -17   0 309.487 18.9335   1
  -2 -17   0 332.278 20.7510   1
   2  17   0 335.177 9.44071   2
  -2  17   0 332.266 19.4818   1
  -2  17   0 323.810 8.82431   2
   2  17   0 315.949 20.1844   1
  -3 -17   0 187.373 6.80244   2
  -3 -17   0 192.593 18.0072   1
   3 -17   0 208.084 5.95037   2
   3 -17   0 209.087 16.6543   1
   3  17   0 171.812 16.6433   1
  -3  17   0 217.141 5.92924   2
   3  17   0 208.595 6.82005   2
  -3  17   0 199.922 16.4864   1
  -4 -17   0 166.518 6.13785   2
   4 -17   0 143.460 15.0196   1
   4 -17   0 163.047 4.83101   2
  -4 -17   0 173.315 17.6167   1
  -4  17   0 162.109 4.77855   2
   4  17   0 139.243 16.7272   1
   4  17   0 166.923 6.04052   2
   5 -17   0 34.7938 9.95717   1
  -5 -17   0 51.8265 12.5900   1
   5 -17   0 46.0493 2.20302   2
  -5 -17   0 46.7436 4.01054   2
   5  17   0 50.1466 11.6415   1
  -5  17   0 50.8276 9.65623   1
   5  17   0 47.4427 3.95248   2
  -6 -17   0 443.608 13.3191   2
  -6 -17   0 466.714 27.8383   1
   6 -17   0 462.839 22.9997   1
   6  17   0 477.306 27.4108   1
   6  17   0 463.112 13.3283   2
  -6  17   0 469.850 22.8801   1
  -7 -17   0 565.152 16.2864   2
  -7 -17   0 578.740 30.7797   1
   7 -17   0 592.700 26.1046   1
  -7  17   0 587.486 26.2677   1
   7  17   0 557.315 31.1362   1
   7  17   0 595.625 16.3603   2
  -8 -17   0 80.8426 16.2266   1
  -8 -17   0 76.0617 5.73416   3
  -8 -17   0 76.0165 5.08282   2
   8 -17   0 73.6582 11.7422   1
   8  17   0 71.5450 14.3349   1
   8  17   0 81.8429 5.23885   2
  -8  17   0 79.0946 11.8347   1
  -9 -17   0 13.1934 2.79508   2
  -9 -17   0 8.47961 3.21982   3
   9 -17   0 13.2056 9.81470   1
  -9 -17   0 4.80614 13.4347   1
   9  17   0 11.5339 2.98856   2
   9  17   0 28.3121 13.9654   1
  -9  17   0 33.8737 9.89387   1
 -10 -17   0 189.704 7.88777   2
 -10 -17   0 201.503 23.2895   1
  10 -17   0 180.631 18.7020   1
 -10  17   0 195.669 18.6605   1
  10  17   0 179.918 25.0724   1
 -11 -17   0 351.077 30.8109   1
  11 -17   0 348.902 24.4338   1
 -11 -17   0 343.284 11.8738   2
 -11  17   0 372.696 23.8948   1
  11  17   0 385.900 32.0639   1
 -12 -17   0 319.178 32.2924   1
 -12 -17   0 331.709 11.8390   2
  12 -17   0 356.316 25.6658   1
 -12  17   0 359.160 24.3378   1
  12  17   0 336.637 32.4747   1
 -13 -17   0 124.042 7.48805   2
  13 -17   0 124.777 17.6433   1
 -13 -17   0 83.7133 22.6615   1
  13  17   0 104.154 23.2438   1
 -13  17   0 133.004 17.1581   1
 -14 -17   0 124.219 7.70413   2
 -15 -17   0 -3.3975 3.18073   2
 -16 -17   0 18.3561 4.15256   2
 -17 -17   0 7.30633 4.28589   2
 -19 -17   0 137.561 9.85575   2
 -20 -17   0 11.4368 5.53753   2
 -21 -17   0 2.30174 5.57721   2
  22 -17   0 18.3023 7.45660   3
 -22 -17   0 33.4432 7.03043   2
 -23 -17   0 9.24260 7.12487   2
  23 -17   0 26.4007 8.89089   3
   0 -18   0 670.047 29.0814   1
   0  18   0 664.589 29.2177   1
   0  18   0 658.667 17.2592   2
  -1 -18   0 459.291 12.6533   2
  -1 -18   0 477.923 24.4186   1
   1 -18   0 462.512 23.7207   1
   1 -18   0 458.659 12.3264   2
  -1  18   0 450.553 23.5731   1
   1  18   0 419.755 24.3018   1
  -1  18   0 483.373 12.4028   2
   1  18   0 455.440 12.5639   2
   2 -18   0 82.9754 11.7608   1
  -2 -18   0 110.112 15.9537   1
  -2 -18   0 108.223 4.77743   2
   2 -18   0 112.521 4.14429   2
   2  18   0 108.870 4.66967   2
  -2  18   0 125.716 15.3735   1
  -2  18   0 121.739 4.10178   2
   2  18   0 112.372 16.1987   1
  -3 -18   0 -0.7394 1.77647   2
   3 -18   0 -6.5993 8.13485   1
   3 -18   0 3.49001 1.28025   2
  -3 -18   0 -18.380 8.70467   1
  -3  18   0 2.36899 1.18370   2
   3  18   0 -13.651 8.65672   1
   3  18   0 -1.4033 1.71272   2
  -3  18   0 0.84025 7.51484   1
   4 -18   0 123.322 4.07003   2
  -4 -18   0 125.499 18.1753   1
   4 -18   0 115.114 18.5582   1
  -4 -18   0 120.750 5.38389   2
  -4  18   0 127.248 4.01548   2
   4  18   0 119.455 17.0512   1
   4  18   0 124.202 5.31383   2
  -5 -18   0 128.557 5.81037   2
  -5 -18   0 129.899 18.2227   1
   5 -18   0 141.680 4.21378   2
   5 -18   0 133.369 15.5724   1
   5  18   0 165.284 19.4550   1
  -5  18   0 147.745 15.5488   1
   5  18   0 139.085 5.85995   2
  -6 -18   0 206.723 20.8440   1
  -6 -18   0 165.710 6.80535   2
   6 -18   0 157.996 16.4651   1
   6  18   0 190.537 21.0087   1
  -6  18   0 202.286 16.6317   1
   6  18   0 173.962 6.83667   2
   7 -18   0 484.513 24.1700   1
  -7 -18   0 434.017 13.3606   2
  -7 -18   0 443.609 29.5389   1
   7  18   0 403.818 27.4044   1
  -7  18   0 435.341 23.7643   1
   7  18   0 464.875 13.4203   2
   8 -18   0 159.858 17.4256   1
  -8 -18   0 149.792 7.60992   3
  -8 -18   0 139.442 6.58427   2
  -8 -18   0 149.584 19.6828   1
   8  18   0 155.386 20.3441   1
   8  18   0 155.455 6.93739   2
  -8  18   0 126.492 16.7598   1
  -9 -18   0 15.0942 3.63957   3
  -9 -18   0 33.9230 15.5431   1
   9 -18   0 18.0975 10.6707   1
  -9 -18   0 12.6983 2.93285   2
  -9  18   0 6.72280 10.1467   1
   9  18   0 21.2048 3.41398   2
   9  18   0 11.7689 13.6616   1
 -10 -18   0 11.7195 2.95514   2
  10 -18   0 14.9508 11.3713   1
 -10 -18   0 13.2511 15.4831   1
  10  18   0 8.11869 15.8947   1
 -10  18   0 2.00336 10.2272   1
  11 -18   0 27.8436 12.3385   1
 -11 -18   0 69.0808 19.7683   1
 -11 -18   0 28.3812 3.67229   2
  11  18   0 35.7975 17.3139   1
 -11  18   0 41.8640 12.4988   1
 -12 -18   0 50.2872 19.9540   1
 -12 -18   0 28.9338 3.91209   2
  12 -18   0 24.7387 13.7958   1
 -12  18   0 18.1049 12.5172   1
  12  18   0 34.7575 18.6934   1
 -13 -18   0 18.5850 3.87499   2
  13 -18   0 25.3189 15.2017   1
 -13 -18   0 27.6543 22.1383   1
  13  18   0 2.44415 21.1358   1
 -13  18   0 -3.3340 13.1130   1
 -14 -18   0 37.9724 4.58455   2
 -15 -18   0 68.6640 6.93700   2
 -16 -18   0 5.06257 3.83110   2
 -17 -18   0 1.95667 4.28517   2
 -18 -18   0 19.8727 5.06318   2
 -19 -18   0 26.6029 5.53609   2
 -20 -18   0 33.1895 6.31239   2
 -21 -18   0 9.94089 5.91845   2
 -22 -18   0 57.2999 7.77560   2
  22 -18   0 37.3175 8.46132   3
 -23 -18   0 -5.4938 7.14524   2
  23 -18   0 8.35428 9.02162   3
   0 -19   0 9.66651 9.05623   1
   0  19   0 6.27112 9.80523   1
   0  19   0 11.6661 1.78940   2
  -1 -19   0 44.8231 3.55592   2
  -1 -19   0 38.8974 10.8914   1
   1 -19   0 56.1232 3.24033   2
   1 -19   0 59.5659 11.3497   1
   1  19   0 36.1129 10.7132   1
   1  19   0 40.6140 3.36438   2
  -1  19   0 53.0632 3.54358   2
  -1  19   0 54.8932 10.7030   1
  -2 -19   0 555.946 28.7216   1
   2 -19   0 587.231 27.8175   1
  -2 -19   0 587.742 15.9898   2
   2 -19   0 588.920 15.4157   2
   2  19   0 615.466 15.9842   2
  -2  19   0 597.328 15.3823   2
  -2  19   0 598.167 28.0500   1
   2  19   0 599.164 29.6713   1
  -3 -19   0 19.8665 11.0564   1
  -3 -19   0 11.9330 2.17859   2
   3 -19   0 20.0452 2.33024   2
   3 -19   0 19.3338 10.1189   1
   3  19   0 19.2680 2.29272   2
  -3  19   0 18.6296 2.16177   2
  -3  19   0 28.2864 9.79908   1
   3  19   0 4.80806 9.68601   1
   4 -19   0 20.7153 2.16362   2
  -4 -19   0 25.7849 11.9820   1
  -4 -19   0 28.1531 3.51632   2
   4 -19   0 11.6619 15.3829   1
   4  19   0 10.6527 10.8941   1
  -4  19   0 16.5574 2.02995   2
   4  19   0 24.1414 2.59958   2
  -5 -19   0 -11.128 11.0648   1
   5 -19   0 27.1385 2.02401   2
   5 -19   0 8.87397 9.32243   1
  -5 -19   0 18.8696 2.63164   2
  -5  19   0 21.4480 9.52876   1
   5  19   0 20.4484 2.72388   2
  -5  19   0 23.1258 1.85237   2
   5  19   0 28.3781 12.9334   1
  -6 -19   0 13.7969 2.61896   2
  -6 -19   0 14.0895 13.6722   1
   6 -19   0 11.3052 9.57147   1
   6  19   0 0.85867 11.7708   1
  -6  19   0 19.5686 8.95648   1
   6  19   0 12.0381 2.63503   2
  -7 -19   0 137.450 6.40872   2
  -7 -19   0 105.831 18.3958   1
   7 -19   0 121.409 16.9742   1
  -7  19   0 126.234 16.7139   1
   7  19   0 152.548 21.8629   1
   7  19   0 127.644 6.34712   2
  -8 -19   0 67.4129 6.20872   3
   8 -19   0 77.5521 12.6601   1
  -8 -19   0 101.511 18.1859   1
  -8 -19   0 72.5119 5.31234   2
  -8  19   0 89.6628 13.4001   1
   8  19   0 80.5609 5.69007   2
   8  19   0 60.0842 16.4138   1
  -9 -19   0 96.8507 5.95414   2
  -9 -19   0 81.9310 18.8713   1
   9 -19   0 133.780 18.1157   1
   9  19   0 103.186 18.7465   1
  -9  19   0 111.937 15.3053   1
 -10 -19   0 154.079 7.37032   2
 -10 -19   0 145.215 21.9781   1
  10 -19   0 154.358 20.5181   1
 -10  19   0 141.549 16.5795   1
  10  19   0 189.957 24.0707   1
 -11 -19   0 12.3527 18.1901   1
 -11 -19   0 0.82653 2.75034   2
  11 -19   0 7.37984 12.7811   1
 -11  19   0 -5.9859 11.4430   1
  11  19   0 -31.600 16.0938   1
 -12 -19   0 31.9351 20.8711   1
  12 -19   0 34.3277 14.7871   1
 -12 -19   0 25.9742 3.93692   2
  12  19   0 46.2198 20.4621   1
 -12  19   0 48.8075 14.2227   1
 -13 -19   0 268.998 10.8219   2
 -13 -19   0 261.270 31.9559   1
  13 -19   0 269.395 27.5767   1
 -13  19   0 253.113 26.5725   1
  13  19   0 315.833 38.5639   1
 -14 -19   0 26.9886 4.46516   2
 -15 -19   0 4.65006 4.07417   2
 -16 -19   0 20.2131 4.56682   2
 -17 -19   0 74.7965 8.86262   2
 -18 -19   0 3.82862 4.64681   2
 -19 -19   0 9.22359 5.04992   2
 -20 -19   0 50.3928 6.77686   2
 -21 -19   0 13.6279 6.11230   2
 -22 -19   0 26.0798 7.30776   2
 -23 -19   0 -10.166 7.59494   2
  23 -19   0 3.78700 11.9576   3
   0 -20   0 1087.38 28.2277   2
   0 -20   0 1128.74 42.3563   1
   0  20   0 1122.67 28.2196   2
   0  20   0 1132.53 42.1379   1
   1 -20   0 70.6226 12.4238   1
  -1 -20   0 52.2855 12.3929   1
  -1 -20   0 54.7432 3.77496   2
  -1  20   0 61.9744 3.33803   2
   1  20   0 73.7416 13.2671   1
  -1  20   0 44.5978 10.9830   1
   1  20   0 55.9884 3.66656   2
  -2 -20   0 11.0624 10.6696   1
  -2 -20   0 7.32420 1.98321   2
   2 -20   0 6.79719 1.60559   2
   2 -20   0 1.84990 9.47549   1
   2  20   0 -4.4670 9.99006   1
  -2  20   0 2.74161 8.91214   1
   2  20   0 3.95808 1.82798   2
  -2  20   0 2.55792 1.51567   2
   3 -20   0 22.2088 2.49250   2
   3 -20   0 27.6883 10.4348   1
  -3 -20   0 20.1354 2.59223   2
  -3 -20   0 20.2920 12.0480   1
   3  20   0 26.6958 12.4612   1
  -3  20   0 24.9713 2.29014   2
  -3  20   0 15.6743 9.50260   1
   3  20   0 17.9726 2.43832   2
  -4 -20   0 414.580 12.1304   2
   4 -20   0 381.412 24.7705   1
   4 -20   0 397.675 10.8210   2
  -4 -20   0 431.646 26.9490   1
  -4  20   0 400.831 10.7708   2
   4  20   0 422.052 12.0718   2
   4  20   0 418.232 26.6342   1
  -5 -20   0 11.0864 12.0069   1
  -5 -20   0 9.38013 2.37222   2
   5 -20   0 9.96006 1.31668   2
   5 -20   0 -0.5191 9.87693   1
   5  20   0 7.49382 11.7804   1
  -5  20   0 6.52794 1.23834   2
  -5  20   0 -0.3664 8.31509   1
   5  20   0 5.38348 2.33857   2
  -6 -20   0 5.99427 2.40534   2
  -6 -20   0 -4.5773 12.5856   1
   6 -20   0 16.8051 10.5879   1
  -6  20   0 18.4535 9.94123   1
   6  20   0 -0.9580 2.31091   2
   6  20   0 -18.292 12.0200   1
  -7 -20   0 1150.92 30.2323   2
   7 -20   0 1148.43 42.3313   1
  -7  20   0 1133.86 42.2166   1
   7  20   0 1161.03 30.1880   2
   8 -20   0 90.8485 14.2711   1
  -8 -20   0 110.918 7.35877   3
  -8 -20   0 131.110 19.5098   1
  -8 -20   0 112.812 6.21032   2
   8  20   0 105.407 20.0242   1
   8  20   0 122.152 6.62026   2
  -8  20   0 126.645 15.6213   1
   9 -20   0 35.3333 12.3384   1
  -9 -20   0 44.4198 16.4577   1
  -9 -20   0 25.3345 3.44209   2
  -9  20   0 14.1620 11.6139   1
   9  20   0 78.9090 18.2469   1
 -10 -20   0 21.4428 18.5994   1
 -10 -20   0 29.4729 3.66127   2
  10 -20   0 24.0189 13.8393   1
  10  20   0 29.6126 17.5525   1
 -10  20   0 17.1686 12.4157   1
 -11 -20   0 33.8710 3.92901   2
  11 -20   0 58.6939 15.0975   1
 -11 -20   0 46.7360 19.5701   1
 -11  20   0 25.6488 13.5664   1
  11  20   0 28.8711 19.0235   1
  12 -20   0 14.8113 15.2487   1
 -12 -20   0 4.14452 3.22026   2
 -12 -20   0 5.60724 20.2104   1
  12  20   0 -3.4365 21.0463   1
 -12  20   0 1.61987 13.4612   1
 -13 -20   0 56.5009 24.7213   1
 -13 -20   0 39.2668 4.73899   2
  13 -20   0 98.0444 25.0079   1
  13  20   0 38.6917 23.7295   1
 -14 -20   0 11.7841 3.91620   2
 -15 -20   0 231.847 10.8235   2
 -16 -20   0 5.74093 4.24450   2
 -17 -20   0 15.1928 7.95132   2
 -18 -20   0 13.3988 4.92712   2
 -19 -20   0 124.330 10.1748   2
 -20 -20   0 1.75400 5.41493   2
 -21 -20   0 0.45814 6.13311   2
 -22 -20   0 113.058 12.3773   2
   0 -21   0 13.2126 10.7749   1
   0 -21   0 25.9494 3.20112   2
   0  21   0 15.7403 2.04830   2
   0  21   0 11.1539 10.2960   1
   1 -21   0 36.1023 3.16958   2
   1 -21   0 51.8446 12.5345   1
  -1 -21   0 35.2750 3.54137   2
  -1 -21   0 54.0679 13.1705   1
  -1  21   0 30.0630 2.96208   2
  -1  21   0 45.0378 11.6417   1
   1  21   0 50.5189 12.7766   1
   1  21   0 37.7104 3.49205   2
   2 -21   0 454.883 13.2131   2
  -2 -21   0 492.593 13.5609   2
  -2 -21   0 509.220 28.7314   1
   2 -21   0 449.984 26.0805   1
   2  21   0 488.072 13.4321   2
   2  21   0 468.147 28.1936   1
  -2  21   0 458.092 26.4902   1
  -2  21   0 491.678 12.9173   2
   3 -21   0 281.810 8.05759   2
  -3 -21   0 279.424 9.01743   2
   3 -21   0 286.765 21.2638   1
  -3 -21   0 226.545 23.3708   1
  -3  21   0 266.056 20.8062   1
   3  21   0 288.931 8.99802   2
  -3  21   0 283.912 7.98321   2
   3  21   0 279.281 23.7291   1
  -4 -21   0 42.9009 13.0501   1
   4 -21   0 30.7571 2.61151   2
   4 -21   0 7.85916 10.2794   1
  -4 -21   0 33.2939 3.99828   2
   4  21   0 23.5716 2.78231   2
   4  21   0 33.9917 13.2199   1
  -4  21   0 37.9601 12.9797   1
   5 -21   0 105.074 14.7006   1
  -5 -21   0 73.1547 15.6371   1
  -5 -21   0 98.0862 5.34412   2
   5 -21   0 99.4243 3.64766   2
   5  21   0 99.0001 5.46607   2
  -5  21   0 104.398 3.58726   2
   5  21   0 58.1253 15.4261   1
  -6 -21   0 1114.31 47.0874   1
   6 -21   0 1085.70 41.9959   1
  -6 -21   0 1093.72 29.0800   2
   6  21   0 1114.90 29.0648   2
  -6  21   0 1130.33 42.1013   1
   6  21   0 1090.62 47.0125   1
   7 -21   0 185.857 20.5572   1
  -7 -21   0 228.080 8.54849   2
  -7 -21   0 196.778 24.9624   1
   7  21   0 210.543 8.42887   2
   7  21   0 222.407 25.1792   1
  -7  21   0 236.659 20.7658   1
   8 -21   0 -16.737 10.7589   1
  -8 -21   0 2.90195 16.1473   1
  -8 -21   0 0.32494 2.53247   2
  -8  21   0 9.95351 11.5620   1
   8  21   0 6.40074 14.5329   1
  -9 -21   0 295.251 31.2033   1
  -9 -21   0 282.322 10.3838   2
   9 -21   0 287.703 24.3467   1
  -9  21   0 284.994 23.5685   1
   9  21   0 276.206 31.6294   1
 -10 -21   0 238.840 9.28667   2
 -10 -21   0 218.611 30.0253   1
  10 -21   0 204.482 24.0804   1
  10  21   0 217.667 27.5199   1
 -10  21   0 246.080 23.2222   1
 -11 -21   0 32.1329 4.13601   2
  11 -21   0 45.4896 14.9091   1
 -11 -21   0 45.3871 22.1423   1
  11  21   0 75.0834 21.0262   1
 -11  21   0 14.6203 13.9464   1
  12 -21   0 10.5706 16.2300   1
 -12 -21   0 14.2631 3.69525   2
 -12 -21   0 49.1683 23.2497   1
 -12  21   0 22.5075 16.1709   1
  12  21   0 2.26104 21.0905   1
 -13 -21   0 456.974 15.6142   2
 -13 -21   0 494.751 50.0429   1
  13  21   0 452.934 47.4039   1
 -14 -21   0 20.3983 4.24384   2
 -15 -21   0 25.7553 4.80270   2
 -16 -21   0 64.8686 7.81640   2
 -17 -21   0 113.137 9.42044   2
 -18 -21   0 14.7438 5.27322   2
 -19 -21   0 -0.1331 5.13649   2
 -20 -21   0 110.263 11.1077   2
 -21 -21   0 17.9998 6.55146   2
 -22 -21   0 36.8889 7.85492   2
   0 -22   0 1053.56 42.1023   1
   0 -22   0 1048.49 27.1483   2
   0  22   0 1090.51 27.1474   2
   0  22   0 1053.71 42.6328   1
  -1 -22   0 24.2667 12.2250   1
   1 -22   0 3.03145 10.3419   1
   1 -22   0 6.39556 1.95850   2
  -1 -22   0 4.36835 2.04250   2
   1  22   0 9.36660 2.18291   2
  -1  22   0 5.34424 10.5395   1
  -1  22   0 7.88532 1.81847   2
   1  22   0 7.31551 11.1193   1
   2 -22   0 13.9919 2.24524   2
  -2 -22   0 30.6805 13.6320   1
  -2 -22   0 20.9753 2.56390   2
   2 -22   0 11.7242 11.1147   1
   2  22   0 23.7403 12.3149   1
  -2  22   0 9.62508 1.73391   2
   2  22   0 16.6855 2.39901   2
  -2  22   0 25.1739 10.8873   1
  -3 -22   0 81.7728 4.82062   2
   3 -22   0 77.4346 13.8360   1
  -3 -22   0 92.7305 15.8365   1
   3 -22   0 85.0968 3.81828   2
   3  22   0 79.1736 4.74905   2
  -3  22   0 81.4310 13.7597   1
   3  22   0 76.5216 14.9566   1
   4 -22   0 1218.55 46.6983   1
  -4 -22   0 1287.18 32.5798   2
  -4 -22   0 1262.86 50.0407   1
   4 -22   0 1238.66 31.2724   2
   4  22   0 1214.07 49.1384   1
  -4  22   0 1270.49 46.8932   1
   4  22   0 1293.12 32.5072   2
  -4  22   0 1284.35 31.2770   2
  -5 -22   0 262.377 26.3336   1
  -5 -22   0 277.169 9.53444   2
   5 -22   0 272.372 22.8099   1
   5 -22   0 268.863 7.66817   2
   5  22   0 282.719 9.45072   2
  -5  22   0 273.475 7.68484   2
   5  22   0 288.309 26.6937   1
   6 -22   0 201.932 21.2921   1
  -6 -22   0 207.852 27.0746   1
  -6 -22   0 209.912 8.19586   2
   6  22   0 181.847 25.7816   1
   6  22   0 190.694 8.04430   2
  -6  22   0 186.480 20.2638   1
  -7 -22   0 312.145 10.8354   2
   7 -22   0 342.790 24.5245   1
  -7 -22   0 310.778 29.3633   1
   7  22   0 317.910 11.3465   2
  -7  22   0 326.587 24.4057   1
   7  22   0 320.482 29.7494   1
  -8 -22   0 281.301 30.2770   1
   8 -22   0 258.885 23.6526   1
  -8 -22   0 253.392 9.68164   2
   8  22   0 275.084 29.0980   1
  -8  22   0 256.665 23.0158   1
   9 -22   0 252.932 24.9371   1
  -9 -22   0 231.288 30.8460   1
  -9 -22   0 262.500 9.91465   2
   9  22   0 274.533 30.5746   1
  -9  22   0 257.951 24.0272   1
 -10 -22   0 17.0519 19.6951   1
  10 -22   0 -2.0781 13.7110   1
 -10  22   0 23.7644 13.7086   1
  10  22   0 20.5101 18.5558   1
  11 -22   0 161.424 20.1714   1
 -11 -22   0 173.680 8.39207   2
 -11 -22   0 120.188 25.0318   1
  11  22   0 180.724 26.3962   1
 -11  22   0 162.671 19.5382   1
 -12 -22   0 -18.250 24.3015   1
 -12 -22   0 -1.9016 3.17536   2
  12  22   0 -18.617 22.6854   1
 -13 -22   0 147.692 8.72119   2
 -14 -22   0 31.3209 4.83666   2
 -15 -22   0 350.758 13.9014   2
 -17 -22   0 37.7396 5.71148   2
 -18 -22   0 36.1270 6.14006   2
 -19 -22   0 175.461 11.8165   2
 -20 -22   0 11.5044 6.15929   2
 -21 -22   0 2.15093 6.65486   2
 -22 -22   0 94.6493 9.95150   2
   0 -23   0 33.6629 12.4189   1
   0  23   0 21.7801 12.2769   1
   0  23   0 21.7682 2.45641   2
   1 -23   0 73.4431 4.16558   2
  -1 -23   0 68.8414 15.9317   1
  -1 -23   0 64.8528 4.37138   2
   1 -23   0 68.6926 15.0630   1
  -1  23   0 74.4958 3.91668   2
   1  23   0 76.7332 15.6303   1
   1  23   0 68.4289 4.38230   2
  -1  23   0 86.4624 15.3431   1
   2 -23   0 1337.38 33.4035   2
   2 -23   0 1351.88 50.1605   1
  -2 -23   0 1367.63 51.9521   1
  -2 -23   0 1300.78 33.9607   2
   2  23   0 1350.83 33.9871   2
  -2  23   0 1281.52 48.9209   1
   2  23   0 1334.09 51.1261   1
  -2  23   0 1336.61 33.3650   2
  -3 -23   0 183.713 7.13957   2
   3 -23   0 186.193 20.0395   1
  -3 -23   0 204.964 23.9848   1
   3 -23   0 165.081 6.65506   2
  -3  23   0 188.131 6.07720   2
   3  23   0 192.217 7.15307   2
   3  23   0 230.635 24.3313   1
  -3  23   0 189.279 21.3283   1
  -4 -23   0 238.008 25.9058   1
  -4 -23   0 244.827 8.52800   2
   4 -23   0 227.538 22.7938   1
   4 -23   0 225.978 7.07881   2
  -4  23   0 224.186 6.96653   2
   4  23   0 258.050 26.2739   1
  -4  23   0 259.751 22.6786   1
   4  23   0 243.663 8.46463   2
   5 -23   0 48.4549 3.00687   2
  -5 -23   0 58.3508 4.94668   2
   5 -23   0 41.6899 13.6860   1
  -5 -23   0 74.3883 17.5089   1
   5  23   0 39.3884 16.9807   1
   5  23   0 51.0669 4.82392   2
  -5  23   0 46.1980 2.88128   2
   6 -23   0 680.875 33.7337   1
  -6 -23   0 676.071 19.1205   2
  -6 -23   0 762.322 41.6300   1
   6  23   0 623.831 39.6020   1
   6  23   0 650.034 19.0017   2
  -6  23   0 667.370 33.7415   1
  -7 -23   0 492.764 15.4510   2
   7 -23   0 514.153 30.1753   1
  -7 -23   0 567.591 36.4830   1
  -7  23   0 523.807 30.4415   1
   7  23   0 516.440 36.4567   1
   8 -23   0 81.5864 15.2108   1
  -8 -23   0 37.8347 18.3350   1
  -8 -23   0 58.1541 5.69362   2
   8  23   0 58.9385 19.3586   1
  -8  23   0 40.2009 13.2531   1
  -9 -23   0 422.449 13.8662   2
  -9 -23   0 422.745 36.6025   1
   9 -23   0 451.280 30.1235   1
   9  23   0 410.899 36.4000   1
  -9  23   0 414.873 28.7758   1
 -10 -23   0 113.201 7.01870   2
 -10 -23   0 96.2039 24.6296   1
  10 -23   0 114.965 18.7764   1
 -10  23   0 111.172 17.8678   1
  10  23   0 118.424 24.9977   1
 -11 -23   0 40.0239 22.9567   1
  11 -23   0 38.8986 17.9186   1
 -11 -23   0 71.7182 6.53687   2
  11  23   0 72.9380 23.4428   1
 -12 -23   0 10.2099 3.68485   2
 -12 -23   0 23.7015 25.4897   1
  12  23   0 9.73820 23.7499   1
 -13 -23   0 543.255 17.7651   2
 -14 -23   0 4.52416 4.05144   2
 -15 -23   0 6.50764 4.55473   2
 -16 -23   0 63.4535 8.16960   2
 -17 -23   0 202.282 11.4657   2
 -18 -23   0 4.60279 5.11859   2
 -19 -23   0 11.0383 5.82142   2
 -20 -23   0 106.578 11.2104   2
 -21 -23   0 4.00427 6.82439   2
 -22 -23   0 9.90906 7.81020   2
   0 -24   0 1866.84 63.6720   1
   0 -24   0 1790.12 45.7114   2
   0  24   0 1824.11 63.0165   1
   0  24   0 1854.75 45.7166   2
   1 -24   0 14.7961 2.24566   2
  -1 -24   0 -11.073 12.0844   1
  -1 -24   0 15.3402 2.49527   2
   1 -24   0 15.7320 12.4067   1
  -1  24   0 8.38059 13.1193   1
  -1  24   0 16.6929 2.31553   2
   1  24   0 14.1706 2.48762   2
   1  24   0 11.2365 12.9802   1
  -2 -24   0 6.74836 14.1148   1
   2 -24   0 26.5980 12.5635   1
  -2  24   0 32.0958 12.4937   1
   2  24   0 12.2478 2.48262   2
   2  24   0 5.26033 13.2378   1
   3 -24   0 314.704 25.1023   1
   3 -24   0 254.610 8.92509   2
  -3 -24   0 289.645 9.45999   2
  -3 -24   0 296.812 27.1507   1
   3  24   0 269.689 26.6846   1
   3  24   0 289.212 9.47101   2
  -3  24   0 307.552 25.7014   1
  -3  24   0 283.787 8.36299   2
  -4 -24   0 433.104 12.8358   2
   4 -24   0 421.733 11.4003   2
   4 -24   0 405.744 28.1690   1
  -4 -24   0 371.638 30.7110   1
   4  24   0 404.733 31.3438   1
  -4  24   0 409.201 12.1721   2
  -4  24   0 433.713 27.8931   1
   4  24   0 431.934 12.8727   2
   5 -24   0 75.3855 3.61472   2
  -5 -24   0 87.9105 5.54263   2
  -5 -24   0 125.305 21.1661   1
  -5  24   0 81.0805 3.56590   2
   5  24   0 87.6434 5.72300   2
   5  24   0 89.8542 19.4008   1
   6 -24   0 1.98458 12.9102   1
  -6 -24   0 1.57247 2.91609   2
   6  24   0 -6.1349 27.4824   1
  -6  24   0 8.00319 12.0801   1
   6  24   0 4.30050 5.08479   2
   7 -24   0 104.328 16.8071   1
  -7 -24   0 110.812 22.6209   1
  -7 -24   0 104.458 6.59421   2
   7  24   0 156.281 23.9981   1
  -7  24   0 139.604 18.5977   1
   8 -24   0 25.4652 15.2150   1
  -8 -24   0 14.5766 3.45256   2
  -8 -24   0 27.6260 19.0730   1
  -8  24   0 23.2382 13.0897   1
   8  24   0 -6.2306 18.4400   1
  -9 -24   0 4.72980 3.11394   2
  -9 -24   0 6.24937 21.1971   1
   9 -24   0 8.31201 13.9333   1
  -9  24   0 -2.1946 13.6649   1
   9  24   0 -8.0428 19.3219   1
 -10 -24   0 34.4197 4.20457   2
 -10 -24   0 48.8088 22.7552   1
  10 -24   0 42.5133 17.4140   1
  10  24   0 54.8417 23.4073   1
 -10  24   0 18.8082 16.4958   1
 -11 -24   0 338.654 12.4913   2
 -11 -24   0 328.625 42.2524   1
  11  24   0 365.186 41.6805   1
 -12 -24   0 32.1955 27.4723   1
 -12 -24   0 44.0129 4.85623   2
  12  24   0 46.8636 27.9408   1
 -13 -24   0 14.1807 4.34062   2
 -14 -24   0 75.6649 7.73553   2
 -15 -24   0 140.371 14.4742   2
 -16 -24   0 16.5606 5.14806   2
 -17 -24   0 53.3123 6.57286   2
 -18 -24   0 68.0077 7.52401   2
 -19 -24   0 116.753 11.2540   2
 -20 -24   0 46.2009 7.50921   2
 -21 -24   0 24.2586 7.59502   2
   0 -25   0 37.8483 14.5173   1
   0  25   0 19.3164 13.6229   1
   0  25   0 32.1814 3.84840   2
  -1 -25   0 123.424 18.8450   1
   1 -25   0 136.727 19.3770   1
  -1 -25   0 140.064 6.07708   2
   1 -25   0 142.210 5.69120   2
  -1  25   0 141.739 5.61261   2
  -1  25   0 139.613 19.2859   1
   1  25   0 139.028 6.05875   2
   1  25   0 158.900 21.1421   1
   2 -25   0 556.395 15.2125   2
  -2 -25   0 582.180 34.8053   1
  -2 -25   0 567.380 15.8905   2
   2 -25   0 526.443 32.5108   1
  -2  25   0 555.259 15.1300   2
  -2  25   0 574.343 31.9283   1
   2  25   0 599.846 34.9159   1
   2  25   0 555.180 15.8449   2
  -3 -25   0 50.7552 16.8845   1
   3 -25   0 55.1664 15.4584   1
  -3 -25   0 60.9278 4.67228   2
   3 -25   0 62.5166 3.73431   2
   3  25   0 53.9975 4.88177   2
  -3  25   0 73.0773 15.6733   1
   3  25   0 53.7023 16.6089   1
  -3  25   0 56.6898 3.61245   2
  -4 -25   0 26.1317 3.16892   2
   4 -25   0 29.8458 13.7154   1
  -4 -25   0 31.4247 16.4756   1
   4 -25   0 21.3093 2.31070   2
   4  25   0 28.4673 15.8994   1
  -4  25   0 19.7676 2.15410   2
  -4  25   0 4.51063 13.8060   1
   4  25   0 19.6435 3.09784   2
   5 -25   0 39.1900 2.96347   2
  -5 -25   0 60.4451 18.6023   1
  -5 -25   0 44.9679 4.94559   2
  -5  25   0 44.3619 2.98028   2
   5  25   0 47.7957 17.4451   1
   5  25   0 48.7488 5.20053   2
  -6 -25   0 100.740 6.47961   2
   6 -25   0 135.748 20.1307   1
  -6 -25   0 92.4702 21.0438   1
   6  25   0 134.888 22.4208   1
  -6  25   0 110.331 17.6346   1
   7 -25   0 41.1847 16.5559   1
  -7 -25   0 45.2859 20.2902   1
  -7 -25   0 39.1722 4.17743   2
   7  25   0 79.0137 21.6723   1
  -7  25   0 38.7863 13.9692   1
   8 -25   0 44.2361 15.6928   1
  -8 -25   0 26.0844 22.4149   1
  -8 -25   0 38.1025 4.32658   2
  -8  25   0 47.3100 15.9354   1
   8  25   0 31.9561 21.2835   1
  -9 -25   0 152.384 8.08518   2
  -9 -25   0 151.305 27.5903   1
   9 -25   0 184.631 22.5993   1
  -9  25   0 146.249 20.6917   1
   9  25   0 164.870 27.0731   1
 -10 -25   0 24.9080 23.9464   1
 -10 -25   0 39.6637 4.48263   2
  10  25   0 44.3969 22.3329   1
 -11 -25   0 5.22935 3.53944   2
 -11 -25   0 -31.731 27.0702   1
  11  25   0 -7.8108 23.2657   1
 -12 -25   0 -29.650 34.2503   1
 -12 -25   0 32.2593 4.78286   2
  12  25   0 64.9116 32.4918   1
 -13 -25   0 181.392 9.98351   2
 -14 -25   0 2.96180 4.21797   2
 -15 -25   0 6.17738 4.84678   2
 -16 -25   0 117.732 9.82361   2
 -17 -25   0 221.860 12.4200   2
 -18 -25   0 -1.4774 5.59605   2
 -19 -25   0 18.1675 6.32504   2
 -20 -25   0 62.5578 8.26121   2
 -21 -25   0 14.1849 7.61615   2
   0 -26   0 837.364 22.3839   2
   0 -26   0 847.377 40.9741   1
   0  26   0 852.439 22.3819   2
   0  26   0 846.579 41.6821   1
   1 -26   0 146.910 21.2086   1
  -1 -26   0 183.468 23.8856   1
  -1 -26   0 138.250 6.22184   2
   1 -26   0 145.371 5.95866   2
   1  26   0 158.205 21.2369   1
  -1  26   0 140.495 19.4681   1
   1  26   0 141.855 6.28923   2
  -1  26   0 150.615 5.87369   2
   2 -26   0 16.3531 2.32595   2
  -2 -26   0 13.1223 2.67731   2
  -2 -26   0 36.4071 15.6430   1
   2 -26   0 14.3549 13.9461   1
   2  26   0 14.6413 2.89953   2
   2  26   0 22.9446 15.5469   1
  -2  26   0 11.8043 2.14940   2
  -2  26   0 15.1499 13.8041   1
   3 -26   0 266.870 26.3971   1
  -3 -26   0 288.866 29.2046   1
  -3 -26   0 269.915 9.43600   2
   3 -26   0 268.167 8.38044   2
   3  26   0 276.188 9.55404   2
  -3  26   0 286.160 26.7742   1
  -3  26   0 273.658 8.33628   2
   3  26   0 253.091 29.8700   1
  -4 -26   0 126.370 6.34219   2
  -4 -26   0 153.294 22.4305   1
   4 -26   0 130.550 18.4693   1
   4  26   0 111.285 6.48002   2
  -4  26   0 113.395 18.3984   1
  -4  26   0 123.296 4.79580   2
   4  26   0 114.670 20.2458   1
  -5 -26   0 43.8605 18.6425   1
  -5 -26   0 20.3081 3.34495   2
   5 -26   0 18.6100 2.05218   2
   5 -26   0 -0.9893 17.4882   1
   5  26   0 17.2351 17.7030   1
  -5  26   0 16.6451 2.01217   2
  -6 -26   0 101.602 6.54227   2
  -6 -26   0 101.784 21.6908   1
   6 -26   0 129.151 20.2374   1
  -6  26   0 75.8875 16.5177   1
   6  26   0 126.788 22.7377   1
  -7 -26   0 109.628 7.05069   2
  -7 -26   0 116.533 23.5842   1
   7 -26   0 117.526 20.2979   1
  -7  26   0 130.972 20.0257   1
   7  26   0 132.480 24.9830   1
  -8 -26   0 317.408 11.4907   2
  -8 -26   0 325.684 38.3323   1
   8 -26   0 272.198 29.4913   1
   8  26   0 288.288 37.2438   1
  -8  26   0 327.129 29.2512   1
  -9 -26   0 89.6262 25.5071   1
   9 -26   0 85.2149 23.4545   1
  -9 -26   0 68.9661 6.48792   2
   9  26   0 76.6399 23.6070   1
 -10 -26   0 77.2958 26.2165   1
 -10 -26   0 54.4885 6.33115   2
  10  26   0 12.6837 23.6363   1
 -11 -26   0 64.4761 7.01986   2
 -11 -26   0 87.7693 30.1598   1
  11  26   0 80.4857 27.6605   1
 -12 -26   0 21.3614 4.49391   2
 -13 -26   0 13.4472 4.44061   2
 -14 -26   0 5.42561 5.74309   2
 -15 -26   0 71.0226 8.81512   2
 -16 -26   0 -3.6480 4.66964   2
 -17 -26   0 43.2775 6.50641   2
 -18 -26   0 59.9617 7.42682   2
 -19 -26   0 63.9790 7.90210   2
 -20 -26   0 6.95664 7.19385   2
 -21 -26   0 6.94190 7.87797   2
   0 -27   0 8.02227 2.61059   2
   0 -27   0 43.2459 16.2341   1
   0  27   0 10.4885 2.71690   2
   0  27   0 22.0828 16.8366   1
   1 -27   0 52.1023 16.6874   1
   1 -27   0 37.2497 4.06229   2
  -1 -27   0 46.7627 17.7699   1
  -1 -27   0 35.4042 4.38242   2
   1  27   0 39.4668 4.43058   2
  -1  27   0 31.9036 3.84521   2
  -1  27   0 46.7309 16.0149   1
   1  27   0 25.8713 16.5756   1
  -2 -27   0 357.169 11.3107   2
  -2 -27   0 384.437 32.2624   1
   2 -27   0 358.414 10.5777   2
   2 -27   0 347.003 30.2670   1
   2  27   0 361.106 11.3558   2
   2  27   0 331.110 31.6249   1
  -2  27   0 335.595 28.7098   1
  -2  27   0 348.526 10.4763   2
   3 -27   0 129.915 5.27166   2
   3 -27   0 137.803 21.4871   1
  -3 -27   0 117.335 6.23062   2
  -3 -27   0 110.665 21.6988   1
  -3  27   0 126.674 5.24720   2
   3  27   0 118.039 6.47928   2
   3  27   0 109.643 20.3516   1
  -3  27   0 125.442 19.0641   1
   4 -27   0 157.709 21.9152   1
  -4 -27   0 96.4679 21.7526   1
  -4 -27   0 114.199 6.32092   2
   4 -27   0 114.878 4.78037   2
  -4  27   0 81.5822 17.2071   1
   4  27   0 157.723 24.0521   1
  -4  27   0 110.974 4.78658   2
   4  27   0 123.532 7.58019   2
  -5 -27   0 16.8793 3.18058   2
   5 -27   0 -10.713 16.0214   1
   5 -27   0 14.7314 2.03521   2
  -5 -27   0 16.8201 23.8031   1
  -5  27   0 22.8309 18.3807   1
  -6 -27   0 118.886 6.87037   2
  -6 -27   0 113.914 23.2062   1
   6 -27   0 97.9871 20.1189   1
  -6  27   0 69.2366 17.7138   1
   6  27   0 112.801 22.9098   1
   7 -27   0 30.6102 17.0256   1
  -7 -27   0 20.3676 3.83799   2
  -7 -27   0 38.4893 21.4669   1
  -7  27   0 16.7892 14.1597   1
   7  27   0 -6.3098 20.4520   1
  -8 -27   0 -21.121 21.4268   1
  -8 -27   0 15.1958 3.85067   2
   8 -27   0 19.4807 18.8876   1
   8  27   0 13.0656 22.7564   1
  -9 -27   0 19.2090 24.3279   1
  -9 -27   0 44.0515 4.78554   2
   9  27   0 47.3185 23.4794   1
 -10 -27   0 16.8332 26.8431   1
  10  27   0 15.7089 24.9304   1
 -11 -27   0 -0.6942 28.6141   1
 -11 -27   0 55.8874 6.96085   2
  11  27   0 90.1595 28.9520   1
 -12 -27   0 2.38101 4.05055   2
 -13 -27   0 97.7310 8.73808   2
 -14 -27   0 1.79897 4.86820   2
 -15 -27   0 4.44166 4.91454   2
 -16 -27   0 24.8762 5.83342   2
 -17 -27   0 106.195 10.7040   2
 -18 -27   0 -0.4987 6.06622   2
 -19 -27   0 6.71836 6.56221   2
 -20 -27   0 22.5585 7.85600   2
   0 -28   0 171.493 6.98036   2
   0 -28   0 163.714 23.8788   1
   0  28   0 158.304 6.84881   2
   0  28   0 237.021 28.4520   1
   1 -28   0 -35.046 15.2115   1
  -1 -28   0 -15.761 16.1879   1
  -1 -28   0 0.06331 2.51294   2
   1 -28   0 3.91660 2.36736   2
  -1  28   0 5.72860 2.49989   2
  -1  28   0 -11.333 15.0980   1
   1  28   0 7.04905 2.81880   2
   1  28   0 20.8292 17.5793   1
  -2 -28   0 16.0463 3.13145   2
   2 -28   0 -7.7276 15.4735   1
  -2 -28   0 -10.490 16.9563   1
   2 -28   0 10.9088 2.44801   2
   2  28   0 -4.5894 17.0831   1
   2  28   0 16.2151 3.12205   2
  -2  28   0 13.4673 15.8552   1
  -2  28   0 8.44464 2.42048   2
   3 -28   0 4.76998 1.99609   2
   3 -28   0 9.06135 16.6258   1
  -3 -28   0 10.0331 18.1039   1
  -3 -28   0 2.05507 2.61525   2
   3  28   0 -9.5629 18.2714   1
   3  28   0 0.85392 3.01550   2
  -3  28   0 3.94375 2.29572   2
  -3  28   0 2.38508 15.0722   1
   4 -28   0 122.592 20.7242   1
   4 -28   0 142.479 5.41734   2
  -4 -28   0 132.355 6.86684   2
  -4 -28   0 141.065 24.5981   1
  -4  28   0 132.168 5.30580   2
  -4  28   0 128.411 19.4834   1
   4  28   0 122.281 23.2718   1
  -5 -28   0 5.42333 23.0552   1
   5 -28   0 1.98292 16.6394   1
   5 -28   0 -3.0027 1.96388   2
  -5 -28   0 -2.5051 2.64490   2
  -5  28   0 -24.936 14.9681   1
   5  28   0 -21.462 20.7743   1
  -5  28   0 -3.9766 1.89193   2
   6 -28   0 2.41021 18.1040   1
  -6 -28   0 -11.651 21.5860   1
  -6 -28   0 3.94193 3.21017   2
   6  28   0 25.2971 21.5869   1
  -6  28   0 -12.895 15.3807   1
  -7 -28   0 50.3729 6.14220   2
  -7 -28   0 69.1847 23.6621   1
   7 -28   0 70.1808 22.3257   1
   7  28   0 39.1203 23.3207   1
  -8 -28   0 50.8260 24.6652   1
  -8 -28   0 82.3576 6.90905   2
   8  28   0 69.5484 26.8615   1
  -9 -28   0 34.1784 26.3457   1
  -9 -28   0 34.1772 4.62215   2
   9  28   0 50.2457 25.1104   1
 -10 -28   0 -22.310 29.6975   1
 -10 -28   0 6.02223 3.92521   2
  10  28   0 -19.426 25.9791   1
 -11 -28   0 -12.668 32.4769   1
 -11 -28   0 34.6199 4.90326   2
  11  28   0 33.6521 30.4121   1
 -12 -28   0 34.3476 5.14733   2
 -13 -28   0 25.3529 7.83716   2
 -14 -28   0 7.40528 5.07707   2
 -15 -28   0 23.8984 5.54394   2
 -16 -28   0 11.3329 5.68926   2
 -17 -28   0 37.4261 6.66587   2
 -18 -28   0 20.8011 6.45371   2
 -19 -28   0 -10.710 6.42571   2
 -20 -28   0 23.5313 8.19202   2
   0 -29   0 -18.735 17.1070   1
   0  29   0 14.3043 17.1652   1
   0  29   0 3.74235 2.77465   2
  -1 -29   0 9.43209 18.9824   1
   1 -29   0 -22.774 17.6747   1
  -1  29   0 -25.499 15.9063   1
   1  29   0 -26.805 16.4003   1
  -2 -29   0 94.8988 5.83943   2
  -2 -29   0 74.6708 21.1778   1
   2 -29   0 101.472 5.07137   2
   2 -29   0 107.893 21.5047   1
   2  29   0 88.0331 22.0300   1
   2  29   0 83.1410 6.05936   2
  -2  29   0 90.4944 5.04128   2
  -2  29   0 69.0081 19.1198   1
  -3 -29   0 -2.9073 19.0906   1
   3 -29   0 0.88406 1.99107   2
  -3 -29   0 -1.0673 2.63152   2
   3 -29   0 -16.840 17.1899   1
   3  29   0 27.2847 20.0384   1
  -3  29   0 -3.7957 15.9844   1
  -3  29   0 4.34268 2.26275   2
   4 -29   0 5.70510 2.12837   2
  -4 -29   0 3.56029 2.83632   2
  -4 -29   0 -2.0250 19.8475   1
   4 -29   0 21.9388 17.3486   1
  -4  29   0 8.81868 2.29375   2
   4  29   0 2.56787 19.4783   1
  -4  29   0 19.7378 15.9784   1
  -5 -29   0 45.1099 22.2936   1
  -5 -29   0 -0.8478 2.93658   2
   5 -29   0 0.15397 18.2947   1
  -5  29   0 1.30266 2.05002   2
  -5  29   0 -10.984 16.7948   1
   5  29   0 -2.0300 19.7717   1
  -6 -29   0 164.957 29.5194   1
  -6 -29   0 156.375 8.25129   2
   6  29   0 172.764 29.0990   1
  -7 -29   0 -3.8938 3.25399   2
  -7 -29   0 -8.8893 22.5726   1
   7  29   0 -39.483 22.1404   1
  -8 -29   0 19.7479 25.4723   1
   8  29   0 37.4817 26.9787   1
  -9 -29   0 93.4338 28.6321   1
  -9 -29   0 41.4114 4.96972   2
   9  29   0 39.5687 25.8739   1
 -10 -29   0 1.45249 3.80454   2
 -10 -29   0 -24.628 31.0736   1
  10  29   0 -42.904 27.0919   1
 -11 -29   0 4.95164 4.12973   2
 -12 -29   0 40.5572 5.52511   2
 -13 -29   0 31.6120 5.75960   2
 -14 -29   0 28.7052 5.68158   2
 -15 -29   0 -1.9511 4.91281   2
 -16 -29   0 0.30667 5.30959   2
 -17 -29   0 5.97528 6.07531   2
 -18 -29   0 -2.3514 6.16857   2
 -19 -29   0 -6.6388 7.43721   2
 -20 -29   0 -1.1808 8.29431   2
   0 -30   0 26.1892 19.3782   1
   0 -30   0 41.6142 4.80556   2
   0  30   0 51.8262 4.96685   2
   0  30   0 70.8174 21.2061   1
   1 -30   0 42.9584 4.48933   2
   1 -30   0 74.7451 20.5640   1
  -1 -30   0 47.5172 4.87855   2
  -1 -30   0 43.8378 22.0798   1
  -1  30   0 42.0083 4.65849   2
   1  30   0 55.1252 5.57152   2
   1  30   0 25.9781 19.6735   1
  -1  30   0 59.2446 20.7747   1
   2 -30   0 7.68909 2.44882   2
  -2 -30   0 2.70277 2.87385   2
  -2 -30   0 31.3575 20.2761   1
   2 -30   0 15.2131 19.0052   1
   2  30   0 -5.3025 19.1145   1
  -2  30   0 -22.833 16.6893   1
  -2  30   0 6.44641 2.74704   2
   2  30   0 2.20104 3.25116   2
   3 -30   0 8.87537 2.31733   2
  -3 -30   0 5.17011 2.97628   2
   3 -30   0 7.99072 19.0796   1
  -3 -30   0 30.3579 21.9647   1
   3  30   0 35.6531 21.9764   1
  -3  30   0 9.67304 17.4322   1
  -3  30   0 12.1039 2.52051   2
  -4 -30   0 -27.141 22.2263   1
  -4 -30   0 14.0282 3.38624   2
   4 -30   0 8.33576 20.1141   1
   4 -30   0 18.1241 2.37383   2
  -4  30   0 15.2331 2.60018   2
   4  30   0 21.2145 23.8189   1
  -5 -30   0 45.3282 24.0338   1
   5 -30   0 8.94732 2.13717   2
  -5 -30   0 6.73948 3.35775   2
  -5  30   0 7.03441 2.34792   2
   5  30   0 13.8709 22.8259   1
  -6 -30   0 20.3176 4.01234   2
  -6 -30   0 17.7821 24.5797   1
   6 -30   0 21.3190 2.17845   2
   6  30   0 12.9207 23.1401   1
  -7 -30   0 30.1261 26.0870   1
  -7 -30   0 -3.5410 3.36983   2
   7  30   0 -4.8914 24.9761   1
  -8 -30   0 44.2476 5.10018   2
  -8 -30   0 43.5268 26.4343   1
   8  30   0 70.7245 28.1656   1
  -9 -30   0 -8.8713 3.69040   2
  -9 -30   0 -0.1272 29.5525   1
   9  30   0 -3.6070 27.2436   1
 -10 -30   0 16.8796 4.47198   2
 -10 -30   0 -25.822 32.0407   1
  10  30   0 -0.9743 30.0652   1
 -11 -30   0 6.19380 4.36897   2
 -13 -30   0 20.2310 5.28446   2
 -14 -30   0 45.8228 6.43446   2
 -15 -30   0 -10.778 5.20161   2
 -16 -30   0 7.96374 5.59536   2
 -17 -30   0 19.7513 6.40530   2
 -18 -30   0 19.2190 7.05874   2
 -19 -30   0 3.59925 7.75268   2
   0 -31   0 9.70316 20.6885   1
   0 -31   0 0.56911 2.69208   2
   0  31   0 -1.5934 2.97132   2
   0  31   0 27.9165 21.3151   1
  -1 -31   0 27.9675 21.8544   1
   1 -31   0 52.8084 4.80661   2
   1 -31   0 50.0109 21.6465   1
  -1 -31   0 63.3448 5.26782   2
  -1  31   0 45.0729 4.93820   2
   1  31   0 63.2483 22.7089   1
   1  31   0 48.8308 5.65193   2
  -1  31   0 60.1607 22.6424   1
   2 -31   0 46.0126 21.1132   1
  -2 -31   0 60.7025 5.52401   2
  -2 -31   0 61.3857 22.6853   1
   2 -31   0 63.8730 4.67507   2
   2  31   0 44.9385 22.7202   1
  -2  31   0 102.414 34.8441   1
  -2  31   0 57.1712 4.94167   2
  -3 -31   0 8.34475 3.14402   2
  -3 -31   0 15.0630 21.7183   1
   3 -31   0 8.63695 2.43143   2
   3  31   0 56.0119 22.6996   1
  -3  31   0 5.06559 2.59093   2
  -4 -31   0 89.6496 41.6470   1
   4 -31   0 21.3071 2.61851   2
  -4 -31   0 6.65731 3.34792   2
  -4  31   0 14.3992 2.73431   2
   4  31   0 -23.932 33.6708   1
   5 -31   0 113.542 4.97500   2
  -5 -31   0 114.114 7.12403   2
  -5 -31   0 79.0693 26.0573   1
  -5  31   0 100.702 5.06098   2
   5  31   0 117.446 28.4251   1
  -6 -31   0 26.2556 25.7000   1
  -6 -31   0 -2.4214 3.22844   2
   6  31   0 -61.138 23.6604   1
  -7 -31   0 6.34110 3.77429   2
  -7 -31   0 -50.801 27.4117   1
   7  31   0 -1.9754 28.1430   1
  -8 -31   0 38.9707 29.9544   1
   8  31   0 29.1273 28.2860   1
  -9 -31   0 -0.4824 3.97177   2
  -9 -31   0 -62.079 32.5198   1
   9  31   0 25.8698 32.5275   1
 -10 -31   0 21.1926 4.69347   2
 -10 -31   0 4.71356 37.1643   1
  10  31   0 50.0403 33.0303   1
 -11 -31   0 -5.9721 4.33990   2
 -12 -31   0 104.017 9.16411   2
 -13 -31   0 4.07599 5.01675   2
 -14 -31   0 26.8569 5.87663   2
 -15 -31   0 17.2368 6.13957   2
 -16 -31   0 2.78776 5.89301   2
 -17 -31   0 33.3337 7.17245   2
 -18 -31   0 2.57018 6.76025   2
 -19 -31   0 10.1362 8.26418   2
   0 -32   0 10.8864 3.10248   2
   0 -32   0 25.3147 24.7098   1
   0  32   0 10.0631 3.38209   2
  -1 -32   0 115.226 6.51005   2
   1 -32   0 109.093 6.05268   2
  -1 -32   0 130.052 26.1334   1
  -1  32   0 112.830 6.36997   2
   1  32   0 96.8279 29.0853   1
  -2 -32   0 2.57185 2.95507   2
  -2 -32   0 -29.435 22.0689   1
   2 -32   0 1.08159 2.54902   2
  -2  32   0 -3.1179 3.02855   2
   2  32   0 21.2311 23.5036   1
  -3 -32   0 93.3889 27.5643   1
   3 -32   0 90.5311 5.07064   2
  -3 -32   0 81.3136 6.28246   2
  -3  32   0 89.5818 5.41846   2
   3  32   0 115.001 28.0319   1
   4 -32   0 64.8540 4.42485   2
  -4 -32   0 66.4984 27.1885   1
  -4 -32   0 64.5786 6.12657   2
   4  32   0 96.4883 26.7431   1
  -4  32   0 76.3667 4.92111   2
  -5 -32   0 4.06103 3.49695   2
   5 -32   0 2.07717 2.13545   2
  -5 -32   0 44.1151 26.5979   1
   5  32   0 -37.704 23.9534   1
  -5  32   0 -3.4239 2.38757   2
  -6 -32   0 -9.4048 27.3312   1
  -6 -32   0 15.1251 4.02722   2
   6  32   0 -8.9935 26.9968   1
  -7 -32   0 -42.301 31.7832   1
   7  32   0 -46.150 27.8367   1
  -8 -32   0 -1.4353 33.9865   1
  -8 -32   0 35.5865 5.11187   2
   8  32   0 26.6814 30.3545   1
  -9 -32   0 37.8873 5.24095   2
  -9 -32   0 -11.154 36.9773   1
   9  32   0 63.1904 35.7756   1
 -10 -32   0 80.8904 8.38491   2
 -11 -32   0 49.7509 7.43979   2
 -12 -32   0 13.4250 5.09911   2
 -13 -32   0 20.7616 5.69802   2
 -14 -32   0 9.46099 5.55391   2
 -15 -32   0 43.6469 7.13974   2
 -16 -32   0 -6.1825 6.27508   2
 -17 -32   0 -0.8222 6.34562   2
 -18 -32   0 28.9861 7.58020   2
 -19 -32   0 4.83610 8.87899   2
   0 -33   0 -2.9308 2.88932   2
   0  33   0 2.44870 3.69470   2
  -1 -33   0 80.8593 5.98811   2
   1 -33   0 75.3823 5.59141   2
  -1  33   0 77.0231 6.17180   2
  -2 -33   0 178.312 8.14780   2
   2 -33   0 181.053 7.24008   2
  -2  33   0 161.927 7.70247   2
  -3 -33   0 34.9273 4.15579   2
   3 -33   0 33.2171 3.32874   2
  -3  33   0 34.2291 3.60183   2
  -4 -33   0 -1.0310 3.28443   2
   4 -33   0 1.58530 2.35491   2
  -4  33   0 -0.6147 2.92684   2
   5 -33   0 227.929 7.58332   2
  -5 -33   0 242.118 10.1544   2
  -5  33   0 224.317 7.87880   2
  -6 -33   0 42.7701 5.09574   2
  -7 -33   0 70.3334 7.47006   2
  -8 -33   0 36.2629 5.26953   2
  -9 -33   0 95.7220 8.58311   2
 -10 -33   0 5.13154 6.04719   2
 -11 -33   0 -2.3165 4.64710   2
 -12 -33   0 60.7080 6.55120   2
 -13 -33   0 25.6207 5.97322   2
 -14 -33   0 53.4062 7.10577   2
 -15 -33   0 6.98379 6.32367   2
 -16 -33   0 32.9394 7.42374   2
 -17 -33   0 75.9419 9.02982   2
 -18 -33   0 -11.996 7.63520   2
   0 -34   0 187.276 8.13641   2
  -1 -34   0 200.134 8.49610   2
   1 -34   0 189.358 7.94393   2
  -1  34   0 179.675 8.59425   2
   2 -34   0 19.2106 3.22289   2
  -2 -34   0 19.0028 3.82471   2
  -2  34   0 17.0573 4.05279   2
   3 -34   0 94.5126 5.51436   2
  -3 -34   0 108.507 6.92087   2
  -3  34   0 91.5825 6.18494   2
  -4 -34   0 53.6740 6.28296   2
   4 -34   0 44.4106 4.30467   2
  -4  34   0 41.4998 3.98208   2
  -5 -34   0 4.16842 3.61362   2
   5 -34   0 4.35636 2.25787   2
  -5  34   0 8.90600 2.98830   2
  -6 -34   0 31.8030 4.75115   2
  -7 -34   0 173.181 9.74146   2
  -8 -34   0 150.848 9.30883   2
  -9 -34   0 32.9870 5.55635   2
 -10 -34   0 30.2304 5.73781   2
 -11 -34   0 81.2535 8.91112   2
 -12 -34   0 4.02150 5.30605   2
 -13 -34   0 1.60955 5.29152   2
 -14 -34   0 43.1958 7.20479   2
 -15 -34   0 32.9083 6.98629   2
 -16 -34   0 4.66573 6.74175   2
 -17 -34   0 13.2347 7.48895   2
 -18 -34   0 94.1283 11.2674   2
   0 -35   0 7.10590 3.24640   2
   1 -35   0 51.4423 5.56343   2
  -1 -35   0 51.6285 5.94033   2
   2 -35   0 238.378 8.93264   2
  -2 -35   0 248.408 10.0374   2
  -2  35   0 233.612 9.45483   2
  -3 -35   0 1.08676 3.46267   2
   3 -35   0 5.66079 2.86116   2
  -3  35   0 3.47999 3.61162   2
   4 -35   0 97.7845 5.38296   2
  -4 -35   0 94.5770 7.44298   2
   5 -35   0 187.731 6.92652   2
  -5 -35   0 179.026 9.46393   2
  -6 -35   0 47.0819 5.34996   2
  -7 -35   0 21.9886 4.75042   2
  -8 -35   0 30.8143 5.26045   2
 -10 -35   0 26.2113 5.61878   2
 -11 -35   0 4.65225 5.00541   2
 -12 -35   0 111.898 10.4546   2
 -13 -35   0 109.932 10.9216   2
 -14 -35   0 41.3925 7.49034   2
 -15 -35   0 13.0067 7.27337   2
 -16 -35   0 53.6974 8.69916   2
 -17 -35   0 50.1235 9.13933   2
   0 -36   0 321.992 11.3704   2
  -1 -36   0 102.513 7.13519   2
   1 -36   0 107.006 6.73068   2
   2 -36   0 48.1286 5.36156   2
  -2 -36   0 49.7110 6.35080   2
   3 -36   0 137.765 6.56617   2
  -3 -36   0 129.309 8.04306   2
  -4 -36   0 157.702 8.85503   2
   4 -36   0 158.046 6.71561   2
   5 -36   0 -0.6299 2.54965   2
  -5 -36   0 0.46281 3.90036   2
  -6 -36   0 70.0406 7.64287   2
  -7 -36   0 92.2810 8.60206   2
  -9 -36   0 -3.9665 4.73582   2
 -10 -36   0 9.98293 5.08774   2
 -11 -36   0 94.2007 9.98574   2
 -12 -36   0 16.5523 6.06237   2
 -13 -36   0 3.58538 6.05340   2
 -14 -36   0 55.2859 7.95804   2
 -15 -36   0 113.221 12.8507   2
 -16 -36   0 55.7423 8.94383   2
 -17 -36   0 34.1552 9.64884   2
   0 -37   0 2.90160 3.42399   2
   1 -37   0 108.436 6.93648   2
  -1 -37   0 109.358 7.26603   2
  -2 -37   0 172.246 8.86578   2
   2 -37   0 181.885 8.01877   2
  -3 -37   0 10.2432 4.15320   2
   3 -37   0 8.28454 3.12049   2
   4 -37   0 45.7043 5.06490   2
  -4 -37   0 43.5890 5.15348   2
   5 -37   0 76.6994 5.42575   2
  -5 -37   0 94.4970 7.95152   2
  -6 -37   0 14.0828 4.75515   2
  -7 -37   0 9.00449 5.01596   2
  -8 -37   0 20.2338 5.36458   2
  -9 -37   0 90.7795 9.27392   2
 -10 -37   0 63.9375 6.97332   2
 -11 -37   0 3.46485 5.66697   2
 -12 -37   0 35.4017 6.88099   2
 -13 -37   0 55.4231 7.78754   2
 -14 -37   0 53.7108 8.33081   2
 -15 -37   0 6.68419 7.09984   2
 -16 -37   0 47.7050 9.39047   2
   0 -38   0 22.9966 4.28035   2
  -1 -38   0 103.924 7.53192   2
   1 -38   0 109.708 7.15415   2
  -2 -38   0 -1.9990 3.75078   2
   2 -38   0 0.87921 3.12104   2
  -3 -38   0 39.2533 4.96891   2
   3 -38   0 39.8722 3.98817   2
  -4 -38   0 46.0823 5.45894   2
   4 -38   0 55.8385 5.38489   2
  -5 -38   0 25.6794 5.20713   2
   5 -38   0 35.3319 3.54252   2
  -6 -38   0 29.0866 5.40812   2
  -7 -38   0 66.5955 8.25322   2
  -8 -38   0 91.1042 9.26845   2
  -9 -38   0 0.99101 5.16914   2
 -10 -38   0 -4.1221 5.16325   2
 -11 -38   0 9.82673 5.95083   2
 -12 -38   0 2.35692 5.96191   2
 -13 -38   0 2.65491 6.47139   2
 -14 -38   0 43.9613 8.21445   2
 -15 -38   0 78.0527 9.67583   2
 -16 -38   0 -2.3255 9.49760   2
   0 -39   0 4.20264 3.89349   2
   1 -39   0 33.1235 4.25073   2
  -1 -39   0 35.1825 4.78661   2
   2 -39   0 47.0982 4.68697   2
  -2 -39   0 56.0184 7.16794   2
   3 -39   0 30.1845 3.97753   2
  -3 -39   0 27.2008 5.02074   2
   4 -39   0 -3.2773 3.21060   2
  -4 -39   0 4.17493 4.44178   2
   5 -39   0 26.0870 3.40653   2
  -5 -39   0 18.7958 5.26915   2
  -7 -39   0 33.5420 5.76102   2
  -8 -39   0 5.73128 5.16686   2
  -9 -39   0 0.15955 5.42406   2
 -10 -39   0 4.78674 5.97423   2
 -11 -39   0 4.50488 5.90009   2
 -12 -39   0 4.99390 6.51131   2
 -13 -39   0 75.2350 8.54700   2
 -14 -39   0 7.10085 7.85358   2
 -15 -39   0 40.0899 9.36636   2
   0 -40   0 40.8073 4.91117   2
   1 -40   0 3.09768 3.97613   2
  -1 -40   0 -4.8482 3.94527   2
   2 -40   0 3.35508 3.70059   2
  -2 -40   0 7.35944 4.29560   2
  -3 -40   0 7.94712 4.51851   2
   3 -40   0 -1.7243 3.64119   2
  -4 -40   0 30.3984 5.30292   2
   4 -40   0 21.7376 3.80038   2
  -6 -40   0 33.8490 5.74935   2
  -7 -40   0 12.1317 5.31087   2
  -8 -40   0 -3.7993 5.15804   2
  -9 -40   0 -7.2420 5.40281   2
 -10 -40   0 9.14300 5.98475   2
 -11 -40   0 10.2950 6.29805   2
 -12 -40   0 -3.7825 6.65062   2
 -13 -40   0 0.51472 7.22271   2
 -14 -40   0 -0.5458 8.17173   2
   0 -41   0 -6.2038 4.01384   2
  -1 -41   0 -1.4299 4.31396   2
   1 -41   0 -2.4426 3.90567   2
  -2 -41   0 89.1799 8.34404   2
   2 -41   0 72.8208 7.23905   2
   3 -41   0 10.4327 3.96280   2
  -3 -41   0 6.29134 4.74092   2
   4 -41   0 11.5282 3.88147   2
  -4 -41   0 18.4721 6.15585   2
  -5 -41   0 7.19398 5.19371   2
  -6 -41   0 7.55438 5.32341   2
  -7 -41   0 0.45093 5.50443   2
  -8 -41   0 0.29408 5.69429   2
  -9 -41   0 1.93848 5.64724   2
 -10 -41   0 2.76989 6.46428   2
 -11 -41   0 -8.6279 6.72801   2
 -12 -41   0 1.45408 7.20870   2
 -13 -41   0 4.40224 8.43602   2
 -14 -41   0 37.3898 10.4616   2
   0 -42   0 21.5508 4.89555   2
  -1 -42   0 14.3131 4.88826   2
   1 -42   0 24.1903 4.77998   2
  -2 -42   0 8.53860 4.96083   2
   2 -42   0 -2.0224 4.22466   2
   3 -42   0 1.64492 4.15091   2
  -3 -42   0 -1.3469 5.16716   2
  -4 -42   0 -9.9983 5.17802   2
  -5 -42   0 4.12408 5.37033   2
  -6 -42   0 -2.6538 5.20025   2
  -7 -42   0 1.48184 5.59523   2
  -8 -42   0 -0.5148 5.95691   2
  -9 -42   0 -4.7924 6.30490   2
 -10 -42   0 52.0244 7.80327   2
 -11 -42   0 2.15543 6.92472   2
 -12 -42   0 8.83879 7.89599   2
 -13 -42   0 3.81252 8.64067   2
   0 -43   0 1.05770 4.83520   2
   1 -43   0 -1.8327 4.73902   2
  -1 -43   0 5.75575 5.10415   2
   2 -43   0 -5.9485 4.53952   2
  -2 -43   0 6.23828 5.29161   2
  -3 -43   0 3.39415 5.82523   2
  -4 -43   0 22.9197 5.92977   2
  -5 -43   0 3.24524 5.47834   2
  -6 -43   0 10.1715 5.75129   2
  -7 -43   0 -5.7154 5.91695   2
  -8 -43   0 19.9162 6.70456   2
  -9 -43   0 25.6801 7.17411   2
 -10 -43   0 7.93984 7.16520   2
 -11 -43   0 1.55411 7.79507   2
 -12 -43   0 16.7474 8.78014   2
   0 -44   0 0.61173 5.22513   2
  -1 -44   0 7.90546 5.38742   2
   1 -44   0 -0.7047 4.93480   2
  -2 -44   0 5.75050 7.54598   2
   2 -44   0 0.54804 5.28165   2
  -3 -44   0 53.8343 6.69540   2
  -4 -44   0 96.7014 10.3652   2
  -5 -44   0 5.60777 5.95861   2
  -6 -44   0 0.66828 6.12819   2
  -7 -44   0 42.0717 7.20938   2
  -8 -44   0 15.0248 6.88509   2
  -9 -44   0 1.62719 6.97017   2
 -10 -44   0 39.3331 8.61447   2
 -11 -44   0 24.4784 8.72831   2
   0 -45   0 -2.1206 5.51737   2
   1 -45   0 25.4397 5.89350   2
  -2 -45   0 47.1666 6.61497   2
  -3 -45   0 38.6594 6.54205   2
  -4 -45   0 13.1252 6.20048   2
  -5 -45   0 73.3965 7.97731   2
  -6 -45   0 51.6366 7.60990   2
  -7 -45   0 14.6273 7.01480   2
  -8 -45   0 34.2813 7.91828   2
  -9 -45   0 42.8006 8.52107   2
 -10 -45   0 26.9992 9.02294   2
  -1 -46   0 29.9208 6.80504   2
  -2 -46   0 -2.0788 6.31710   2
  -3 -46   0 145.338 11.8639   2
  -4 -46   0 63.1659 8.12271   2
  -5 -46   0 59.6506 8.13761   2
  -6 -46   0 28.8965 7.48474   2
  -7 -46   0 36.5304 8.13437   2
  -8 -46   0 15.1677 7.98199   2
  -9 -46   0 6.58509 8.50992   2
  -1 -47   0 81.5251 8.08683   2
  -2 -47   0 23.7106 7.24871   2
  -3 -47   0 66.5454 8.14182   2
  -4 -47   0 2.93010 7.41010   2
  -5 -47   0 47.5736 8.07638   2
  -6 -47   0 49.0312 8.51177   2
  -7 -47   0 13.2848 8.21928   2
  -8 -47   0 60.2894 9.87252   2
  -2 -48   0 1.51842 8.07090   2
  -3 -48   0 43.2933 7.90854   2
  -4 -48   0 32.4058 8.35568   2
  -5 -48   0 74.4687 9.36901   2
  -6 -48   0 39.2094 9.02734   2
  23   0  -1 0.02383 6.06335   3
 -23   0   1 0.76870 5.08159   2
  22   0  -1 -7.7071 5.62681   3
 -22   0   1 -3.9796 3.82712   2
  21   0  -1 -11.121 5.10462   3
 -21   0   1 -6.2794 3.49165   2
 -20   0   1 -5.9176 3.01137   2
  20   0  -1 -7.4106 4.98661   3
 -19   0   1 -2.5341 2.83729   2
  19   0  -1 -4.5012 4.46566   3
 -18   0   1 -4.5476 2.38043   2
  18   0  -1 -4.3711 4.00949   3
 -17   0   1 -2.7480 2.35239   2
  17   0  -1 -2.0310 3.60599   2
  17   0  -1 -5.3605 3.67190   3
 -16   0   1 19.7474 15.5112   1
  15   0  -1 -1.7984 2.78028   2
 -15   0   1 -1.4778 2.06640   2
 -15   0   1 4.30340 13.6679   1
 -15   0   1 -15.422 12.7797   1
  15   0  -1 -5.7706 3.23275   3
  14   0  -1 -1.5579 2.87692   3
 -14   0   1 -22.423 11.1726   1
 -14   0   1 -2.7927 1.78857   2
 -14   0   1 10.8948 11.6896   1
  14   0  -1 -2.5684 2.35899   2
 -13   0   1 1.07540 10.1419   1
 -13   0   1 1.17274 10.7488   1
  13   0  -1 1.53739 2.78465   3
  13   0  -1 1.57067 2.28278   2
 -13   0   1 -1.7767 1.88245   2
 -12   0   1 1.40501 8.58028   1
 -12   0   1 -0.1018 1.66598   2
  12   0  -1 0.29266 1.82385   2
 -12   0   1 8.01818 8.97303   1
  12   0  -1 -2.5245 2.46363   3
  11   0  -1 2.11544 2.22802   3
 -11   0   1 0.40318 1.48792   2
 -11   0   1 2.54587 8.32264   1
 -11   0   1 -7.8450 7.49328   1
  11   0  -1 -2.2724 1.56097   2
 -10   0   1 -10.963 11.5335   1
  10   0  -1 -0.5416 1.92454   3
  10   0  -1 1.60244 1.44649   2
 -10   0   1 -3.1318 6.56110   1
   9   0  -1 -0.2602 1.33159   2
  -9   0   1 -0.5472 1.24047   2
  -9   0   1 4.57651 6.76583   1
   9   0  -1 -1.7254 1.67928   3
  -9   0   1 -13.483 5.60463   1
  -8   0   1 3.98934 5.80700   1
   8   0  -1 0.36986 1.31381   2
  -8   0   1 -3.0219 1.16604   2
  -8   0   1 -10.231 5.20369   1
   7   0  -1 2.23158 1.16064   2
  -7   0   1 -2.3662 4.92451   1
  -7   0   1 -0.2640 1.08114   2
  -7   0   1 -1.0056 5.09074   1
   6   0  -1 1.52623 1.04489   2
  -6   0   1 -1.8727 3.94666   1
  -6   0   1 0.40941 0.99960   2
  -6   0   1 3.71104 4.75387   1
  -5   0   1 4.29345 4.16882   1
   5   0  -1 1.69935 0.92630   2
  -5   0   1 1.75579 0.89695   2
   4   0  -1 2.87245 0.85221   2
  -4   0   1 -3.5704 3.64929   1
  -4   0   1 2.32220 0.82572   2
  -3   0   1 7.36657 3.45384   1
  -2   0  -1 0.29103 1.28234   1
  -2   0  -1 0.16471 0.44139   2
   2   0   1 0.89909 0.54037   2
   2   0   1 1.29809 1.49572   1
  -3   0  -1 0.64425 0.76271   2
   3   0   1 1.77840 2.34608   1
  -3   0  -1 1.29063 2.16394   1
   3   0   1 -0.3642 0.71267   2
   4   0   1 1.99671 2.88221   1
  -4   0  -1 0.60729 2.66200   1
  -4   0  -1 0.20470 0.83907   2
   4   0   1 0.56862 0.80198   2
   5   0   1 -3.0463 3.11232   1
  -5   0  -1 4.60124 3.31980   1
   5   0   1 1.15873 0.88697   2
  -5   0  -1 1.05094 0.97334   2
  -6   0  -1 -0.9263 1.03605   2
   6   0   1 1.00010 1.01730   2
  -6   0  -1 -1.7669 3.80792   1
  -7   0  -1 0.14056 1.19233   2
   7   0   1 1.37294 1.19641   2
  -7   0  -1 2.21363 4.74506   1
  -8   0  -1 1.17839 4.93284   1
  -8   0  -1 2.01260 1.28654   2
  -8   0  -1 4.46868 5.29561   1
  -9   0  -1 4.58491 6.21910   1
  -9   0  -1 -0.2967 5.51363   1
   9   0   1 0.58897 2.00866   3
  -9   0  -1 -0.4350 1.41156   2
   9   0   1 -1.2461 1.33935   2
 -10   0  -1 0.50071 6.69122   1
  10   0   1 1.48665 1.52417   2
  10   0   1 0.37019 2.12630   3
 -10   0  -1 0.42184 6.33786   1
 -10   0  -1 -0.3495 1.44982   2
 -11   0  -1 0.21989 7.26754   1
 -11   0  -1 -1.7465 1.52925   2
  11   0   1 -3.3201 1.60199   2
  11   0   1 -4.7670 2.21352   3
 -11   0  -1 -2.2017 7.34082   1
  12   0   1 -2.1879 2.51792   3
 -12   0  -1 -7.8049 8.12511   1
 -12   0  -1 -6.3361 8.18315   1
 -12   0  -1 -1.9139 1.75679   2
  12   0   1 0.41031 1.98566   2
 -13   0  -1 3.37421 10.2081   1
  13   0   1 3.25994 2.97627   3
 -13   0  -1 -1.9552 1.95174   2
 -13   0  -1 7.37466 9.24364   1
  14   0   1 -1.3653 2.65709   2
 -14   0  -1 -0.3980 2.04766   2
 -14   0  -1 5.36283 10.8682   1
 -14   0  -1 8.27853 11.1596   1
  15   0   1 -0.5385 2.97566   2
 -15   0  -1 -9.8029 12.3836   1
  15   0   1 -4.7743 3.50520   3
 -15   0  -1 -3.0913 2.14511   2
 -15   0  -1 -11.706 12.0808   1
  16   0   1 -4.8810 3.61776   3
 -16   0  -1 -1.5279 2.35481   2
  16   0   1 3.72952 3.58880   2
 -17   0  -1 -0.7300 2.58934   2
  17   0   1 -9.1525 3.73736   3
  18   0   1 -8.7577 4.14126   3
 -18   0  -1 -0.7971 2.75228   2
  19   0   1 6.74980 8.29179   3
 -19   0  -1 -1.9676 3.07848   2
  20   0   1 -8.4075 5.39066   3
 -20   0  -1 -0.9219 3.65313   2
 -21   0  -1 -1.2046 3.94772   2
  21   0   1 -10.737 5.32577   3
  22   0   1 -3.0331 6.25828   3
 -22   0  -1 -0.5998 4.44906   2
  23   0   1 -5.6536 6.41385   3
  24  -1  -1 -6.8770 6.73799   3
  23  -1  -1 4.79200 6.35702   3
 -23  -1   1 -8.1138 4.59200   2
  22  -1  -1 -5.1752 5.96487   3
 -22  -1   1 -1.3886 3.94275   2
 -22   1   1 0.10797 3.92199   2
  22   1  -1 -9.3190 5.45030   3
  21  -1  -1 -8.8835 5.11420   3
 -21  -1   1 -4.3424 3.52335   2
  21   1  -1 -8.8687 5.05644   3
 -21   1   1 1.83528 3.49525   2
 -20  -1   1 4.06390 3.27753   2
  20  -1  -1 -0.5378 5.33469   3
 -20   1   1 9.69809 3.40116   2
  20   1  -1 -3.8688 5.19284   3
 -19  -1   1 22.4067 3.58258   2
  19  -1  -1 18.4766 5.17542   3
 -19   1   1 27.8946 3.55188   2
  19   1  -1 26.1530 5.61396   3
  18  -1  -1 35.7385 5.08062   2
 -18  -1   1 37.0461 3.73348   2
  18  -1  -1 27.5899 5.38923   3
  18   1  -1 31.8959 5.40018   3
 -18   1   1 38.1296 3.63017   2
 -17  -1   1 9.87608 2.74554   2
  17  -1  -1 4.94578 3.62084   2
  17  -1  -1 8.40943 4.12142   3
 -17   1   1 7.33005 2.60965   2
  17   1  -1 7.43297 3.97083   3
  17   1  -1 9.01441 3.95958   2
 -16  -1   1 10.0460 16.1860   1
 -16  -1   1 16.2290 2.78570   2
  16  -1  -1 10.3204 4.01197   3
  16  -1  -1 19.5300 3.57485   2
  16   1  -1 9.71608 4.02951   3
 -16   1   1 2.07909 15.3383   1
  16   1  -1 23.1959 3.70395   2
 -16   1   1 17.3114 2.61043   2
 -15  -1   1 40.0489 14.9569   1
 -15  -1   1 17.9684 13.9835   1
 -15  -1   1 33.9707 4.06860   2
  15  -1  -1 23.1570 4.31420   3
  15  -1  -1 36.4737 3.60848   2
 -15   1   1 26.9050 13.8468   1
  15   1  -1 33.9045 3.74689   2
  15   1  -1 21.7874 4.28393   3
 -15   1   1 33.1124 3.89963   2
 -15   1   1 16.6056 13.4725   1
 -14  -1   1 -8.7495 11.2726   1
  14  -1  -1 -0.5125 2.34138   2
  14  -1  -1 3.92842 3.13463   3
 -14  -1   1 -2.6284 11.2407   1
 -14  -1   1 3.95423 2.08448   2
 -14   1   1 7.52353 11.9034   1
 -14   1   1 4.43239 11.8848   1
  14   1  -1 0.24105 2.51083   2
  14   1  -1 2.25300 2.99733   3
 -14   1   1 -1.6291 1.92162   2
 -13  -1   1 26.7793 2.71411   2
  13  -1  -1 28.9755 3.84858   3
  13  -1  -1 30.5691 3.91984   2
 -13  -1   1 25.4092 10.7648   1
 -13  -1   1 33.5442 12.1186   1
  13   1  -1 35.5606 3.26693   2
  13   1  -1 41.0504 5.63115   3
 -13   1   1 32.2362 11.5370   1
 -13   1   1 37.9937 12.0381   1
 -13   1   1 30.8348 3.45832   2
 -12  -1   1 183.124 18.2900   1
 -12  -1   1 186.695 6.50753   2
  12  -1  -1 186.869 8.31431   3
 -12  -1   1 182.119 18.1145   1
  12  -1  -1 189.610 6.55615   2
 -12   1   1 208.029 17.8699   1
  12   1  -1 189.856 6.72819   2
 -12   1   1 178.145 17.6652   1
 -12   1   1 187.692 6.34279   2
  12   1  -1 188.037 8.31169   3
  11  -1  -1 13.6571 2.01332   2
 -11  -1   1 17.7564 2.02420   2
 -11  -1   1 9.78180 8.59612   1
 -11  -1   1 12.5095 8.66296   1
  11  -1  -1 13.1448 2.67689   3
  11   1  -1 11.8429 2.63866   3
 -11   1   1 12.8403 7.57728   1
 -11   1   1 14.0924 1.83950   2
 -11   1   1 13.8555 8.50788   1
  11   1  -1 13.2934 2.07021   2
 -10  -1   1 53.8862 16.9132   1
 -10  -1   1 49.3423 3.13635   2
  10  -1  -1 51.2896 3.53535   2
 -10  -1   1 49.0990 9.13374   1
 -10   1   1 53.6887 2.99112   2
 -10   1   1 44.9756 12.4229   1
  10   1  -1 52.4967 4.59436   3
 -10   1   1 58.4231 9.60925   1
  10   1  -1 52.6110 3.29730   2
  -9  -1   1 6.96285 6.68568   1
  -9  -1   1 0.22497 5.85418   1
   9  -1  -1 1.29675 1.32575   2
  -9  -1   1 -0.2083 1.27570   2
   9   1  -1 4.79901 1.73580   2
  -9   1   1 -1.5630 1.15112   2
   9   1  -1 0.17439 1.81375   3
  -9   1   1 2.57285 5.65726   1
  -9   1   1 7.91162 6.61395   1
  -8  -1   1 421.225 11.5596   2
  -8  -1   1 397.661 18.9672   1
  -8  -1   1 427.953 19.4520   1
   8  -1  -1 445.182 11.5195   2
   8   1  -1 449.654 12.7049   3
  -8   1   1 425.171 18.8531   1
  -8   1   1 448.838 19.2887   1
   8   1  -1 449.529 11.7030   2
  -8   1   1 428.906 11.4049   2
   7  -1  -1 54.2794 2.61283   2
  -7  -1   1 53.3470 7.63855   1
  -7  -1   1 53.6285 2.74326   2
  -7   1   1 51.4941 2.49234   2
   7   1  -1 56.4184 2.80496   2
   7   1  -1 48.8489 4.58480   3
  -7   1   1 43.7404 6.64263   1
  -7   1   1 57.0911 7.58006   1
   6  -1  -1 214.000 5.72212   2
  -6  -1   1 199.862 11.8108   1
  -6  -1   1 198.485 5.80291   2
  -6   1   1 198.449 5.62028   2
   6   1  -1 213.428 5.89861   2
  -6   1   1 201.874 11.6705   1
   6   1  -1 207.624 6.67048   3
  -6   1   1 157.896 10.9806   1
  -5  -1   1 37.8176 5.73967   1
  -5  -1   1 35.8562 2.06771   2
   5  -1  -1 36.2609 1.89201   2
  -5   1   1 35.0816 1.80437   2
   5   1  -1 37.3849 5.51073   1
  -5   1   1 24.0943 4.88589   1
   5   1  -1 40.8371 2.11461   2
  -5   1   1 34.0366 5.38964   1
   4  -1  -1 77.8050 2.46242   2
  -4  -1   1 69.7821 7.08524   1
  -4  -1   1 68.6552 2.60687   2
   4   1  -1 77.6298 3.21741   3
   4   1  -1 67.3212 7.06370   1
  -4   1   1 69.4190 2.39806   2
   4   1  -1 73.9065 2.66837   2
   3  -1  -1 1647.86 39.9632   2
  -3  -1   1 1735.96 43.7782   1
   3   1  -1 1525.45 40.3134   3
   3   1  -1 1617.23 40.0835   2
   3   1  -1 1765.08 43.8526   1
  -2  -1  -1 1015.66 28.8748   1
   2  -1   1 1107.24 27.2242   2
   2   1   1 1102.23 27.2989   2
   2   1   1 1191.47 27.5528   3
   2   1   1 1201.61 29.1925   1
   3  -1   1 549.527 13.8041   2
  -3  -1  -1 568.344 16.5162   1
  -3  -1  -1 548.612 13.9101   2
   3   1   1 562.065 16.5207   1
  -3   1  -1 570.808 15.7055   1
   3   1   1 544.693 13.9021   2
   3   1   1 561.934 14.2939   3
  -3   1  -1 557.824 13.8088   2
  -4  -1  -1 0.32028 2.84178   1
  -4  -1  -1 3.92230 0.94990   2
   4  -1   1 0.42271 0.75097   2
   4   1   1 1.97574 1.19221   3
   4   1   1 3.29177 3.01246   1
  -4   1  -1 1.05331 0.82715   2
  -4   1  -1 1.57553 2.57252   1
  -4   1  -1 2.98837 2.63880   1
   5  -1   1 41.0700 2.06308   2
  -5  -1  -1 40.0127 2.23731   2
  -5  -1  -1 46.2593 5.42684   1
   5   1   1 45.2435 3.11505   3
  -5   1  -1 47.2816 5.71262   1
  -5   1  -1 41.4368 2.15508   2
  -5   1  -1 38.2067 4.61736   1
   5   1   1 41.2565 2.21748   2
   5   1   1 48.3825 6.46787   1
  -6  -1  -1 413.739 11.0907   2
   6  -1   1 429.429 10.9979   2
  -6  -1  -1 405.631 15.9393   1
   6   1   1 429.696 16.1844   1
   6   1   1 427.419 11.1367   2
  -6   1  -1 413.774 10.9673   2
  -6   1  -1 435.077 15.5746   1
  -6   1  -1 418.815 15.3942   1
   7  -1   1 79.3596 3.30199   2
  -7  -1  -1 82.5731 8.90520   1
  -7  -1  -1 87.5706 3.54835   2
  -7   1  -1 85.9176 8.56440   1
   7   1   1 85.1479 9.18229   1
  -7   1  -1 76.7732 8.28688   1
  -7   1  -1 80.0242 3.35888   2
   7   1   1 90.0881 3.51337   2
  -8  -1  -1 144.348 11.5149   1
   8  -1   1 153.590 4.94255   2
  -8  -1  -1 137.921 5.06379   2
  -8   1  -1 146.551 4.87496   2
   8   1   1 142.981 5.09388   2
  -8   1  -1 155.603 11.1775   1
  -8   1  -1 153.377 10.9758   1
  -9  -1  -1 22.7555 6.98325   1
   9  -1   1 27.0363 2.51735   2
  -9  -1  -1 20.2693 2.01990   2
  -9   1  -1 39.2061 6.97210   1
   9   1   1 29.1927 3.99366   3
  -9   1  -1 24.7832 6.73785   1
   9   1   1 23.0322 2.16641   2
 -10  -1  -1 56.2973 8.97030   1
 -10  -1  -1 61.2403 3.57499   2
 -10  -1  -1 71.9512 9.80386   1
  10  -1   1 59.9420 3.44943   2
  10   1   1 62.5666 3.59674   2
 -10   1  -1 52.6590 8.50896   1
 -10   1  -1 57.2663 3.40382   2
  10   1   1 67.1717 4.95195   3
 -10   1  -1 69.2959 8.85107   1
 -11  -1  -1 2.54412 1.64078   2
  11  -1   1 1.10885 2.46853   3
  11  -1   1 4.83855 1.80064   2
 -11  -1  -1 -3.4366 7.35288   1
 -11  -1  -1 -0.0036 7.16811   1
  11   1   1 2.79579 2.47976   3
  11   1   1 2.86059 1.83233   2
 -11   1  -1 -2.5529 6.86991   1
 -11   1  -1 3.49402 1.69116   2
 -11   1  -1 2.25949 7.35327   1
 -12  -1  -1 26.4992 9.62584   1
 -12  -1  -1 26.1962 9.83871   1
 -12  -1  -1 27.5722 2.69611   2
  12  -1   1 29.5746 3.52566   2
  12  -1   1 25.8531 3.62975   3
 -12   1  -1 41.6789 9.68523   1
  12   1   1 37.7965 5.33229   3
 -12   1  -1 25.1985 3.24448   2
 -12   1  -1 45.1585 9.88242   1
  12   1   1 32.0943 2.99196   2
  13  -1   1 3.26903 2.99281   3
 -13  -1  -1 -3.3773 9.47595   1
  13  -1   1 2.91709 2.33908   2
 -13  -1  -1 16.1818 10.2858   1
 -13  -1  -1 2.03439 2.19581   2
 -13   1  -1 5.06295 9.09007   1
  13   1   1 7.20435 3.11064   3
 -13   1  -1 13.9397 9.92199   1
  13   1   1 6.21386 2.60153   2
 -13   1  -1 4.64019 2.07736   2
 -14  -1  -1 -10.733 11.0875   1
 -14  -1  -1 4.41697 11.3848   1
  14  -1   1 -3.5523 3.17269   3
 -14  -1  -1 -0.4739 2.17689   2
  14  -1   1 1.65727 2.68530   2
 -14   1  -1 -2.2891 1.94254   2
 -14   1  -1 1.30731 10.6116   1
 -14   1  -1 5.36130 10.8837   1
  14   1   1 -1.8576 3.13645   3
  14   1   1 3.10397 2.74988   2
 -15  -1  -1 48.1839 14.4807   1
 -15  -1  -1 47.9592 14.9285   1
  15  -1   1 31.6134 4.86063   3
 -15  -1  -1 34.2406 4.33283   2
  15  -1   1 40.7105 5.20547   2
 -15   1  -1 60.2614 14.1025   1
  15   1   1 45.3554 5.41333   2
  15   1   1 28.4114 4.74751   3
 -15   1  -1 45.2139 4.23700   2
 -15   1  -1 26.8539 12.9694   1
 -16  -1  -1 14.0108 2.77094   2
  16  -1   1 6.07978 4.02568   3
  16  -1   1 10.4147 3.53154   2
 -16   1  -1 10.5757 2.60511   2
  16   1   1 9.42685 4.06421   3
 -16   1  -1 29.4691 20.3868   1
  16   1   1 16.3238 3.94006   2
  17  -1   1 -3.0961 3.96476   3
 -17  -1  -1 1.37834 2.70762   2
 -17   1  -1 -1.9548 2.44336   2
  17   1   1 -1.4759 4.05161   3
 -18  -1  -1 12.8792 3.18814   2
  18  -1   1 8.65300 4.92129   3
 -18   1  -1 15.0165 3.14797   2
  18   1   1 8.41161 5.09766   3
 -19  -1  -1 4.32976 3.19993   2
  19  -1   1 3.48667 8.34830   3
 -19   1  -1 5.69842 3.18016   2
  19   1   1 2.54799 8.11955   3
  20  -1   1 -9.6401 5.16236   3
 -20  -1  -1 -1.8645 3.45341   2
  20   1   1 -11.339 5.07246   3
 -20   1  -1 0.04670 3.43554   2
  21  -1   1 15.6248 6.34489   3
 -21  -1  -1 28.8918 4.69103   2
 -21   1  -1 18.3715 4.26118   2
  21   1   1 13.5122 6.21780   3
 -22  -1  -1 -6.8929 4.38813   2
  22  -1   1 -2.3416 6.19113   3
 -22   1  -1 0.49729 4.30544   2
  22   1   1 0.03680 6.24416   3
  23  -1   1 11.0483 6.72212   3
  25  -2  -1 13.6822 8.79628   3
  24  -2  -1 43.4630 8.26019   3
  23  -2  -1 5.61895 6.36128   3
 -23  -2   1 5.24190 4.78656   2
 -22  -2   1 -2.1259 4.09812   2
  22  -2  -1 -4.4442 5.75139   3
 -22   2   1 0.56047 3.89041   2
  22   2  -1 -9.3293 5.47039   3
 -21  -2   1 26.4284 4.36082   2
  21  -2  -1 22.2994 6.41317   3
  21   2  -1 14.8409 6.05746   3
 -21   2   1 31.8218 4.01779   2
  20  -2  -1 36.6026 6.47837   3
 -20  -2   1 50.2900 4.73793   2
  20   2  -1 41.6065 6.66683   3
 -20   2   1 45.7428 5.51467   2
 -19  -2   1 -5.6087 2.78415   2
  19  -2  -1 -4.9848 4.29803   3
 -19   2   1 -1.4677 2.70564   2
  19   2  -1 0.31879 4.44931   3
  18  -2  -1 -0.1424 4.21989   3
  18  -2  -1 -6.1504 4.07476   2
 -18  -2   1 4.36863 2.86476   2
 -18   2   1 2.15107 2.56141   2
  18   2  -1 -2.4069 4.06014   3
 -17  -2   1 66.6972 5.25800   2
  17  -2  -1 62.1211 6.12036   2
  17  -2  -1 70.0793 8.11374   3
  17   2  -1 69.3936 8.20229   3
 -17   2   1 66.4316 4.74985   2
  16  -2  -1 -1.4909 3.04045   2
 -16  -2   1 4.36788 2.44583   2
  16  -2  -1 -1.5958 3.59591   3
 -16  -2   1 18.5482 18.7723   1
  16   2  -1 1.64459 3.38820   2
  16   2  -1 -7.1039 3.22180   3
 -16   2   1 0.36288 2.06523   2
 -16   2   1 -7.2553 15.0880   1
  15  -2  -1 5.41643 2.86635   2
 -15  -2   1 3.22612 2.37331   2
 -15  -2   1 20.6993 14.1986   1
 -15  -2   1 14.1055 14.2584   1
  15  -2  -1 3.55846 3.54308   3
  15   2  -1 8.52206 3.14776   2
 -15   2   1 2.55025 2.18120   2
 -15   2   1 -18.933 12.6474   1
  15   2  -1 8.04663 3.70182   3
 -15   2   1 15.8005 13.2293   1
 -14  -2   1 87.1241 14.2416   1
 -14  -2   1 87.3997 4.88570   2
 -14  -2   1 75.1231 14.1546   1
  14  -2  -1 82.7649 4.98036   2
  14  -2  -1 86.8844 7.08970   3
 -14   2   1 83.9886 14.2058   1
  14   2  -1 76.9134 5.37622   2
 -14   2   1 86.8733 4.47519   2
  14   2  -1 88.9566 7.01085   3
 -14   2   1 63.4824 13.3336   1
  13  -2  -1 10.8606 3.14740   3
 -13  -2   1 -0.6429 11.0077   1
 -13  -2   1 5.10446 2.14415   2
  13  -2  -1 5.47821 2.21552   2
 -13  -2   1 18.4207 10.8459   1
  13   2  -1 9.69736 3.19151   3
 -13   2   1 6.38999 2.00275   2
  13   2  -1 6.38557 2.53333   2
 -13   2   1 10.7520 10.2294   1
 -13   2   1 8.03849 10.4474   1
 -12  -2   1 81.8252 12.3290   1
  12  -2  -1 92.0612 4.38787   2
 -12  -2   1 84.0622 4.40414   2
 -12  -2   1 84.3246 13.0911   1
  12   2  -1 92.8599 6.26498   3
 -12   2   1 121.242 15.4542   1
  12   2  -1 92.0234 4.78577   2
 -12   2   1 94.8731 12.7101   1
 -12   2   1 89.3882 4.19551   2
 -11  -2   1 10.0699 8.74241   1
 -11  -2   1 15.4310 8.87884   1
  11  -2  -1 10.2737 1.81390   2
 -11  -2   1 10.5628 1.94456   2
  11   2  -1 12.6099 2.66010   3
  11   2  -1 13.1328 2.11807   2
 -11   2   1 5.83462 7.97191   1
 -11   2   1 9.49205 7.91198   1
 -10  -2   1 449.141 21.5603   1
  10  -2  -1 434.882 11.9650   2
 -10  -2   1 396.555 31.6604   1
 -10  -2   1 441.286 12.1112   2
 -10   2   1 440.765 11.7692   2
  10   2  -1 455.018 12.2614   2
 -10   2   1 428.870 20.8690   1
  10   2  -1 448.466 13.3733   3
 -10   2   1 442.743 24.1721   1
   9  -2  -1 11.1040 1.54567   2
  -9  -2   1 8.93743 7.18679   1
   9   2  -1 11.0927 2.25997   3
  -9   2   1 8.24511 6.34418   1
  -9   2   1 -0.7329 6.33934   1
   9   2  -1 10.3159 1.69995   2
  -9   2   1 9.02081 1.40116   2
   8  -2  -1 197.643 5.81802   2
  -8  -2   1 184.732 6.02013   2
  -8  -2   1 176.161 13.6942   1
   8   2  -1 199.796 7.11800   3
   8   2  -1 195.628 6.20941   2
  -8   2   1 199.127 13.3984   1
  -8   2   1 202.555 13.2755   1
  -8   2   1 191.665 5.69725   2
  -7  -2   1 493.722 13.0139   2
   7  -2  -1 493.401 12.7776   2
  -7  -2   1 521.017 20.5150   1
  -7   2   1 492.187 19.4906   1
  -7   2   1 482.991 19.2771   1
   7   2  -1 520.426 13.1322   2
   7   2  -1 489.407 20.2046   1
  -7   2   1 487.999 12.6802   2
   6  -2  -1 1565.48 38.5401   2
  -6  -2   1 1633.86 45.4347   1
  -6  -2   1 1520.79 38.7679   2
  -6   2   1 1539.84 38.4907   2
   6   2  -1 1585.94 38.8296   2
  -6   2   1 1602.15 44.5424   1
   6   2  -1 1626.01 39.4429   3
   6   2  -1 1522.83 44.9823   1
  -6   2   1 1657.58 44.7952   1
  -5  -2   1 134.649 4.35599   2
  -5  -2   1 141.661 9.75829   1
   5  -2  -1 144.854 4.05857   2
  -5   2   1 144.716 4.03175   2
   5   2  -1 136.313 9.91938   1
   5   2  -1 146.157 4.43429   2
   5   2  -1 144.745 5.02678   3
  -4  -2   1 883.207 26.1946   1
   4  -2  -1 854.419 25.5506   1
   4  -2  -1 849.283 21.2088   2
  -4  -2   1 848.412 21.4786   2
   4   2  -1 884.304 21.5103   2
   4   2  -1 896.500 21.8633   3
   4   2  -1 887.474 26.2710   1
  -4   2   1 860.543 21.1865   2
  -3  -2   1 17.7145 4.26349   1
   3  -2  -1 20.8344 1.09670   2
  -3  -2   1 17.2280 1.87189   3
   3  -2  -1 12.4309 4.41624   1
   3   2  -1 23.1231 4.29516   1
   3   2  -1 18.1472 1.84173   3
  -2  -2   1 2200.70 55.5305   1
  -2  -2   1 2069.81 52.4159   3
   2  -2  -1 2237.45 55.0818   1
   2   2  -1 2095.85 52.3101   2
   2  -2   1 1159.02 27.4494   1
  -2  -2  -1 1130.42 29.1258   1
   2  -2   1 1041.49 26.4247   2
  -2  -2  -1 989.161 26.5720   2
  -2  -2  -1 1115.18 26.7886   3
   2   2   1 1106.17 29.0166   1
   2   2   1 1072.36 26.5985   2
   2   2   1 1124.88 26.7951   3
  -3  -2  -1 1330.66 33.1564   2
  -3  -2  -1 1365.49 33.4652   3
   3  -2   1 1339.09 32.9646   2
  -3  -2  -1 1377.00 36.2506   1
   3   2   1 1355.53 33.1602   2
  -3   2  -1 1350.73 32.9634   2
   3   2   1 1385.93 33.4726   3
  -3   2  -1 1413.69 34.7334   1
   3   2   1 1322.80 36.0827   1
  -4  -2  -1 107.127 7.15226   1
   4  -2   1 96.6706 3.13189   2
  -4  -2  -1 103.624 3.46342   2
  -4   2  -1 111.191 6.03854   1
   4   2   1 104.822 3.43414   2
   4   2   1 105.292 7.17763   1
  -4   2  -1 98.5471 3.15575   2
   4   2   1 107.845 4.06534   3
  -4   2  -1 101.764 5.90681   1
   5  -2   1 171.268 4.87437   2
  -5  -2  -1 171.692 5.18560   2
  -5  -2  -1 165.878 9.43406   1
   5   2   1 176.496 5.16664   2
  -5   2  -1 169.800 8.43494   1
  -5   2  -1 170.430 4.88640   2
   5   2   1 177.439 5.84807   3
   5   2   1 170.448 9.60895   1
  -5   2  -1 171.859 8.36982   1
   6  -2   1 30.7217 1.95128   2
  -6  -2  -1 28.4247 5.42144   1
  -6  -2  -1 27.0640 2.31526   2
   6   2   1 31.7014 3.24134   3
  -6   2  -1 30.0674 4.78169   1
  -6   2  -1 29.0231 2.04994   2
  -6   2  -1 27.9350 4.81592   1
   6   2   1 29.3935 2.30484   2
   6   2   1 19.6736 5.10687   1
   7  -2   1 402.194 10.6253   2
  -7  -2  -1 425.295 17.1632   1
  -7  -2  -1 382.474 10.8319   2
   7   2   1 384.594 11.3694   2
   7   2   1 424.555 17.4159   1
  -7   2  -1 400.767 15.7528   1
  -7   2  -1 405.605 15.8183   1
   7   2   1 414.087 11.7959   3
  -7   2  -1 397.238 10.5976   2
  -8  -2  -1 139.292 11.7458   1
   8  -2   1 158.742 4.99232   2
   8   2   1 130.244 12.0133   1
  -8   2  -1 146.694 10.9051   1
   8   2   1 157.315 5.26931   2
  -8   2  -1 136.807 10.6858   1
   8   2   1 157.967 6.32530   3
  -8   2  -1 158.015 4.96696   2
  -9  -2  -1 139.620 5.06489   2
  -9  -2  -1 132.772 13.1245   1
  -9   2  -1 135.339 12.0927   1
   9   2   1 138.030 6.30787   3
   9   2   1 145.488 5.17295   2
   9   2   1 142.333 16.8869   1
  -9   2  -1 130.582 4.73320   2
  -9   2  -1 132.953 11.3742   1
 -10  -2  -1 3.66524 1.61892   2
 -10  -2  -1 4.32227 7.21668   1
  10  -2   1 5.02333 1.55531   2
 -10   2  -1 7.53236 6.48319   1
  10   2   1 8.05657 1.82825   2
  10   2   1 1.92916 2.20782   3
 -10   2  -1 3.69147 1.46042   2
 -10   2  -1 5.33367 6.46899   1
  11  -2   1 137.990 5.21061   2
 -11  -2  -1 138.415 14.7168   1
 -11  -2  -1 130.801 15.0080   1
 -11  -2  -1 129.891 5.37205   2
 -11   2  -1 129.113 13.2902   1
 -11   2  -1 152.641 14.0523   1
  11   2   1 135.035 6.93685   3
 -11   2  -1 137.068 5.13620   2
  11   2   1 135.828 5.53561   2
 -12  -2  -1 1.00232 1.94345   2
 -12  -2  -1 4.33012 8.94398   1
 -12  -2  -1 10.5344 8.64974   1
  12  -2   1 2.19148 2.63154   3
  12  -2   1 2.50222 1.96142   2
 -12   2  -1 13.5510 8.17650   1
 -12   2  -1 22.9756 8.86686   1
  12   2   1 5.09525 2.82593   3
  12   2   1 3.63487 2.17686   2
 -12   2  -1 2.89358 1.71083   2
 -13  -2  -1 189.358 18.6917   1
  13  -2   1 154.936 6.38365   2
  13  -2   1 161.684 8.45262   3
 -13  -2  -1 159.953 6.47255   2
 -13  -2  -1 136.360 18.5382   1
 -13   2  -1 165.929 17.5996   1
  13   2   1 161.792 6.86755   2
 -13   2  -1 176.619 17.1089   1
 -13   2  -1 149.960 6.07514   2
  13   2   1 168.436 8.45102   3
  14  -2   1 10.4501 2.77539   2
  14  -2   1 2.74726 3.46711   3
 -14  -2  -1 20.1277 11.7956   1
 -14  -2  -1 6.28144 2.46732   2
 -14  -2  -1 22.3095 11.9526   1
 -14   2  -1 6.65382 2.17939   2
 -14   2  -1 1.90725 10.3717   1
  14   2   1 2.62309 3.37773   3
 -14   2  -1 2.88360 11.0019   1
  14   2   1 7.63072 3.01258   2
 -15  -2  -1 31.1787 14.2619   1
 -15  -2  -1 1.70457 2.49841   2
  15  -2   1 11.2221 3.15796   2
 -15  -2  -1 -11.238 13.2433   1
  15  -2   1 1.08381 3.72568   3
 -15   2  -1 2.19428 2.21609   2
  15   2   1 4.08568 3.30806   2
 -15   2  -1 12.8657 12.2650   1
  15   2   1 -0.0167 3.52816   3
 -15   2  -1 -6.8691 12.1337   1
  16  -2   1 120.946 9.11347   3
  16  -2   1 133.198 7.12593   2
 -16  -2  -1 121.440 6.31780   2
  16   2   1 110.627 8.91310   3
 -16   2  -1 132.537 21.3576   1
 -16   2  -1 122.544 5.92750   2
  17  -2   1 25.4670 4.57676   2
 -17  -2  -1 37.0232 3.83269   2
  17  -2   1 27.9065 5.21454   3
  17   2   1 35.4385 5.52594   3
 -17   2  -1 26.9318 3.33201   2
 -18  -2  -1 -1.3853 2.90340   2
  18  -2   1 -1.2722 4.64443   3
  18   2   1 -4.4505 4.41593   3
 -18   2  -1 -0.9832 2.71315   2
  19  -2   1 25.8113 9.60326   3
 -19  -2  -1 24.8685 3.93960   2
 -19   2  -1 28.4311 3.80064   2
  19   2   1 20.5020 9.32280   3
 -20  -2  -1 63.2976 6.79840   2
  20  -2   1 62.6417 7.66715   3
 -20   2  -1 68.2037 6.40212   2
  20   2   1 58.4358 7.68466   3
  21  -2   1 0.10961 5.54755   3
 -21  -2  -1 3.30304 4.07208   2
  21   2   1 -1.2007 5.53569   3
 -21   2  -1 1.35545 3.77795   2
  22  -2   1 12.1226 7.03237   3
 -22  -2  -1 11.0205 4.86693   2
 -22   2  -1 11.1382 4.48198   2
  23  -2   1 26.9076 7.53420   3
 -23  -2  -1 34.1788 6.14786   2
  24  -2   1 24.2673 8.72987   3
  25  -3  -1 2.25794 8.02506   3
  24  -3  -1 -1.2235 6.76756   3
 -23  -3   1 40.7329 5.85753   2
  23  -3  -1 38.5578 7.57273   3
  22  -3  -1 21.6757 6.89803   3
 -22  -3   1 40.8029 5.20525   2
 -22   3   1 38.8782 4.51038   2
 -21  -3   1 18.8164 4.14396   2
  21  -3  -1 8.30775 5.71715   3
 -21   3   1 11.2266 3.56779   2
  21   3  -1 8.43760 5.62044   3
 -20  -3   1 2.83898 3.36950   2
  20  -3  -1 -2.8862 5.28122   3
 -20   3   1 4.70599 3.08394   2
  20   3  -1 -2.5093 4.87665   3
  19  -3  -1 48.3962 6.41919   3
 -19  -3   1 46.0610 4.52763   2
  19   3  -1 41.0929 6.14803   3
 -19   3   1 43.3463 4.89265   2
 -18  -3   1 96.2519 6.10373   2
  18  -3  -1 74.5157 6.98632   2
  18  -3  -1 82.1273 9.09271   3
 -18   3   1 85.3073 5.17901   2
  18   3  -1 74.3903 9.09319   3
  17  -3  -1 8.05303 4.22701   3
  17  -3  -1 8.02896 3.40174   2
 -17  -3   1 15.1701 3.00914   2
  17   3  -1 10.4396 4.14160   3
 -17   3   1 13.8189 2.57953   2
 -16  -3   1 112.038 5.94114   2
  16  -3  -1 118.598 6.17572   2
  16  -3  -1 105.345 8.44705   3
  16   3  -1 101.686 7.19194   2
 -16   3   1 125.197 18.4740   1
  16   3  -1 107.186 8.43817   3
 -16   3   1 111.671 5.23271   2
  15  -3  -1 367.057 11.1981   2
 -15  -3   1 362.796 28.7792   1
 -15  -3   1 329.266 27.8342   1
 -15  -3   1 371.081 11.4403   2
  15  -3  -1 373.413 13.8560   3
  15   3  -1 370.393 13.7160   3
 -15   3   1 334.005 27.4253   1
 -15   3   1 371.256 10.7852   2
 -15   3   1 365.392 26.5892   1
  15   3  -1 361.319 11.9733   2
  14  -3  -1 13.3399 3.44890   3
 -14  -3   1 -12.432 11.4967   1
 -14  -3   1 16.9846 12.4397   1
  14  -3  -1 12.0408 2.55965   2
 -14  -3   1 11.7741 2.43622   2
 -14   3   1 5.26545 11.1044   1
  14   3  -1 12.8240 3.39699   3
 -14   3   1 13.7484 2.11596   2
 -14   3   1 23.4412 12.0292   1
  14   3  -1 15.0442 3.01069   2
 -13  -3   1 60.3961 14.1141   1
 -13  -3   1 60.4577 4.41122   2
  13  -3  -1 54.3750 4.14769   2
 -13  -3   1 57.5167 12.9517   1
 -13   3   1 56.6102 12.6064   1
 -13   3   1 48.6863 3.78243   2
 -13   3   1 70.0513 12.8553   1
  13   3  -1 46.1145 4.73596   2
  13   3  -1 63.1578 6.08057   3
  12  -3  -1 352.485 10.0435   2
 -12  -3   1 332.323 10.3125   2
 -12  -3   1 334.162 22.5262   1
 -12  -3   1 337.745 22.3532   1
  12   3  -1 341.540 11.9047   3
  12   3  -1 348.852 10.5729   2
 -12   3   1 346.950 21.3983   1
 -12   3   1 358.633 9.85630   2
 -12   3   1 359.775 21.1761   1
 -11  -3   1 449.518 23.3638   1
  11  -3  -1 401.970 12.2775   2
 -11  -3   1 443.032 22.9085   1
 -11  -3   1 428.835 12.1478   2
  11   3  -1 439.844 13.5134   3
 -11   3   1 432.293 22.0913   1
 -11   3   1 427.880 11.6026   2
  11   3  -1 435.248 12.2994   2
 -11   3   1 444.269 21.9460   1
 -10  -3   1 22.0420 14.9016   1
 -10  -3   1 3.63227 1.69999   2
  10  -3  -1 7.71404 1.51367   2
 -10   3   1 -2.8078 6.62090   1
 -10   3   1 10.6784 7.98969   1
  10   3  -1 8.92488 1.88850   2
 -10   3   1 6.33940 1.41195   2
  10   3  -1 4.43664 2.20089   3
  -9  -3   1 622.078 16.5336   2
   9  -3  -1 630.412 16.1406   2
  -9  -3   1 632.351 25.7382   1
   9   3  -1 632.731 16.6183   2
   9   3  -1 617.132 25.6520   1
  -9   3   1 614.386 16.0156   2
  -9   3   1 633.795 24.4127   1
   9   3  -1 646.511 17.5764   3
  -9   3   1 644.052 24.8626   1
   8  -3  -1 685.476 16.6391   2
  -8  -3   1 624.992 16.9678   2
  -8  -3   1 622.532 25.0079   1
   8   3  -1 604.464 17.5372   2
  -8   3   1 671.043 16.5374   2
  -8   3   1 712.352 24.4480   1
   8   3  -1 667.709 17.9065   3
   8   3  -1 649.741 25.4934   1
  -8   3   1 662.041 24.2311   1
  -7  -3   1 449.470 12.3734   2
  -7  -3   1 458.012 19.7025   1
   7  -3  -1 485.050 12.0187   2
  -7   3   1 459.366 11.9109   2
  -7   3   1 458.786 18.8008   1
  -7   3   1 479.333 18.7582   1
   7   3  -1 495.383 12.5160   2
   7   3  -1 453.898 19.8788   1
  -6  -3   1 760.031 25.6358   1
  -6  -3   1 717.090 18.8796   2
   6  -3  -1 742.480 24.6062   1
   6  -3  -1 750.369 18.5097   2
   6   3  -1 749.169 25.6071   1
  -6   3   1 730.779 18.4413   2
   6   3  -1 765.663 19.5370   3
   6   3  -1 771.640 18.9676   2
  -6   3   1 747.441 24.4187   1
  -5  -3   1 11.9706 1.33722   2
   5  -3  -1 15.8583 1.32178   2
  -5  -3   1 8.96209 4.84281   1
   5  -3  -1 11.7965 4.62431   1
  -5   3   1 7.22075 4.20100   1
   5   3  -1 15.6873 1.89359   2
   5   3  -1 17.8155 5.35848   1
   5   3  -1 12.7865 1.63459   3
  -5   3   1 12.0498 1.21082   2
   4  -3  -1 4.22653 0.68168   2
  -4  -3   1 3.83492 1.19219   3
   4  -3  -1 7.66265 3.97368   1
  -4  -3   1 0.21109 4.07564   1
  -4  -3   1 5.43031 1.07183   2
   4   3  -1 4.04899 1.20455   3
  -4   3   1 -1.0011 3.34824   1
   4   3  -1 7.14825 1.10572   2
   4   3  -1 4.21079 4.32165   1
  -3  -3   1 6.68853 1.01891   2
   3  -3  -1 9.00521 0.77695   2
  -3  -3   1 5.31550 1.04107   3
   3  -3  -1 4.91315 4.03007   1
  -3  -3   1 7.77955 4.03619   1
   3   3  -1 7.46810 3.82831   1
   3   3  -1 7.38775 1.03625   2
   2  -3  -1 477.996 14.8973   1
  -2  -3   1 485.560 15.4239   1
   2   3  -1 493.343 12.1294   2
  -1  -3  -1 119.365 6.58920   1
   1  -3   1 128.302 5.03415   1
   1  -3   1 134.055 3.45969   2
   2  -3   1 595.439 14.9676   2
  -2  -3  -1 603.873 15.2330   2
   2  -3   1 631.362 16.3481   1
  -2  -3  -1 621.272 18.4121   1
  -2  -3  -1 609.053 15.3657   3
   2   3   1 619.170 18.3362   1
   2   3   1 617.036 15.2242   2
  -3  -3  -1 1828.22 46.4269   2
   3  -3   1 1825.93 46.1422   2
   3  -3   1 2004.20 48.1537   1
  -3  -3  -1 1889.49 46.6796   3
  -3  -3  -1 1996.86 50.2191   1
   3   3   1 1988.84 50.1732   1
  -3   3  -1 2010.82 48.0280   1
  -3   3  -1 1793.19 46.1347   2
   3   3   1 1910.91 46.7030   3
   3   3   1 1885.89 46.4334   2
  -4  -3  -1 14.2091 3.91825   1
  -4  -3  -1 20.0754 2.35281   3
  -4  -3  -1 21.4146 1.93998   2
   4  -3   1 19.8807 1.40501   2
   4   3   1 18.6615 1.85649   2
  -4   3  -1 18.7649 1.43824   2
  -4   3  -1 21.6594 3.14660   1
   4   3   1 16.6529 3.99843   1
   4   3   1 20.2263 2.43609   3
   5  -3   1 10.8980 1.07250   2
  -5  -3  -1 13.6565 4.50995   1
  -5  -3  -1 9.80533 1.38226   2
   5   3   1 12.3612 4.69326   1
  -5   3  -1 10.0266 3.35313   1
  -5   3  -1 15.7132 3.52312   1
   5   3   1 9.13504 1.32009   2
  -5   3  -1 10.9218 1.07861   2
   5   3   1 11.2947 1.72374   3
  -6  -3  -1 61.4272 2.97759   2
  -6  -3  -1 70.0426 8.45076   1
   6  -3   1 63.9773 2.54545   2
   6   3   1 61.9138 3.84923   3
   6   3   1 60.3199 3.00004   2
  -6   3  -1 61.0874 2.59634   2
  -6   3  -1 63.1352 6.76230   1
  -6   3  -1 64.8011 6.70960   1
   6   3   1 58.5571 8.22746   1
   7  -3   1 199.941 5.68467   2
  -7  -3  -1 188.788 12.3637   1
  -7  -3  -1 191.069 6.12290   2
  -7   3  -1 202.590 10.8423   1
   7   3   1 183.982 12.3597   1
  -7   3  -1 190.554 5.62450   2
   7   3   1 206.914 7.05646   3
  -7   3  -1 190.366 10.7299   1
   7   3   1 179.915 6.54411   2
   8  -3   1 141.330 4.53354   2
  -8  -3  -1 129.564 11.8468   1
  -8  -3  -1 136.518 4.93795   2
   8   3   1 136.424 4.90568   2
   8   3   1 137.462 5.94824   3
  -8   3  -1 143.144 10.4518   1
  -8   3  -1 128.855 10.3250   1
  -8   3  -1 133.501 4.46179   2
   8   3   1 122.106 12.0685   1
  -9  -3  -1 122.160 4.73522   2
   9  -3   1 120.936 4.43094   2
  -9  -3  -1 121.332 15.5326   1
  -9   3  -1 115.660 13.1075   1
   9   3   1 96.6259 16.1289   1
  -9   3  -1 112.922 10.6915   1
   9   3   1 123.919 4.86228   2
  -9   3  -1 118.228 4.29511   2
   9   3   1 127.929 5.98312   3
 -10  -3  -1 472.223 22.3292   1
 -10  -3  -1 470.369 13.2748   2
  10  -3   1 481.756 12.9929   2
 -10   3  -1 469.650 20.2185   1
  10   3   1 494.524 13.4647   2
 -10   3  -1 496.447 20.6963   1
  10   3   1 479.969 22.7098   1
  10   3   1 491.529 14.5595   3
 -11  -3  -1 69.2226 4.09515   2
 -11  -3  -1 68.1755 10.4784   1
  11  -3   1 67.3480 3.67658   2
  11   3   1 65.2314 5.52536   3
 -11   3  -1 62.5145 9.06451   1
  11   3   1 71.6669 4.21750   2
 -11   3  -1 58.2095 3.60127   2
 -11   3  -1 92.3489 12.6090   1
 -12  -3  -1 13.4197 9.70475   1
 -12  -3  -1 20.3071 9.58503   1
  12  -3   1 9.16555 2.11101   2
 -12  -3  -1 10.7233 2.36714   2
  12   3   1 13.7658 2.51097   2
 -12   3  -1 20.1045 8.64309   1
  12   3   1 11.2845 3.08742   3
 -12   3  -1 9.42680 1.93715   2
 -12   3  -1 5.20458 8.40793   1
 -13  -3  -1 114.493 5.67753   2
  13  -3   1 118.470 5.52426   2
 -13  -3  -1 95.2739 13.4865   1
 -13  -3  -1 100.936 14.4224   1
  13  -3   1 134.165 7.69696   3
  13   3   1 128.055 6.17962   2
 -13   3  -1 131.756 16.0617   1
 -13   3  -1 113.799 5.11063   2
 -13   3  -1 126.984 16.3271   1
  13   3   1 126.122 7.51847   3
 -14  -3  -1 340.576 24.3399   1
 -14  -3  -1 296.643 10.0238   2
 -14  -3  -1 292.299 24.0544   1
  14  -3   1 306.337 9.95671   2
  14  -3   1 320.565 12.3889   3
 -14   3  -1 296.952 21.7970   1
 -14   3  -1 302.931 9.47691   2
  14   3   1 316.033 12.2231   3
  14   3   1 314.122 10.5868   2
 -14   3  -1 276.428 21.7856   1
 -15  -3  -1 174.434 24.0448   1
 -15  -3  -1 157.812 19.2741   1
  15  -3   1 198.873 10.3886   3
 -15  -3  -1 205.924 7.77291   2
  15  -3   1 187.022 7.68413   2
 -15   3  -1 216.732 21.6794   1
  15   3   1 195.013 10.1831   3
  15   3   1 175.667 8.39981   2
 -15   3  -1 195.764 7.03519   2
 -15   3  -1 153.269 21.5542   1
  16  -3   1 21.5420 4.59704   3
 -16  -3  -1 22.9215 3.33201   2
  16  -3   1 26.4065 3.66120   2
 -16   3  -1 3.88049 15.1272   1
  16   3   1 19.2805 4.34781   3
 -16   3  -1 20.9375 2.89158   2
  17  -3   1 99.5703 9.12442   3
  17  -3   1 85.2302 7.27424   2
 -17  -3  -1 96.5891 6.13956   2
  17   3   1 89.2306 9.07910   3
 -17   3  -1 92.5121 5.47237   2
  18  -3   1 98.2138 9.87478   3
 -18  -3  -1 102.958 6.71146   2
  18   3   1 92.8074 9.73744   3
 -18   3  -1 89.5906 5.81347   2
 -19  -3  -1 -3.9069 3.13672   2
  19  -3   1 -5.6936 5.48607   3
 -19   3  -1 -1.1586 2.94913   2
  19   3   1 -1.4098 5.74335   3
  20  -3   1 63.8150 7.75241   3
 -20  -3  -1 78.4899 7.09782   2
  20   3   1 73.3434 10.7370   3
 -20   3  -1 73.2044 6.40823   2
  21  -3   1 57.5281 7.95581   3
 -21  -3  -1 64.8731 7.56110   2
 -21   3  -1 58.0162 6.74008   2
  22  -3   1 28.8269 7.29147   3
 -22  -3  -1 30.2850 5.55584   2
 -22   3  -1 25.1960 7.52487   2
  23  -3   1 -3.5908 6.77406   3
 -23  -3  -1 8.54903 5.55790   2
  24  -3   1 3.77719 7.90128   3
  25  -4  -1 66.1267 10.2844   3
  24  -4  -1 95.1375 10.2320   3
 -24  -4   1 120.662 14.3182   2
  23  -4  -1 9.79731 6.45120   3
 -22  -4   1 25.4352 5.02751   2
  22  -4  -1 18.1543 6.66082   3
 -21  -4   1 124.946 8.08639   2
  21  -4  -1 113.114 11.6663   3
 -21   4   1 116.952 6.88249   2
  20  -4  -1 23.9073 6.37660   3
 -20  -4   1 33.5211 4.46418   2
 -20   4   1 30.8948 3.65600   2
  19  -4  -1 2.10303 4.66961   3
 -19  -4   1 14.2097 3.58932   2
 -19   4   1 12.0765 2.89455   2
  19   4  -1 8.18174 4.72082   3
 -18  -4   1 4.45407 3.03780   2
  18  -4  -1 10.5925 3.89972   2
  18  -4  -1 4.40886 4.40881   3
 -18   4   1 9.81149 2.54586   2
  18   4  -1 1.44984 4.35035   3
 -17  -4   1 197.709 8.02979   2
  17  -4  -1 193.719 10.7571   3
  17  -4  -1 183.784 7.95325   2
 -17   4   1 183.371 6.94408   2
  17   4  -1 177.004 10.5153   3
 -16  -4   1 7.58525 2.67436   2
  16  -4  -1 9.33330 2.92823   2
  16  -4  -1 2.56518 3.73997   3
 -16   4   1 12.1048 14.6546   1
  16   4  -1 4.72578 3.87324   3
 -16   4   1 9.58858 2.18375   2
 -15  -4   1 150.406 6.72629   2
 -15  -4   1 116.099 18.0916   1
 -15  -4   1 130.410 18.3849   1
  15  -4  -1 149.950 9.00173   3
  15  -4  -1 130.570 6.21813   2
  15   4  -1 150.416 7.55954   2
 -15   4   1 121.639 16.2682   1
 -15   4   1 144.404 5.73297   2
  15   4  -1 154.792 8.91819   3
 -15   4   1 156.577 18.9597   1
 -14  -4   1 51.4008 14.5908   1
  14  -4  -1 36.6545 4.04392   2
 -14  -4   1 38.6740 4.17000   2
 -14  -4   1 34.4792 14.3429   1
 -14   4   1 36.8954 12.4185   1
  14   4  -1 46.2170 5.05222   2
  14   4  -1 31.0567 4.16578   3
 -14   4   1 37.1721 3.41959   2
 -14   4   1 54.5495 13.1084   1
 -13  -4   1 343.033 24.9292   1
  13  -4  -1 331.397 9.99866   2
 -13  -4   1 326.545 24.1948   1
 -13  -4   1 326.283 10.4122   2
 -13   4   1 371.108 23.2138   1
 -13   4   1 354.334 22.5059   1
  13   4  -1 339.816 12.2101   3
  13   4  -1 338.756 10.8289   2
 -13   4   1 339.332 9.75647   2
  12  -4  -1 5.09173 1.82841   2
 -12  -4   1 6.44455 2.17161   2
 -12  -4   1 7.81942 9.51443   1
  12   4  -1 10.5259 2.32199   2
 -12   4   1 1.81208 9.04038   1
  12   4  -1 6.43844 2.80003   3
 -12   4   1 0.97948 8.68058   1
  11  -4  -1 106.691 4.35587   2
 -11  -4   1 117.897 16.2615   1
 -11  -4   1 119.371 4.95162   2
 -11   4   1 106.486 4.16251   2
  11   4  -1 115.395 5.10214   2
 -11   4   1 121.992 14.7205   1
 -11   4   1 99.3695 13.8905   1
  11   4  -1 113.009 6.26540   3
 -10  -4   1 411.319 30.2880   1
  10  -4  -1 437.970 11.4680   2
 -10  -4   1 423.156 11.9784   2
 -10   4   1 429.875 11.3155   2
  10   4  -1 415.028 13.0119   3
 -10   4   1 454.406 21.4164   1
 -10   4   1 432.387 20.5164   1
  10   4  -1 438.091 12.1278   2
  10   4  -1 403.623 24.0593   1
   9  -4  -1 94.7113 3.43888   2
  -9  -4   1 92.7753 12.9102   1
  -9  -4   1 84.6343 4.02548   2
  -9   4   1 95.5138 11.6017   1
   9   4  -1 91.8359 11.3132   1
  -9   4   1 85.6076 3.28824   2
   9   4  -1 85.9192 5.01454   3
  -9   4   1 77.1516 11.0583   1
   9   4  -1 91.5464 4.05747   2
   8  -4  -1 1001.76 24.9737   2
  -8  -4   1 1036.29 34.4315   1
   8   4  -1 993.809 34.3065   1
  -8   4   1 992.085 24.8717   2
   8   4  -1 1030.25 25.6018   2
   8   4  -1 1009.25 26.2961   3
  -8   4   1 987.543 32.3717   1
  -8   4   1 1022.90 32.9431   1
   7  -4  -1 2470.31 59.5976   2
  -7  -4   1 2388.95 60.1184   2
  -7  -4   1 2563.42 68.3942   1
  -7   4   1 2477.15 66.4461   1
   7   4  -1 2468.09 60.2521   2
   7   4  -1 2345.09 61.4837   3
   7   4  -1 2571.51 68.4333   1
  -7   4   1 2425.68 59.5254   2
  -6  -4   1 484.267 19.5254   1
   6  -4  -1 494.524 12.0960   2
  -6  -4   1 462.033 12.6442   2
   6  -4  -1 488.727 18.4902   1
  -6   4   1 475.743 18.0524   1
   6   4  -1 495.160 12.6799   2
  -6   4   1 488.220 12.0390   2
   6   4  -1 483.616 13.2147   3
   6   4  -1 463.161 19.4531   1
   5  -4  -1 1116.00 32.7760   1
  -5  -4   1 1181.11 34.2660   1
   5  -4  -1 1105.75 27.3248   2
  -5  -4   1 1095.78 27.8793   2
  -5  -4   1 1166.11 28.2754   3
  -5   4   1 1069.23 32.3550   1
   5   4  -1 1142.59 34.1657   1
  -5   4   1 1108.26 27.2899   2
   5   4  -1 1130.40 28.2786   3
   5   4  -1 1151.00 27.8952   2
  -4  -4   1 468.015 12.2960   2
   4  -4  -1 471.575 16.4950   1
  -4  -4   1 484.999 12.5468   3
  -4  -4   1 486.603 17.7359   1
   4   4  -1 481.607 12.3224   2
   4   4  -1 478.835 17.4891   1
   3  -4  -1 23.8554 5.31018   1
  -3  -4   1 27.2503 4.90355   1
  -3  -4   1 29.2632 2.12120   3
   3   4  -1 34.5766 2.05738   2
   3   4  -1 32.6829 5.19962   1
  -2  -4   1 9816.42 234.536   1
   2  -4  -1 9406.88 233.661   1
  -1  -4   1 2406.74 58.9160   1
  -1  -4   1 2122.17 55.7194   2
   1  -4  -1 2408.68 58.8170   1
   0  -4   1 86.2782 2.52028   2
   0  -4   1 74.0934 6.00990   1
   0  -4  -1 87.9698 2.48397   2
   0  -4  -1 84.1777 5.67722   1
  -1  -4  -1 2262.30 55.4954   2
   1  -4   1 2312.87 57.4646   1
   1  -4   1 2272.98 55.3344   2
  -1  -4  -1 2408.12 59.1365   1
   1   4   1 2243.10 55.4868   2
  -2  -4  -1 511.985 16.5144   1
  -2  -4  -1 492.958 12.5582   2
   2  -4   1 501.581 14.2075   1
  -2   4  -1 516.136 14.2731   1
   2   4   1 477.965 16.3438   1
   2   4   1 491.488 12.5449   2
   3  -4   1 189.319 4.79808   2
  -3  -4  -1 179.988 5.23303   2
   3  -4   1 174.383 7.24898   1
  -3  -4  -1 180.766 5.51933   3
  -3  -4  -1 179.622 9.43995   1
  -3   4  -1 193.986 7.25688   1
   3   4   1 184.318 5.22109   2
   3   4   1 171.154 9.27953   1
  -4  -4  -1 80.4543 3.55332   3
  -4  -4  -1 86.9088 7.64624   1
  -4  -4  -1 77.5072 3.10802   2
   4  -4   1 81.7378 2.55273   2
   4  -4   1 82.1176 5.79198   1
   4   4   1 81.8500 3.13044   2
  -4   4  -1 81.1104 2.56392   2
   4   4   1 70.4982 7.46981   1
   4   4   1 76.0825 3.57814   3
  -4   4  -1 82.1229 5.45678   1
   5  -4   1 1092.03 27.2110   2
  -5  -4  -1 1185.47 28.1730   3
  -5  -4  -1 1111.05 33.1847   1
   5  -4   1 1141.66 30.8700   1
  -5  -4  -1 1075.68 27.6297   2
  -5   4  -1 1076.70 27.1832   2
   5   4   1 1106.58 28.0953   3
  -5   4  -1 1105.61 30.6439   1
   5   4   1 1099.91 32.9392   1
   5   4   1 1139.00 27.6839   2
   6  -4   1 33.5505 1.86896   2
  -6  -4  -1 30.7753 2.59959   2
  -6  -4  -1 26.9372 5.92515   1
   6   4   1 29.3875 2.50835   2
  -6   4  -1 30.3131 2.00608   2
  -6   4  -1 38.3027 4.95684   1
   6   4   1 29.9803 5.91773   1
  -6   4  -1 44.2578 6.34372   1
   6   4   1 29.0449 3.92302   3
  -7  -4  -1 56.9769 8.00984   1
   7  -4   1 60.4506 2.60786   2
  -7   4  -1 54.4384 7.63165   1
   7   4   1 63.2629 4.20615   3
   7   4   1 57.3218 3.23335   2
  -7   4  -1 53.7374 7.60927   1
  -7   4  -1 58.5639 2.64290   2
   7   4   1 48.4186 7.82107   1
   8  -4   1 309.463 8.51103   2
  -8  -4  -1 319.451 16.6701   1
  -8  -4  -1 312.331 9.06869   2
   8   4   1 305.444 16.6020   1
   8   4   1 313.107 9.92415   3
  -8   4  -1 303.698 8.44763   2
  -8   4  -1 303.087 14.3717   1
  -8   4  -1 320.397 14.3100   1
   8   4   1 320.933 9.13966   2
  -9  -4  -1 251.348 25.9390   1
  -9  -4  -1 248.356 7.73267   2
   9  -4   1 255.538 7.25180   2
   9   4   1 256.525 8.81145   3
   9   4   1 256.679 7.81994   2
  -9   4  -1 197.639 20.4505   1
  -9   4  -1 246.221 7.14152   2
  -9   4  -1 237.825 13.5523   1
 -10  -4  -1 21.8765 2.29973   2
  10  -4   1 29.8727 3.13758   2
 -10  -4  -1 28.8195 8.45669   1
  10   4   1 28.8486 3.24073   2
  10   4   1 23.6079 3.01546   3
 -10   4  -1 29.8693 6.91958   1
 -10   4  -1 23.2589 2.55632   2
 -10   4  -1 22.3782 6.68858   1
  10   4   1 25.8037 8.80962   1
 -11  -4  -1 49.7936 3.87852   2
  11  -4   1 59.6284 3.48093   2
 -11  -4  -1 55.5596 10.9796   1
  11   4   1 56.8675 4.17365   2
  11   4   1 53.8147 5.35721   3
 -11   4  -1 59.0657 3.37837   2
 -11   4  -1 50.4296 8.86889   1
  11   4   1 47.7389 10.1430   1
 -11   4  -1 62.2440 9.46242   1
 -12  -4  -1 222.190 7.91029   2
  12  -4   1 226.561 7.41537   2
 -12  -4  -1 220.703 18.9404   1
 -12   4  -1 249.675 17.3019   1
  12   4   1 233.227 9.52219   3
 -12   4  -1 221.257 7.23243   2
 -12   4  -1 227.062 16.8816   1
  12   4   1 238.824 8.18172   2
 -13  -4  -1 140.444 18.9144   1
 -13  -4  -1 144.902 6.24791   2
  13  -4   1 131.901 5.79464   2
 -13  -4  -1 145.174 16.2068   1
 -13   4  -1 131.725 5.41010   2
  13   4   1 140.307 6.67128   2
 -13   4  -1 158.473 16.5345   1
 -13   4  -1 141.310 16.5975   1
  13   4   1 147.608 8.03475   3
  14  -4   1 203.644 9.92311   3
 -14  -4  -1 211.988 22.6270   1
 -14  -4  -1 173.597 21.8428   1
  14  -4   1 196.380 7.50353   2
 -14  -4  -1 202.018 7.86899   2
 -14   4  -1 194.665 7.05241   2
  14   4   1 207.774 9.89526   3
 -14   4  -1 248.497 20.0071   1
  14   4   1 189.438 8.32756   2
 -14   4  -1 236.533 20.4106   1
 -15  -4  -1 297.425 10.1520   2
 -15  -4  -1 300.086 27.8628   1
 -15  -4  -1 300.498 26.6935   1
  15  -4   1 285.236 9.80700   2
  15  -4   1 298.283 12.6309   3
 -15   4  -1 261.334 23.2692   1
 -15   4  -1 289.758 23.8591   1
  15   4   1 304.644 12.4932   3
 -15   4  -1 293.911 9.27102   2
 -16  -4  -1 335.978 11.2087   2
  16  -4   1 324.346 11.0209   2
  16  -4   1 336.801 13.8208   3
  16   4   1 350.314 13.8489   3
 -16   4  -1 321.547 28.2298   1
 -16   4  -1 328.913 10.3183   2
 -17  -4  -1 59.0273 5.54778   2
  17  -4   1 55.5587 4.91904   2
  17  -4   1 44.3273 5.76494   3
 -17   4  -1 46.8828 4.81548   2
  17   4   1 46.9726 5.90266   3
 -18  -4  -1 167.520 8.07143   2
  18  -4   1 152.681 10.9893   3
 -18   4  -1 155.998 6.93509   2
  18   4   1 160.585 10.9553   3
 -19  -4  -1 124.776 7.49856   2
  19  -4   1 111.900 12.9869   3
 -19   4  -1 117.673 6.48348   2
  19   4   1 106.161 11.5530   3
  20  -4   1 31.8227 6.69048   3
 -20  -4  -1 33.8055 4.63046   2
 -20   4  -1 33.6908 4.11811   2
 -21  -4  -1 4.29614 4.26075   2
  21  -4   1 9.43994 5.93400   3
 -21   4  -1 6.08798 3.88557   2
  22  -4   1 113.161 13.3129   3
  23  -4   1 19.1907 7.42076   3
 -23  -4  -1 20.9790 5.69941   2
  24  -4   1 45.1433 9.39180   3
  25  -5  -1 4.76227 9.20126   3
  24  -5  -1 9.13758 7.30472   3
 -24  -5   1 4.42371 5.73942   2
 -23  -5   1 113.405 9.11162   2
  23  -5  -1 105.985 13.0400   3
 -22  -5   1 191.813 10.1482   2
  22  -5  -1 192.299 14.0541   3
  21  -5  -1 0.66643 5.53290   3
 -21  -5   1 5.82649 3.99050   2
 -21   5   1 6.55886 3.26069   2
  20  -5  -1 56.9550 7.42463   3
 -20  -5   1 73.7570 6.91015   2
 -20   5   1 68.4920 5.57277   2
  19  -5  -1 179.770 11.6185   3
 -19  -5   1 175.358 8.42454   2
 -19   5   1 167.882 7.07092   2
  18  -5  -1 32.7609 4.49299   2
  18  -5  -1 28.1813 5.40764   3
 -18  -5   1 35.3966 4.10325   2
  18   5  -1 30.2534 5.39834   3
 -18   5   1 33.9183 4.18692   2
 -17  -5   1 26.9430 3.60639   2
  17  -5  -1 23.3131 4.92225   3
  17  -5  -1 24.1492 3.62028   2
 -17   5   1 35.5080 3.86444   2
  17   5  -1 26.9214 5.05608   3
 -16  -5   1 186.319 7.71531   2
  16  -5  -1 172.677 9.99400   3
  16  -5  -1 177.396 7.20350   2
 -16   5   1 193.536 6.64124   2
  16   5  -1 185.151 9.94925   3
 -16   5   1 184.584 26.0955   1
 -15  -5   1 556.489 34.5243   1
 -15  -5   1 550.018 33.3910   1
 -15  -5   1 575.581 16.6005   2
  15  -5  -1 584.344 15.9370   2
 -15   5   1 579.039 32.0220   1
  15   5  -1 570.207 18.5469   3
  15   5  -1 576.564 17.1114   2
 -15   5   1 601.562 15.5704   2
 -15   5   1 592.969 31.0896   1
  14  -5  -1 22.8740 2.65606   2
 -14  -5   1 11.6629 12.1077   1
 -14  -5   1 24.7028 13.3393   1
 -14  -5   1 15.4064 2.79955   2
  14   5  -1 21.8793 3.87611   3
  14   5  -1 25.0983 3.55492   2
 -14   5   1 20.6102 2.24629   2
 -14   5   1 20.4895 11.2554   1
 -14   5   1 44.8992 12.6377   1
  13  -5  -1 265.778 8.36212   2
 -13  -5   1 265.076 23.0602   1
 -13  -5   1 268.167 9.05709   2
 -13   5   1 269.230 21.3371   1
  13   5  -1 272.731 10.7998   3
 -13   5   1 271.909 8.14405   2
 -13   5   1 282.865 21.2730   1
  13   5  -1 282.604 9.47257   2
 -12  -5   1 84.6859 4.64597   2
 -12  -5   1 73.7271 13.7147   1
 -12   5   1 92.4022 13.2275   1
 -12   5   1 79.4947 11.7958   1
  12   5  -1 73.5371 4.86853   2
 -12   5   1 81.9356 3.67042   2
  12   5  -1 80.1796 6.03518   3
 -11  -5   1 367.441 22.2575   1
 -11  -5   1 360.517 10.6535   2
  11  -5  -1 365.837 9.96443   2
 -11   5   1 356.016 19.7780   1
  11   5  -1 361.294 11.8391   3
 -11   5   1 348.151 20.3177   1
  11   5  -1 361.393 10.8100   2
 -11   5   1 360.727 9.77688   2
  11   5  -1 366.859 23.0423   1
 -10  -5   1 14.5293 9.55290   1
 -10  -5   1 8.25198 1.86788   2
  10  -5  -1 10.5295 1.52550   2
 -10   5   1 5.49074 6.80579   1
 -10   5   1 13.2385 7.63211   1
  10   5  -1 18.9450 9.92764   1
  10   5  -1 8.05221 2.34421   3
 -10   5   1 8.62339 1.37027   2
  10   5  -1 8.03645 1.99749   2
  -9  -5   1 73.9103 10.7948   1
   9  -5  -1 72.4923 2.91873   2
  -9  -5   1 69.9264 3.76264   2
   9   5  -1 65.6349 4.62939   3
   9   5  -1 66.0340 10.4233   1
  -9   5   1 70.9030 2.83344   2
  -9   5   1 77.0718 11.0025   1
  -9   5   1 63.2446 9.33222   1
   9   5  -1 74.4557 3.84663   2
  -8  -5   1 731.490 27.9943   1
   8  -5  -1 743.891 18.3895   2
  -8  -5   1 720.613 19.0967   2
   8   5  -1 727.227 28.0742   1
   8   5  -1 752.118 19.8901   3
   8   5  -1 748.062 19.1423   2
  -8   5   1 727.813 25.8501   1
  -8   5   1 735.883 18.2927   2
   7  -5  -1 1259.84 30.4942   2
   7  -5  -1 1287.76 37.9694   1
  -7  -5   1 1317.77 39.8629   1
  -7  -5   1 1196.50 31.1823   2
  -7   5   1 1259.48 30.4309   2
  -7   5   1 1248.68 37.4601   1
   7   5  -1 1247.69 31.8720   3
   7   5  -1 1259.57 39.5116   1
   7   5  -1 1180.71 31.6855   2
  -6  -5   1 482.626 19.9910   1
   6  -5  -1 455.104 18.4314   1
  -6  -5   1 481.877 14.0113   3
  -6  -5   1 489.969 12.9279   2
   6  -5  -1 498.361 12.1628   2
   6   5  -1 495.559 13.4123   3
   6   5  -1 500.399 20.4055   1
  -6   5   1 493.941 12.1114   2
  -6   5   1 477.266 18.3145   1
   6   5  -1 502.351 12.9201   2
  -5  -5   1 3458.58 88.7984   2
  -5  -5   1 3745.69 95.5377   1
  -5  -5   1 3621.74 89.1143   3
   5  -5  -1 3729.49 93.9545   1
   5   5  -1 3597.80 88.8462   2
  -5   5   1 3677.44 93.6849   1
   5   5  -1 3866.89 95.7602   1
  -4  -5   1 28.7734 2.12480   2
  -4  -5   1 24.8690 2.32168   3
  -4  -5   1 20.3723 5.46322   1
   4  -5  -1 29.5868 5.11936   1
   4   5  -1 24.6469 5.75932   1
   4   5  -1 24.5368 2.12486   2
  -3  -5   1 27.0459 5.18031   1
   3   5  -1 21.5087 4.92610   1
  -2  -5   1 264.940 7.12159   2
  -2  -5   1 273.339 11.5770   1
   2  -5  -1 256.402 10.6980   1
   2   5  -1 272.528 11.6493   1
   1  -5  -1 8410.82 206.818   1
  -1  -5   1 8526.61 206.992   1
   0  -5  -1 3532.15 83.1219   1
   0   5  -1 3034.84 78.9189   2
   1  -5   1 1707.54 41.7070   2
  -1  -5  -1 1683.16 41.8890   2
  -1  -5  -1 1762.00 46.1770   1
   1  -5   1 1784.59 44.7023   1
  -1   5  -1 1749.19 41.7145   2
   1   5   1 1697.99 41.8834   2
   1   5   1 1716.29 46.0697   1
  -2  -5  -1 1168.40 33.2547   1
   2  -5   1 1200.00 30.9993   1
   2  -5   1 1172.98 28.3796   2
  -2   5  -1 1186.84 30.9985   1
   2   5   1 1150.36 33.1754   1
   2   5   1 1151.65 28.6964   2
  -3  -5  -1 4.45353 1.15658   3
  -3  -5  -1 3.72073 3.78031   1
   3  -5   1 4.91527 0.69607   2
  -3  -5  -1 6.04772 1.11213   2
   3  -5   1 8.21247 2.68453   1
  -3   5  -1 6.52242 2.56441   1
   3   5   1 5.50159 1.10925   2
   3   5   1 6.13097 4.02156   1
   4  -5   1 441.193 10.9264   2
   4  -5   1 451.279 14.2456   1
  -4  -5  -1 422.078 11.4281   2
  -4  -5  -1 421.022 16.5321   1
  -4  -5  -1 428.014 11.7411   3
   4   5   1 453.392 11.4651   2
  -4   5  -1 439.519 13.9870   1
   4   5   1 443.630 16.8555   1
   5  -5   1 194.353 5.40588   2
  -5  -5  -1 196.104 6.09491   2
   5  -5   1 198.674 9.53466   1
  -5  -5  -1 202.101 6.54678   3
  -5  -5  -1 212.736 11.9141   1
   5   5   1 202.317 11.7217   1
   5   5   1 202.448 6.06256   2
  -5   5  -1 200.317 5.42253   2
  -5   5  -1 206.630 9.26004   1
   6  -5   1 930.178 22.9685   2
  -6  -5  -1 903.689 29.9926   1
   6  -5   1 942.911 27.5322   1
  -6  -5  -1 987.970 24.1578   3
  -6  -5  -1 925.012 23.5307   2
   6   5   1 889.204 29.8857   1
  -6   5  -1 948.772 27.2502   1
  -6   5  -1 920.529 22.9389   2
  -7  -5  -1 1039.93 33.2585   1
  -7  -5  -1 992.812 25.5962   2
   7  -5   1 996.580 24.9699   2
   7   5   1 1039.29 26.3316   3
  -7   5  -1 977.421 24.9114   2
   7   5   1 1007.45 33.0315   1
  -7   5  -1 979.503 29.8717   1
  -7   5  -1 1030.18 30.2574   1
   7   5   1 1035.35 25.6056   2
  -8  -5  -1 49.0012 3.19752   2
   8  -5   1 48.5401 2.46969   2
  -8  -5  -1 44.2601 7.82462   1
   8   5   1 48.0286 3.20793   2
   8   5   1 49.4466 4.14187   3
  -8   5  -1 43.3737 6.46723   1
  -8   5  -1 48.0291 2.52397   2
  -8   5  -1 50.7663 6.55575   1
   8   5   1 48.4867 8.60954   1
   9  -5   1 145.834 4.70687   2
  -9  -5  -1 113.463 17.9441   1
  -9  -5  -1 136.590 5.36786   2
  -9   5  -1 141.478 11.1585   1
  -9   5  -1 111.879 16.1204   1
   9   5   1 142.306 6.37764   3
  -9   5  -1 142.926 4.64073   2
   9   5   1 135.799 17.5902   1
   9   5   1 148.814 5.48447   2
 -10  -5  -1 596.836 16.4383   2
  10  -5   1 574.183 16.3269   2
 -10  -5  -1 562.519 25.8350   1
  10   5   1 630.514 17.5841   3
  10   5   1 619.491 16.5760   2
  10   5   1 627.830 26.9118   1
 -10   5  -1 624.566 23.5000   1
 -10   5  -1 618.702 15.7276   2
 -10   5  -1 615.946 23.1202   1
 -11  -5  -1 846.363 22.4072   2
  11  -5   1 834.533 21.7708   2
 -11  -5  -1 858.203 33.4457   1
  11   5   1 847.320 33.6380   1
  11   5   1 848.350 22.5117   2
 -11   5  -1 828.839 29.8437   1
  11   5   1 864.837 23.6328   3
 -11   5  -1 877.804 30.2985   1
 -12  -5  -1 0.31642 2.06867   2
  12  -5   1 2.30179 1.75144   2
 -12  -5  -1 8.27534 9.93565   1
 -12   5  -1 1.94590 7.98206   1
  12   5   1 13.3211 10.9921   1
 -12   5  -1 3.10363 8.23419   1
 -12   5  -1 0.08159 1.69627   2
  12   5   1 4.73588 2.45056   2
  12   5   1 3.43486 2.74009   3
 -13  -5  -1 164.886 19.5092   1
  13  -5   1 146.014 5.83430   2
 -13  -5  -1 136.957 6.39388   2
 -13   5  -1 131.952 16.4192   1
 -13   5  -1 146.797 5.48307   2
  13   5   1 150.903 6.90274   2
  13   5   1 147.992 8.20375   3
 -13   5  -1 148.295 17.1326   1
  14  -5   1 554.649 15.4971   2
 -14  -5  -1 512.212 29.9607   1
 -14  -5  -1 563.455 16.1272   2
 -14  -5  -1 549.064 30.8237   1
 -14   5  -1 534.999 27.5004   1
  14   5   1 563.436 16.5047   2
 -14   5  -1 575.111 26.9983   1
 -14   5  -1 555.354 15.1283   2
  14   5   1 577.200 18.0768   3
 -15  -5  -1 201.661 27.3856   1
  15  -5   1 220.071 10.7775   3
  15  -5   1 207.096 7.91803   2
 -15  -5  -1 211.613 8.33844   2
 -15  -5  -1 195.907 24.7210   1
 -15   5  -1 194.978 22.1702   1
  15   5   1 218.773 10.6310   3
 -15   5  -1 217.701 21.8935   1
 -15   5  -1 211.280 7.33980   2
  16  -5   1 151.277 7.12601   2
  16  -5   1 146.597 9.81602   3
 -16  -5  -1 151.010 7.28032   2
  16   5   1 143.107 9.60971   3
 -16   5  -1 154.919 19.8100   1
 -16   5  -1 144.949 6.17472   2
  17  -5   1 247.293 12.3245   3
  17  -5   1 233.897 9.59475   2
 -17  -5  -1 241.630 9.46806   2
 -17   5  -1 236.864 8.29768   2
  17   5   1 242.861 12.0213   3
 -18  -5  -1 24.5401 3.90400   2
  18  -5   1 29.0418 5.76119   3
  18   5   1 25.2063 5.46031   3
 -18   5  -1 33.2588 3.46409   2
 -19  -5  -1 34.6831 4.47122   2
  19  -5   1 28.8483 6.18767   3
 -19   5  -1 36.0197 3.72878   2
  20  -5   1 179.962 12.9098   3
 -20  -5  -1 175.632 9.07396   2
 -20   5  -1 153.546 7.77707   2
 -21  -5  -1 108.364 8.65409   2
  21  -5   1 101.675 12.1742   3
  22  -5   1 47.1626 7.87314   3
 -22  -5  -1 52.9894 6.20544   2
 -23  -5  -1 -6.9627 5.39240   2
  23  -5   1 6.74332 7.26260   3
  24  -5   1 31.0735 9.26159   3
  25  -6  -1 49.5638 10.9559   3
  24  -6  -1 147.399 15.4003   3
 -24  -6   1 118.333 10.7724   2
  23  -6  -1 8.47527 6.58395   3
 -23  -6   1 0.11195 5.10533   2
  22  -6  -1 73.1349 8.88447   3
 -22  -6   1 88.1061 9.40017   2
 -21  -6   1 187.945 9.70873   2
  21  -6  -1 221.674 13.5364   3
 -21   6   1 177.797 7.86607   2
  20  -6  -1 118.359 11.3930   3
 -20  -6   1 136.285 8.14601   2
 -20   6   1 117.362 6.30378   2
  19  -6  -1 25.4857 5.63697   3
 -19  -6   1 35.5859 4.35233   2
 -19   6   1 29.0938 3.21973   2
  18  -6  -1 145.684 9.95889   2
  18  -6  -1 152.504 10.7950   3
 -18  -6   1 159.628 7.88544   2
 -18   6   1 160.473 6.38918   2
  17  -6  -1 249.468 8.93333   2
 -17  -6   1 250.551 9.63287   2
  17  -6  -1 251.616 12.2717   3
 -17   6   1 260.360 8.21842   2
  16  -6  -1 149.179 6.53318   2
 -16  -6   1 156.616 7.23834   2
 -16   6   1 144.108 20.1768   1
  16   6  -1 156.312 9.30735   3
 -16   6   1 149.088 5.77136   2
 -15  -6   1 -24.807 14.8863   1
 -15  -6   1 19.4689 15.4045   1
 -15  -6   1 9.81637 2.81494   2
  15  -6  -1 11.3330 2.55143   2
 -15   6   1 -9.0507 13.1234   1
  15   6  -1 10.6066 3.73433   2
 -15   6   1 13.9775 12.7297   1
  15   6  -1 8.27211 3.77030   3
 -15   6   1 10.3582 2.11355   2
 -14  -6   1 92.7076 16.7751   1
  14  -6  -1 74.9966 4.37531   2
 -14  -6   1 66.0174 5.11633   2
 -14  -6   1 63.6344 15.6961   1
 -14   6   1 72.8069 3.91989   2
 -14   6   1 78.4694 13.7954   1
  14   6  -1 83.0621 6.98770   3
 -14   6   1 110.998 14.8033   1
  14   6  -1 74.8182 5.93579   2
  13  -6  -1 1101.44 27.9102   2
 -13  -6   1 1102.06 43.5539   1
 -13  -6   1 1117.99 28.8050   2
 -13   6   1 968.390 28.0716   2
  13   6  -1 1138.68 28.9899   2
 -13   6   1 1155.58 41.1770   1
  13   6  -1 1124.99 30.2183   3
 -13   6   1 1121.92 40.4054   1
  12  -6  -1 6.58070 1.73124   2
 -12  -6   1 2.53660 10.5982   1
 -12  -6   1 8.15164 2.16246   2
  12   6  -1 11.0214 11.1103   1
  12   6  -1 9.82079 2.46834   2
 -12   6   1 6.48715 1.56315   2
 -12   6   1 -4.6677 8.57427   1
  12   6  -1 5.92645 2.82220   3
 -12   6   1 9.09504 9.82978   1
 -11  -6   1 4.06841 1.92552   2
 -11  -6   1 6.68691 9.71795   1
  11  -6  -1 6.13274 1.46389   2
 -11   6   1 13.3567 8.15108   1
  11   6  -1 3.17495 9.71964   1
  11   6  -1 1.01564 2.36347   3
 -11   6   1 5.05187 7.61912   1
  11   6  -1 6.50593 2.18085   2
 -11   6   1 4.71945 1.29810   2
  10  -6  -1 127.799 4.29252   2
 -10  -6   1 123.119 5.24460   2
 -10  -6   1 135.769 16.7259   1
 -10   6   1 121.974 13.7664   1
 -10   6   1 130.725 4.16879   2
 -10   6   1 136.048 13.5435   1
  10   6  -1 122.919 16.0080   1
  10   6  -1 131.293 6.29830   3
  10   6  -1 131.570 5.44011   2
   9  -6  -1 380.583 9.91950   2
  -9  -6   1 352.000 20.2845   1
  -9  -6   1 364.134 10.7585   2
   9   6  -1 352.865 20.6062   1
  -9   6   1 391.036 18.3861   1
  -9   6   1 387.107 9.81280   2
   9   6  -1 403.967 10.9643   2
   9   6  -1 373.426 11.6505   3
   8  -6  -1 1.71141 5.94056   1
  -8  -6   1 10.7898 1.82153   2
  -8  -6   1 0.49032 6.78109   1
   8  -6  -1 6.92672 1.08644   2
   8   6  -1 4.28321 2.01879   3
  -8   6   1 -1.7405 5.46827   1
  -8   6   1 6.64941 1.01631   2
   8   6  -1 4.05648 7.03583   1
   8   6  -1 11.3732 1.81609   2
  -7  -6   1 2265.90 54.9873   3
   7  -6  -1 2279.10 61.3183   1
   7  -6  -1 2152.84 53.6003   2
  -7  -6   1 2217.67 63.1295   1
   7   6  -1 2174.25 62.8972   1
  -7   6   1 2160.58 53.5383   2
   7   6  -1 2245.89 54.5051   2
  -7   6   1 2252.52 60.8757   1
  -6  -6   1 1957.56 49.5694   2
   6  -6  -1 2068.08 55.6083   1
  -6  -6   1 2091.68 57.7374   1
   6  -6  -1 2002.67 48.7548   2
  -6   6   1 2004.66 48.7106   2
   6   6  -1 2010.84 49.7235   2
   6   6  -1 1994.36 57.2103   1
  -6   6   1 2050.32 55.2155   1
  -5  -6   1 17.1802 1.82889   3
   5  -6  -1 22.8506 5.30867   1
  -5  -6   1 14.3569 5.53873   1
  -5   6   1 12.6839 4.54344   1
   5   6  -1 25.7336 6.42518   1
  -4  -6   1 178.380 5.31236   2
  -4  -6   1 173.690 11.0507   1
  -4  -6   1 170.675 5.43915   3
   4  -6  -1 178.647 9.97436   1
   4   6  -1 158.755 11.0370   1
   4   6  -1 173.155 5.28945   2
  -3  -6   1 2025.32 52.1672   2
  -3  -6   1 2243.49 57.9602   1
   3   6  -1 2100.23 52.1709   2
   3   6  -1 2228.55 57.8941   1
  -2  -6   1 1244.39 32.6205   2
   2  -6  -1 1377.92 36.8676   1
  -2  -6   1 1413.86 37.8079   1
  -2   6   1 1338.97 32.1522   2
   2   6  -1 1311.82 32.6581   2
  -2   6   1 1348.30 36.7913   1
   2   6  -1 1318.43 37.4500   1
   1  -6  -1 979.870 28.0218   1
  -1  -6   1 1024.21 28.4381   1
   1  -6  -1 946.522 23.4715   2
  -1  -6   1 943.013 23.7301   2
  -1   6   1 957.018 23.4768   2
   1   6  -1 952.007 23.7250   2
  -1   6   1 941.018 27.7595   1
   1   6  -1 1001.11 28.2215   1
   0  -6   1 987.780 24.3421   2
   0  -6  -1 1015.31 29.0904   1
   0  -6   1 1028.25 28.6328   1
   0  -6  -1 947.411 24.3172   2
   0   6  -1 1014.34 24.3423   2
   0   6   1 981.855 24.3087   2
   0   6   1 1007.92 29.0110   1
  -1  -6  -1 188.980 9.96201   1
   1  -6   1 178.887 4.82494   2
  -1  -6  -1 178.713 5.07296   2
   1  -6   1 173.348 8.56673   1
   1   6   1 186.227 5.06632   2
  -1   6  -1 175.679 4.81110   2
   1   6   1 194.526 10.1393   1
  -2  -6  -1 1135.07 29.4656   2
   2  -6   1 1218.00 29.1225   2
  -2  -6  -1 1212.32 34.7610   1
   2  -6   1 1216.16 32.4359   1
  -2   6  -1 1230.11 32.5383   1
   2   6   1 1201.41 29.4891   2
   2   6   1 1201.06 34.6516   1
   3  -6   1 54.1301 5.27127   1
  -3  -6  -1 48.2475 2.53840   2
  -3  -6  -1 56.8567 7.52010   1
  -3   6  -1 51.0065 5.17833   1
   3   6   1 50.4493 2.49672   2
   3   6   1 61.5449 6.99763   1
  -4  -6  -1 1060.68 27.5982   2
   4  -6   1 1135.86 30.6471   1
  -4  -6  -1 1114.75 33.6005   1
  -4  -6  -1 1088.90 27.8785   3
   4  -6   1 1104.52 27.0290   2
   4   6   1 1129.57 33.7328   1
  -4   6  -1 1147.31 30.6159   1
   4   6   1 1123.16 27.6181   2
   5  -6   1 136.653 8.37450   1
  -5  -6  -1 136.550 5.24897   3
   5  -6   1 143.804 4.01355   2
  -5  -6  -1 141.854 10.9856   1
  -5   6  -1 143.964 8.12634   1
   5   6   1 147.605 4.83484   2
   5   6   1 142.966 11.1240   1
   6  -6   1 1210.54 33.6050   1
   6  -6   1 1165.50 28.7109   2
  -6  -6  -1 1132.87 36.3824   1
  -6  -6  -1 1193.61 29.8943   3
  -6   6  -1 1161.40 28.6852   2
   6   6   1 1191.62 29.4196   2
  -6   6  -1 1186.37 33.2332   1
   6   6   1 1145.23 36.4114   1
  -7  -6  -1 434.167 19.4773   1
  -7  -6  -1 419.479 11.6851   2
   7  -6   1 429.882 10.9423   2
   7   6   1 400.628 19.1820   1
  -7   6  -1 423.346 10.8995   2
   7   6   1 417.386 12.3639   3
   7   6   1 432.881 11.7041   2
  -7   6  -1 428.675 16.1895   1
   8  -6   1 15.7190 1.81404   2
  -8  -6  -1 19.7269 7.28644   1
  -8  -6  -1 14.4563 2.00053   2
  -8   6  -1 11.8760 1.33830   2
  -8   6  -1 17.5372 5.44417   1
   8   6   1 13.7944 1.93892   2
   8   6   1 12.3940 2.25870   3
  -8   6  -1 24.6680 5.45703   1
   8   6   1 12.9841 6.96424   1
  -9  -6  -1 912.545 23.9077   2
  -9  -6  -1 928.570 37.1408   1
   9  -6   1 966.490 23.2473   2
   9   6   1 965.475 24.0050   2
  -9   6  -1 890.524 31.0783   1
  -9   6  -1 918.711 29.5532   1
  -9   6  -1 928.511 23.0959   2
   9   6   1 941.564 24.8562   3
   9   6   1 858.684 33.8765   1
  10  -6   1 30.9769 2.47318   2
 -10  -6  -1 26.2670 3.35352   2
 -10  -6  -1 19.1059 9.00428   1
 -10   6  -1 34.6853 7.20691   1
 -10   6  -1 25.3652 7.19085   1
  10   6   1 28.2141 3.44661   2
  10   6   1 25.9106 3.20595   3
 -10   6  -1 27.8934 2.49888   2
  10   6   1 29.0114 9.45811   1
 -11  -6  -1 63.5992 4.26704   2
  11  -6   1 59.8248 3.89421   2
 -11  -6  -1 41.7438 10.2544   1
  11   6   1 57.7053 5.52443   3
 -11   6  -1 64.1330 9.43942   1
  11   6   1 60.3698 4.37374   2
  11   6   1 68.8410 12.1153   1
 -11   6  -1 63.6407 9.27069   1
 -11   6  -1 59.7174 3.34418   2
 -12  -6  -1 88.5035 5.17464   2
 -12  -6  -1 83.7943 13.6510   1
  12  -6   1 91.9258 4.30760   2
 -12   6  -1 89.4680 4.12733   2
  12   6   1 93.7610 6.60826   3
  12   6   1 83.6590 14.6700   1
 -12   6  -1 87.3263 11.0063   1
  12   6   1 105.461 5.56230   2
 -12   6  -1 102.835 14.2047   1
 -13  -6  -1 258.718 8.98005   2
 -13  -6  -1 241.599 22.1744   1
  13  -6   1 258.619 8.22287   2
 -13   6  -1 259.561 7.97930   2
  13   6   1 258.308 9.39047   2
 -13   6  -1 273.265 18.9900   1
 -13   6  -1 244.237 18.8608   1
  13   6   1 260.071 10.6599   3
 -14  -6  -1 204.829 8.31363   2
  14  -6   1 218.984 7.62720   2
 -14  -6  -1 211.607 23.5111   1
 -14   6  -1 204.648 19.3344   1
  14   6   1 211.302 10.1152   3
 -14   6  -1 241.722 20.7156   1
 -14   6  -1 202.434 7.08102   2
  14   6   1 213.396 9.06134   2
 -15  -6  -1 326.024 27.9429   1
 -15  -6  -1 340.208 11.3830   2
  15  -6   1 335.608 10.6339   2
 -15  -6  -1 369.891 44.4450   1
 -15   6  -1 335.036 24.0401   1
  15   6   1 345.968 13.4209   3
 -15   6  -1 336.263 10.1547   2
 -15   6  -1 365.198 26.5283   1
  16  -6   1 91.3250 5.88907   2
 -16  -6  -1 90.5348 6.11070   2
  16  -6   1 78.9358 8.41110   3
  16   6   1 81.1859 8.35439   3
 -16   6  -1 81.3044 4.79268   2
  17  -6   1 0.82635 4.18425   3
 -17  -6  -1 10.8427 3.28812   2
  17  -6   1 7.00990 3.75971   2
 -17   6  -1 1.11666 2.31627   2
  18  -6   1 158.128 11.3468   3
 -18  -6  -1 152.929 8.11711   2
 -18   6  -1 153.525 6.71384   2
 -19  -6  -1 125.287 8.04933   2
  19  -6   1 128.248 11.2030   3
 -20  -6  -1 41.7559 5.21029   2
  20  -6   1 40.6708 7.01000   3
 -21  -6  -1 -1.6497 4.42070   2
  21  -6   1 10.1057 6.21929   3
 -22  -6  -1 132.416 9.80617   2
  22  -6   1 142.800 13.6633   3
  23  -6   1 51.5934 8.55292   3
 -23  -6  -1 53.7533 6.60780   2
  24  -6   1 43.1380 9.34790   3
 -24  -6  -1 28.5231 9.23244   2
  25  -7  -1 4.57522 10.3264   3
  24  -7  -1 0.32569 7.27196   3
 -24  -7   1 3.21711 5.78985   2
 -23  -7   1 97.9000 9.42957   2
  23  -7  -1 94.2567 12.7495   3
  22  -7  -1 271.533 16.0502   3
 -21  -7   1 9.59088 4.33690   2
  21  -7  -1 1.44152 5.43831   3
  20  -7  -1 46.3611 6.98265   3
 -20  -7   1 75.3316 7.32973   2
 -19  -7   1 192.032 9.06338   2
  19  -7  -1 197.704 12.6401   3
 -19   7   1 185.889 7.13625   2
 -18  -7   1 132.369 7.52108   2
  18  -7  -1 118.384 10.3070   3
 -18   7   1 128.011 5.63681   2
 -17  -7   1 50.3781 5.62994   2
  17  -7  -1 45.8942 5.05230   2
  17  -7  -1 41.3522 5.60833   3
 -17   7   1 45.4372 3.92429   2
 -16  -7   1 131.805 6.83935   2
  16  -7  -1 125.645 5.83304   2
 -16   7   1 129.650 5.23303   2
 -16   7   1 118.973 22.5847   1
 -15  -7   1 314.817 29.6720   1
 -15  -7   1 267.749 27.6411   1
 -15  -7   1 288.433 10.2765   2
  15  -7  -1 295.514 9.07668   2
 -15   7   1 301.041 8.75407   2
 -15   7   1 308.274 26.2369   1
 -15   7   1 290.966 24.9613   1
 -14  -7   1 33.5863 13.8604   1
  14  -7  -1 12.2269 2.14423   2
 -14  -7   1 12.8258 2.81122   2
  14   7  -1 15.4110 3.56952   2
 -14   7   1 17.0052 11.3918   1
 -14   7   1 5.99687 11.3721   1
 -13  -7   1 51.2852 13.7098   1
 -13  -7   1 62.2999 4.85214   2
  13  -7  -1 54.0115 4.11366   2
  13   7  -1 61.2869 5.33204   2
  13   7  -1 52.3888 15.2870   1
  13   7  -1 56.9028 6.43422   3
 -13   7   1 52.9160 3.31926   2
 -13   7   1 84.0144 13.1980   1
 -13   7   1 54.0418 12.0909   1
 -12  -7   1 84.5148 14.3669   1
  12  -7  -1 106.594 4.17794   2
 -12  -7   1 99.0899 5.25711   2
 -12   7   1 78.9704 12.8914   1
 -12   7   1 125.351 15.9113   1
  12   7  -1 97.9071 5.52306   2
 -12   7   1 101.322 3.89985   2
  12   7  -1 108.192 15.9591   1
  12   7  -1 104.629 6.71265   3
 -11  -7   1 387.228 23.9924   1
 -11  -7   1 389.998 11.7720   2
  11  -7  -1 410.987 10.7228   2
 -11   7   1 399.755 10.5226   2
 -11   7   1 403.571 21.3560   1
 -11   7   1 365.951 20.6223   1
  11   7  -1 416.053 24.8238   1
  11   7  -1 411.794 11.9583   2
  11   7  -1 402.887 12.9344   3
 -10  -7   1 196.597 18.3741   1
 -10  -7   1 204.942 7.02745   2
  10  -7  -1 200.177 5.85804   2
 -10   7   1 198.810 5.70331   2
  10   7  -1 206.804 7.13116   2
  10   7  -1 199.236 17.9011   1
 -10   7   1 194.874 14.7259   1
   9  -7  -1 183.476 14.6239   1
   9  -7  -1 199.867 5.69014   2
  -9  -7   1 204.947 6.86732   2
  -9  -7   1 198.833 16.7502   1
  -9   7   1 208.397 14.0485   1
   9   7  -1 204.260 17.2530   1
   9   7  -1 209.906 6.93654   2
  -9   7   1 203.408 5.59203   2
  -8  -7   1 1760.09 52.8237   1
  -8  -7   1 1667.85 42.6936   2
   8  -7  -1 1710.52 50.1222   1
   8  -7  -1 1695.33 41.6924   2
  -8  -7   1 1768.00 43.3366   3
   8   7  -1 1660.41 52.2468   1
   8   7  -1 1792.42 42.8121   2
  -8   7   1 1690.13 41.6190   2
  -8   7   1 1717.33 49.6512   1
  -7  -7   1 625.953 16.6273   3
  -7  -7   1 589.673 16.0699   2
   7  -7  -1 619.977 23.0508   1
  -7  -7   1 620.698 25.1074   1
   7   7  -1 581.354 24.5550   1
   7   7  -1 628.672 16.1384   2
  -7   7   1 597.694 22.4282   1
  -6  -7   1 15.2075 1.94892   3
  -6  -7   1 14.0766 6.57565   1
   6  -7  -1 12.9571 5.96097   1
  -6   7   1 11.3230 5.35252   1
   6   7  -1 7.89295 6.37570   1
   6   7  -1 23.6872 2.95951   2
  -5  -7   1 681.127 17.4842   3
  -5  -7   1 650.564 17.1932   2
  -5  -7   1 703.299 24.8297   1
   5  -7  -1 670.299 22.7065   1
  -5   7   1 618.406 22.1426   1
   5   7  -1 674.277 24.5876   1
   5   7  -1 693.000 17.2470   2
  -4  -7   1 619.899 22.3710   1
   4  -7  -1 614.080 20.9405   1
  -4  -7   1 614.286 16.0740   2
   4   7  -1 645.791 22.9676   1
   4   7  -1 645.056 16.0887   2
   3  -7  -1 61.6510 8.81494   1
  -3  -7   1 86.0338 9.04930   1
   3   7  -1 88.1900 9.01335   1
   3   7  -1 95.9475 3.36750   2
  -2  -7   1 310.514 13.8101   1
   2  -7  -1 307.925 7.66245   2
   2  -7  -1 307.014 13.1185   1
  -2  -7   1 300.360 8.23963   2
  -2   7   1 310.831 7.67470   2
   2   7  -1 321.782 8.26202   2
   2   7  -1 300.285 13.5715   1
  -2   7   1 304.775 12.8062   1
  -1  -7   1 1133.03 33.0693   1
   1  -7  -1 1162.04 33.1446   1
   1  -7  -1 1138.64 27.8851   2
  -1  -7   1 1116.83 28.1230   2
  -1   7   1 1155.48 27.8782   2
   1   7  -1 1146.08 33.1369   1
   1   7  -1 1141.18 28.1266   2
  -1   7   1 1194.20 33.2441   1
   0  -7   1 3241.84 79.8147   1
   0  -7  -1 2974.16 74.8628   2
   0  -7   1 3032.01 74.8785   2
   0  -7  -1 3212.04 80.4044   1
   0   7  -1 3036.52 74.8762   2
   0   7   1 3036.66 74.8598   2
   0   7   1 3217.24 80.4109   1
   1  -7   1 155.699 4.33217   2
  -1  -7  -1 149.618 9.88651   1
   1  -7   1 159.295 8.85602   1
  -1  -7  -1 155.976 4.59682   2
   1   7   1 153.440 4.55713   2
   1   7   1 160.789 10.0039   1
  -1   7  -1 161.695 4.31548   2
  -2  -7  -1 496.958 18.5692   1
   2  -7   1 496.373 16.4423   1
  -2  -7  -1 500.121 12.8882   2
   2  -7   1 511.563 12.4584   2
  -2   7  -1 488.251 16.3399   1
   2   7   1 518.534 12.8781   2
  -2   7  -1 503.232 12.4555   2
   2   7   1 505.352 18.5917   1
   3  -7   1 193.719 9.01487   1
  -3  -7  -1 190.586 11.3626   1
   3  -7   1 192.885 5.11831   2
   3   7   1 201.132 11.7639   1
   3   7   1 198.239 5.73175   2
  -3   7  -1 190.823 8.95564   1
   4  -7   1 2026.92 50.9121   2
  -4  -7  -1 2097.71 51.8280   3
   4  -7   1 2112.23 54.8777   1
  -4  -7  -1 2238.48 58.7377   1
  -4  -7  -1 2033.59 51.5885   2
   4   7   1 2131.17 51.5720   2
  -4   7  -1 2158.92 55.0262   1
   4   7   1 2097.39 58.2333   1
  -5  -7  -1 933.825 24.2294   2
  -5  -7  -1 977.243 31.4254   1
   5  -7   1 964.044 23.4925   2
   5  -7   1 975.740 28.0813   1
  -5   7  -1 979.134 27.8971   1
   5   7   1 941.338 31.1264   1
  -6  -7  -1 150.811 12.3778   1
   6  -7   1 146.577 9.57935   1
   6  -7   1 150.735 4.21053   2
  -6  -7  -1 149.590 5.72951   3
  -6  -7  -1 137.788 5.16671   2
   6   7   1 147.127 5.12668   2
  -6   7  -1 148.019 9.19656   1
   6   7   1 122.215 11.8134   1
  -7  -7  -1 464.744 13.1669   3
  -7  -7  -1 453.018 20.5238   1
  -7  -7  -1 462.550 12.5740   2
   7  -7   1 455.363 17.5291   1
   7  -7   1 451.935 11.6457   2
   7   7   1 474.904 12.6084   2
  -7   7  -1 436.222 16.8880   1
   7   7   1 443.625 20.5553   1
  -8  -7  -1 418.787 12.0500   2
  -8  -7  -1 427.123 20.7637   1
   8  -7   1 422.193 11.1108   2
   8   7   1 441.925 12.1112   2
   8   7   1 431.559 20.8441   1
  -8   7  -1 420.913 11.0468   2
  -8   7  -1 440.106 17.1305   1
  -9  -7  -1 143.595 5.61827   2
  -9  -7  -1 145.477 15.1142   1
   9  -7   1 153.065 4.69980   2
  -9   7  -1 127.063 11.1452   1
   9   7   1 132.766 14.9122   1
  -9   7  -1 143.959 4.58402   2
   9   7   1 141.283 5.62996   2
  -9   7  -1 157.148 12.1167   1
 -10  -7  -1 4.32865 1.99763   2
  10  -7   1 6.54074 1.41965   2
 -10  -7  -1 3.81394 8.77437   1
  10   7   1 10.2421 8.61535   1
 -10   7  -1 5.60245 6.10912   1
 -10   7  -1 1.43000 6.44000   1
  10   7   1 6.41393 2.49272   3
  10   7   1 4.73408 2.09729   2
 -10   7  -1 5.41869 1.36460   2
 -11  -7  -1 567.207 15.8161   2
 -11  -7  -1 562.286 27.4249   1
  11  -7   1 529.776 15.3008   2
  11   7   1 579.594 15.9544   2
 -11   7  -1 584.190 23.2359   1
 -11   7  -1 577.042 23.7535   1
 -11   7  -1 567.084 14.7030   2
  11   7   1 540.163 27.8291   1
  11   7   1 569.559 16.9844   3
 -12  -7  -1 146.069 6.51410   2
 -12  -7  -1 166.113 19.1409   1
  12  -7   1 152.442 5.47520   2
  12   7   1 152.384 6.80761   2
  12   7   1 149.213 7.96260   3
  12   7   1 118.968 15.3945   1
 -12   7  -1 160.968 15.4406   1
 -12   7  -1 180.445 15.6845   1
  13  -7   1 91.1355 4.51363   2
 -13  -7  -1 92.3066 5.51222   2
 -13  -7  -1 72.0974 14.2939   1
  13   7   1 73.1414 6.85472   3
  13   7   1 86.9354 6.06885   2
 -13   7  -1 82.4422 4.16394   2
 -13   7  -1 91.8616 12.3954   1
  13   7   1 97.4622 16.4238   1
 -13   7  -1 77.4866 11.9449   1
 -14  -7  -1 159.795 7.20818   2
 -14  -7  -1 131.460 18.3176   1
  14  -7   1 163.384 6.34742   2
 -14   7  -1 173.875 18.7628   1
 -14   7  -1 154.755 19.3103   1
 -14   7  -1 159.949 5.90412   2
  15  -7   1 155.008 6.70228   2
 -15  -7  -1 172.706 7.70022   2
 -15   7  -1 167.657 6.09561   2
 -15   7  -1 151.033 20.5023   1
 -15   7  -1 150.944 23.0370   1
 -16  -7  -1 43.6189 5.48849   2
  16  -7   1 48.0409 5.24266   2
 -16   7  -1 48.9206 4.12487   2
 -17  -7  -1 153.093 7.93907   2
  17  -7   1 148.536 7.89146   2
  17  -7   1 167.656 10.5760   3
 -17   7  -1 157.199 6.39635   2
  18  -7   1 12.5718 5.22085   3
 -18  -7  -1 23.4090 3.98223   2
  19  -7   1 11.2784 5.62883   3
 -19  -7  -1 2.55480 3.71312   2
  20  -7   1 62.3396 7.65159   3
 -20  -7  -1 65.2734 7.59228   2
  21  -7   1 75.4599 8.67844   3
  22  -7   1 37.3647 7.68878   3
 -22  -7  -1 42.1632 5.90254   2
 -23  -7  -1 -3.8798 5.56696   2
  23  -7   1 4.68862 7.13048   3
  24  -7   1 123.242 16.1917   3
 -24  -7  -1 82.4305 8.50297   2
 -24  -8   1 82.1775 10.4351   2
  24  -8  -1 117.537 14.7891   3
  23  -8  -1 5.86308 6.63600   3
 -23  -8   1 2.43884 5.22613   2
 -22  -8   1 25.3630 5.36651   2
  22  -8  -1 26.4080 6.98859   3
 -21  -8   1 185.092 10.1966   2
  21  -8  -1 204.465 13.3606   3
  20  -8  -1 165.265 12.4807   3
 -20  -8   1 174.571 9.50931   2
 -19  -8   1 22.9427 4.25700   2
  19  -8  -1 25.6830 6.70507   3
  18  -8  -1 6.78133 4.66249   3
 -18  -8   1 14.6139 3.72566   2
 -18   8   1 22.3861 2.68699   2
 -17  -8   1 158.963 7.73513   2
  17  -8  -1 144.958 6.54765   2
 -17   8   1 150.875 5.74571   2
 -16  -8   1 132.975 7.00940   2
  16  -8  -1 130.130 5.72027   2
 -16   8   1 132.724 5.24026   2
  15  -8  -1 18.8398 2.50218   2
 -15  -8   1 18.2538 3.27403   2
 -15  -8   1 11.6018 16.3986   1
 -15   8   1 18.0432 14.4975   1
 -15   8   1 19.5633 2.75136   2
 -15   8   1 30.3065 14.3584   1
 -14  -8   1 99.3816 17.0548   1
 -14  -8   1 81.0260 5.52032   2
 -14   8   1 82.1896 14.9852   1
 -14   8   1 82.4301 3.93980   2
  14   8  -1 89.5337 6.53768   2
 -14   8   1 101.530 14.2421   1
 -13  -8   1 728.631 35.8843   1
 -13  -8   1 770.143 20.8829   2
  13  -8  -1 767.732 19.4562   2
 -13   8   1 749.216 19.2607   2
 -13   8   1 807.806 33.5134   1
  13   8  -1 708.391 36.4969   1
  13   8  -1 774.771 21.0745   2
 -13   8   1 759.915 32.0856   1
 -12  -8   1 4.86420 2.18376   2
  12  -8  -1 1.63549 1.50381   2
 -12  -8   1 -18.803 10.0589   1
 -12   8   1 9.38667 9.27895   1
  12   8  -1 2.83074 2.59107   2
  12   8  -1 10.7767 11.9215   1
 -12   8   1 0.60163 1.31745   2
 -12   8   1 13.0778 8.81503   1
 -11  -8   1 151.854 6.16610   2
  11  -8  -1 147.914 4.82018   2
 -11  -8   1 158.727 18.3705   1
  11   8  -1 151.060 6.33819   2
 -11   8   1 147.525 4.62028   2
 -11   8   1 146.688 15.7401   1
 -11   8   1 157.695 15.4610   1
  11   8  -1 151.515 19.0091   1
 -10  -8   1 462.004 25.0333   1
  10  -8  -1 448.675 11.5320   2
 -10  -8   1 439.009 12.7570   2
  10   8  -1 442.712 12.8559   2
 -10   8   1 440.167 11.3926   2
 -10   8   1 450.761 21.0165   1
  10   8  -1 463.310 25.3008   1
   9  -8  -1 630.853 16.0607   2
  -9  -8   1 654.943 18.0861   3
  -9  -8   1 612.669 17.2517   2
  -9  -8   1 655.221 28.7092   1
   9  -8  -1 640.723 25.6219   1
   9   8  -1 662.390 28.0996   1
  -9   8   1 643.350 24.9064   1
  -9   8   1 638.685 15.9896   2
   9   8  -1 674.850 17.4560   2
   8  -8  -1 197.352 14.2982   1
  -8  -8   1 212.274 6.98327   2
  -8  -8   1 216.172 7.68884   3
  -8  -8   1 199.276 16.6453   1
  -8   8   1 207.263 13.6759   1
   8   8  -1 213.049 16.9716   1
   8   8  -1 221.829 7.09103   2
   7  -8  -1 24.7213 6.82744   1
  -7  -8   1 23.7763 2.43823   3
  -7  -8   1 20.6855 7.91178   1
  -7   8   1 23.9736 6.49582   1
   7   8  -1 33.0354 8.72898   1
  -6  -8   1 1721.30 44.0486   3
   6  -8  -1 1747.15 49.9659   1
  -6  -8   1 1785.78 52.5193   1
   6   8  -1 1762.74 52.4492   1
   6   8  -1 1803.70 43.7746   2
  -6   8   1 1808.79 49.9459   1
   5  -8  -1 34.5789 6.31268   1
  -5  -8   1 27.6353 6.90212   1
  -5  -8   1 30.3254 3.31176   3
   5   8  -1 34.1786 7.13350   1
   5   8  -1 31.4555 2.99511   2
  -5   8   1 30.4582 6.00674   1
  -4  -8   1 300.312 8.03486   2
  -4  -8   1 282.645 14.9781   1
   4  -8  -1 260.626 12.9469   1
   4   8  -1 287.182 7.96028   2
   4   8  -1 261.998 14.3873   1
  -3  -8   1 1140.26 28.8212   2
   3  -8  -1 1175.25 34.3521   1
  -3  -8   1 1138.36 35.2283   1
   3   8  -1 1189.01 35.6360   1
   3   8  -1 1179.32 28.8388   2
   2  -8  -1 333.971 13.9555   1
  -2  -8   1 290.642 13.9701   1
   2  -8  -1 309.290 7.69654   2
  -2  -8   1 292.084 8.25064   2
  -2   8   1 318.132 7.71800   2
  -2   8   1 311.677 13.4281   1
   2   8  -1 291.168 13.8747   1
   2   8  -1 305.164 8.26278   2
   1  -8  -1 173.552 10.6150   1
  -1  -8   1 165.695 5.03631   2
  -1  -8   1 177.106 10.6109   1
   1  -8  -1 168.611 4.68263   2
   1   8  -1 176.030 4.99361   2
  -1   8   1 171.613 4.68554   2
   1   8  -1 163.798 10.0516   1
  -1   8   1 182.567 10.6881   1
   0  -8   1 1241.07 30.4062   2
   0  -8   1 1307.15 36.1990   1
   0  -8  -1 1216.11 36.2162   1
   0  -8  -1 1214.55 30.3700   2
   0   8  -1 1204.60 35.6303   1
   0   8  -1 1254.06 30.3984   2
   0   8   1 1276.52 36.5413   1
   0   8   1 1243.94 30.3729   2
  -1  -8  -1 840.008 27.1850   1
  -1  -8  -1 819.253 20.9286   2
   1  -8   1 851.091 20.7248   2
   1  -8   1 845.942 25.8276   1
   1   8   1 853.532 20.9333   2
  -1   8  -1 858.128 20.7180   2
   1   8   1 836.822 27.1253   1
   2  -8   1 1448.50 39.4285   1
  -2  -8  -1 1386.06 35.0365   2
  -2  -8  -1 1460.91 41.8110   1
   2  -8   1 1424.15 34.6255   2
  -2   8  -1 1421.79 34.6257   2
   2   8   1 1443.05 35.0301   2
  -2   8  -1 1417.15 39.3278   1
   2   8   1 1424.41 41.5827   1
  -3  -8  -1 79.6152 3.31851   2
   3  -8   1 82.7748 7.20905   1
   3  -8   1 80.3190 2.58301   2
  -3  -8  -1 83.8932 9.26876   1
   3   8   1 99.0777 9.79253   1
   3   8   1 86.3919 3.32542   2
  -3   8  -1 75.3381 6.92233   1
   4  -8   1 16.2017 1.36767   2
  -4  -8  -1 17.2684 5.97697   1
  -4  -8  -1 14.0000 1.67807   2
   4  -8   1 15.5900 1.25148   2
   4  -8   1 13.1129 4.15223   1
   4   8   1 16.2523 1.67768   2
   4   8   1 9.27046 5.91081   1
  -4   8  -1 17.6431 4.28028   1
   5  -8   1 517.478 12.8244   2
   5  -8   1 521.447 17.8712   1
  -5  -8  -1 457.373 14.1624   2
  -5  -8  -1 501.095 21.2875   1
  -5  -8  -1 523.744 14.0633   3
  -5   8  -1 539.437 17.8057   1
   5   8   1 533.488 21.5208   1
   5   8   1 537.665 13.7270   2
   6  -8   1 51.4659 6.47146   1
  -6  -8  -1 44.0953 7.99883   1
   6  -8   1 49.4457 2.06423   2
  -6  -8  -1 48.4774 3.24757   2
  -6  -8  -1 49.0171 3.67828   3
   6   8   1 54.1757 3.19289   2
   6   8   1 54.1638 8.67222   1
  -6   8  -1 52.5795 6.21073   1
  -7  -8  -1 730.605 28.0655   1
   7  -8   1 669.062 23.6878   1
  -7  -8  -1 707.221 18.8695   2
  -7  -8  -1 752.073 19.4592   3
   7  -8   1 719.336 17.8874   2
   7   8   1 718.626 27.5757   1
  -7   8  -1 707.400 23.5339   1
   7   8   1 746.559 18.9224   2
   8  -8   1 0.83539 0.95434   2
  -8  -8  -1 -2.0961 1.86644   3
  -8  -8  -1 0.03484 7.40609   1
  -8  -8  -1 -0.7668 1.54994   2
   8  -8   1 -1.6076 5.57282   1
  -8   8  -1 -0.4380 4.76887   1
   8   8   1 1.16007 1.66461   2
   8   8   1 1.29395 7.11788   1
  -9  -8  -1 779.394 30.9176   1
  -9  -8  -1 741.139 20.0485   2
   9  -8   1 749.802 19.0226   2
   9   8   1 761.239 30.4594   1
   9   8   1 787.221 20.1608   2
  -9   8  -1 720.296 25.5312   1
 -10  -8  -1 -0.2085 1.85057   2
  10  -8   1 1.25049 1.27146   2
 -10  -8  -1 -10.608 8.37754   1
  10   8   1 -3.4460 1.82975   2
  10   8   1 -1.7486 9.26856   1
 -10   8  -1 -0.7313 6.10882   1
 -10   8  -1 -6.1928 5.99039   1
 -10   8  -1 0.80593 1.23907   2
  11  -8   1 17.3595 1.83564   2
 -11  -8  -1 14.5155 2.45910   2
 -11  -8  -1 3.45774 9.73234   1
 -11   8  -1 12.9698 1.68487   2
  11   8   1 16.8576 2.77507   2
  11   8   1 34.7473 11.9257   1
 -11   8  -1 8.02359 7.36701   1
 -11   8  -1 6.77695 7.91708   1
 -12  -8  -1 79.9098 5.27863   2
  12  -8   1 77.4063 4.76604   2
 -12  -8  -1 79.6339 13.2804   1
 -12   8  -1 101.626 14.2437   1
 -12   8  -1 83.1063 11.2446   1
  12   8   1 97.2329 5.70280   2
  12   8   1 83.1990 15.6699   1
 -12   8  -1 86.1998 3.90975   2
  13  -8   1 537.945 14.8126   2
 -13  -8  -1 546.156 16.0155   2
 -13  -8  -1 556.781 30.7392   1
 -13   8  -1 549.379 14.5941   2
 -13   8  -1 541.906 25.6769   1
  13   8   1 592.974 31.7994   1
 -13   8  -1 553.901 25.8856   1
  13   8   1 550.332 16.3913   2
  14  -8   1 19.0040 2.61553   2
 -14  -8  -1 27.2488 14.2115   1
 -14  -8  -1 19.5363 3.31962   2
 -14   8  -1 1.15016 10.4547   1
 -14   8  -1 15.9477 2.35370   2
 -14   8  -1 28.4670 12.1612   1
  14   8   1 46.6175 14.9766   1
  15  -8   1 256.020 8.54337   2
 -15  -8  -1 260.524 9.75291   2
 -15   8  -1 246.119 22.3633   1
  16  -8   1 293.220 10.0708   2
 -16  -8  -1 324.697 11.3127   2
 -16   8  -1 325.872 34.1718   1
  17  -8   1 10.8566 4.61350   3
  17  -8   1 9.57789 3.68475   2
 -17  -8  -1 17.8902 3.64734   2
  18  -8   1 107.594 10.5799   3
 -18  -8  -1 118.764 7.69037   2
  19  -8   1 123.120 11.2107   3
 -19  -8  -1 106.565 7.94371   2
 -20  -8  -1 78.4830 8.17785   2
  20  -8   1 72.3823 8.06904   3
  21  -8   1 3.38118 5.96707   3
 -21  -8  -1 5.04940 4.91619   2
  22  -8   1 82.3476 9.26706   3
 -22  -8  -1 70.3748 8.87788   2
  23  -8   1 16.2331 7.56220   3
 -23  -8  -1 20.6867 6.29540   2
 -24  -8  -1 26.2424 7.05377   2
  24  -8   1 23.8375 9.22877   3
  24  -9  -1 -7.2687 7.49353   3
 -24  -9   1 -3.6438 6.07331   2
  23  -9  -1 65.4943 8.87796   3
 -23  -9   1 74.8834 9.62919   2
 -22  -9   1 195.706 11.2137   2
  22  -9  -1 210.631 14.3648   3
  21  -9  -1 9.33464 5.71301   3
 -21  -9   1 2.00729 4.80841   2
  20  -9  -1 30.0418 6.53233   3
 -20  -9   1 35.1367 5.17473   2
 -19  -9   1 11.4368 4.01990   2
 -18  -9   1 8.67395 3.63213   2
  17  -9  -1 90.4298 5.49021   2
 -17  -9   1 113.085 6.96382   2
  16  -9  -1 1.84556 2.26927   2
 -16  -9   1 4.43304 2.90996   2
 -16   9   1 5.74716 2.83143   2
 -15  -9   1 104.544 20.0518   1
 -15  -9   1 161.138 7.48142   2
 -15   9   1 152.574 19.5822   1
 -15   9   1 139.265 17.6491   1
 -15   9   1 155.774 5.34026   2
  14  -9  -1 19.8032 2.18419   2
 -14  -9   1 26.7987 15.1090   1
 -14  -9   1 14.3483 3.11689   2
 -14   9   1 16.2133 1.94254   2
  14   9  -1 8.27685 15.3172   1
 -14   9   1 9.26237 11.6900   1
 -14   9   1 26.2816 12.6472   1
  13  -9  -1 1.74483 1.61721   2
 -13  -9   1 2.92226 13.3493   1
 -13  -9   1 1.05091 2.48892   2
 -13   9   1 7.22222 11.1704   1
 -13   9   1 -0.7101 9.97650   1
 -13   9   1 2.14290 1.44315   2
  13   9  -1 0.16301 3.00037   2
  13   9  -1 -9.6889 13.2000   1
 -12  -9   1 74.9702 13.5628   1
 -12  -9   1 66.1886 4.76812   2
  12  -9  -1 70.3668 3.21888   2
  12   9  -1 54.5469 13.9279   1
 -12   9   1 56.6021 10.8709   1
 -12   9   1 79.4842 12.6014   1
 -12   9   1 69.5480 3.03240   2
  12   9  -1 70.9672 5.27809   2
 -11  -9   1 366.406 24.0895   1
  11  -9  -1 376.634 9.87140   2
 -11  -9   1 368.371 11.4331   2
  11   9  -1 365.955 25.1750   1
 -11   9   1 372.819 9.75158   2
  11   9  -1 392.276 11.6473   2
 -11   9   1 375.216 20.8631   1
 -10  -9   1 137.501 5.79116   2
  10  -9  -1 154.793 15.0192   1
 -10  -9   1 145.730 17.1206   1
  10  -9  -1 137.287 4.20718   2
  10   9  -1 147.151 6.01400   2
  10   9  -1 136.431 17.8785   1
 -10   9   1 133.872 4.07317   2
 -10   9   1 122.465 14.0752   1
  -9  -9   1 73.5361 4.26290   2
  -9  -9   1 68.5945 11.2478   1
  -9  -9   1 65.8790 5.02432   3
   9  -9  -1 73.9199 10.0808   1
   9   9  -1 84.8575 4.36835   2
  -9   9   1 74.9987 9.83497   1
   9   9  -1 59.1039 11.7777   1
  -8  -9   1 554.205 25.7973   1
  -8  -9   1 562.654 15.6423   2
   8  -9  -1 561.336 23.2997   1
  -8  -9   1 609.793 16.3276   3
  -8   9   1 589.931 22.9589   1
   8   9  -1 555.503 25.9495   1
   8   9  -1 606.906 15.7897   2
  -7  -9   1 963.413 33.9412   1
  -7  -9   1 940.187 24.4059   3
   7  -9  -1 910.449 30.9066   1
  -7  -9   1 894.013 23.9541   2
  -7   9   1 927.089 30.7003   1
   7   9  -1 974.104 24.0795   2
   7   9  -1 940.435 33.9665   1
  -6  -9   1 209.138 6.44999   2
   6  -9  -1 183.977 12.6847   1
  -6  -9   1 191.926 14.6762   1
  -6  -9   1 180.130 6.58206   3
  -6   9   1 186.135 12.2722   1
   6   9  -1 185.781 14.5297   1
   6   9  -1 201.913 6.35116   2
  -5  -9   1 304.369 16.3380   1
   5  -9  -1 313.502 14.7117   1
  -5  -9   1 294.360 8.81458   2
  -5   9   1 255.363 13.6853   1
   5   9  -1 341.491 17.3187   1
   5   9  -1 316.984 8.80682   2
   4  -9  -1 3166.25 83.3768   1
  -4  -9   1 3293.47 85.5882   1
  -4  -9   1 2993.33 77.3546   2
   4   9  -1 3343.72 85.7606   1
   4   9  -1 3136.86 77.3576   2
   3  -9  -1 9.31692 4.99926   1
  -3  -9   1 4.23356 5.28722   1
   3   9  -1 6.93859 5.63242   1
   2  -9  -1 117.281 3.33649   2
  -2  -9   1 108.051 3.97324   2
   2  -9  -1 113.211 9.59802   1
  -2  -9   1 127.623 10.1394   1
   2   9  -1 108.996 10.3137   1
  -2   9   1 121.162 3.34933   2
  -2   9   1 121.816 9.19849   1
   2   9  -1 118.264 3.96597   2
   1  -9  -1 106.622 3.21712   2
  -1  -9   1 95.1088 3.56754   2
  -1  -9   1 95.5387 9.29842   1
   1  -9  -1 107.065 9.53067   1
  -1   9   1 103.414 9.17433   1
  -1   9   1 106.741 3.22097   2
   1   9  -1 103.900 8.98535   1
   1   9  -1 101.609 3.51374   2
   0  -9   1 2272.41 56.5734   2
   0  -9  -1 2206.86 56.5479   2
   0  -9   1 2438.87 63.0255   1
   0  -9  -1 2313.05 63.1956   1
   0   9  -1 2319.50 62.5055   1
   0   9   1 2401.75 63.5453   1
   0   9  -1 2359.53 56.5837   2
   0   9   1 2378.66 56.5587   2
   1  -9   1 271.427 15.5576   1
  -1  -9  -1 309.712 8.32243   2
   1  -9   1 312.997 8.08266   2
  -1  -9  -1 316.234 15.1824   1
   1   9   1 320.030 8.32184   2
  -1   9  -1 311.762 8.07358   2
   1   9   1 318.035 15.1395   1
   2  -9   1 11.1374 1.40056   2
  -2  -9  -1 16.4936 2.07267   2
   2  -9   1 20.1249 4.93772   1
  -2  -9  -1 18.1064 5.89915   1
   2   9   1 15.6482 5.61295   1
  -2   9  -1 13.8548 1.39249   2
   2   9   1 14.4457 1.46948   2
  -2   9  -1 13.6161 4.29579   1
  -3  -9  -1 1354.21 40.5202   1
   3  -9   1 1352.91 32.2916   2
   3  -9   1 1292.15 37.3666   1
  -3  -9  -1 1279.47 32.9070   2
   3   9   1 1341.13 32.8912   2
  -3   9  -1 1352.93 37.6379   1
   3   9   1 1340.11 40.5149   1
   4  -9   1 54.3969 7.23891   1
  -4  -9  -1 65.9544 8.69834   1
   4  -9   1 67.7388 2.26742   2
   4   9   1 58.5973 8.14588   1
  -4   9  -1 57.0239 7.09370   1
  -5  -9  -1 64.7417 3.60581   2
   5  -9   1 70.0223 2.32572   2
  -5  -9  -1 78.7407 9.89124   1
   5  -9   1 71.7382 2.44769   2
   5  -9   1 71.1925 7.85681   1
  -5  -9  -1 69.0839 3.88935   3
   5   9   1 67.1054 3.45879   2
   5   9   1 58.5759 8.59102   1
  -5   9  -1 65.3324 7.60731   1
  -6  -9  -1 76.6474 3.82993   2
   6  -9   1 72.8381 8.64232   1
   6  -9   1 78.7982 2.57366   2
  -6  -9  -1 84.7462 11.7534   1
  -6  -9  -1 74.4842 4.24466   3
  -6   9  -1 75.0375 8.16812   1
   6   9   1 87.6603 10.4945   1
   6   9   1 74.3218 3.71762   2
   7  -9   1 658.435 22.7684   1
  -7  -9  -1 638.588 17.2730   2
  -7  -9  -1 664.014 17.8161   3
  -7  -9  -1 638.113 26.7671   1
   7  -9   1 654.239 16.1814   2
   7   9   1 619.391 26.2833   1
  -7   9  -1 638.121 22.2894   1
   7   9   1 672.226 17.2834   2
  -8  -9  -1 167.577 6.30654   2
   8  -9   1 177.192 5.10664   2
  -8  -9  -1 185.982 16.3354   1
   8  -9   1 176.658 12.3330   1
  -8  -9  -1 180.370 7.06970   3
   8   9   1 174.454 15.9967   1
   8   9   1 183.544 6.42306   2
  -8   9  -1 183.242 11.6087   1
   9  -9   1 9.69372 6.51776   1
   9  -9   1 9.52110 1.27119   2
  -9  -9  -1 -3.8706 8.33575   1
  -9  -9  -1 7.68490 2.07942   2
  -9   9  -1 10.5411 5.94512   1
   9   9   1 2.47132 8.23276   1
   9   9   1 8.28411 2.09321   2
 -10  -9  -1 6.49790 9.56083   1
 -10  -9  -1 0.02617 1.96527   2
  10  -9   1 5.41102 1.39343   2
 -10   9  -1 6.44540 6.48246   1
  10   9   1 8.61162 2.20572   2
 -10   9  -1 16.3700 6.64332   1
  10   9   1 22.1188 10.5278   1
  11  -9   1 229.673 7.01589   2
 -11  -9  -1 230.540 21.3197   1
 -11  -9  -1 241.907 8.50165   2
  11   9   1 230.628 21.5742   1
 -11   9  -1 258.563 16.1123   1
 -11   9  -1 248.181 16.5497   1
  11   9   1 244.568 8.60610   2
 -12  -9  -1 337.315 24.7358   1
 -12  -9  -1 308.970 10.4536   2
  12  -9   1 308.434 9.09160   2
  12   9   1 319.952 10.7554   2
  12   9   1 307.006 24.9164   1
 -12   9  -1 328.463 19.1451   1
 -12   9  -1 319.724 19.3945   1
  13  -9   1 154.225 5.62057   2
 -13  -9  -1 148.800 6.97948   2
 -13  -9  -1 157.578 22.8063   1
 -13   9  -1 166.701 17.3469   1
  13   9   1 131.650 18.1541   1
 -13   9  -1 152.877 16.8919   1
 -14  -9  -1 146.132 7.25651   2
  14  -9   1 148.421 5.83485   2
 -14  -9  -1 145.818 19.9330   1
  14   9   1 133.162 20.2781   1
 -14   9  -1 149.460 19.2477   1
 -14   9  -1 167.114 18.6185   1
 -15  -9  -1 50.8238 5.39228   2
  15  -9   1 43.3580 4.29377   2
 -15   9  -1 27.6981 13.4760   1
  16  -9   1 67.9433 5.45344   2
 -16  -9  -1 74.8762 6.32468   2
  17  -9   1 16.9279 4.61821   2
 -17  -9  -1 10.1112 3.51995   2
  18  -9   1 106.556 10.3230   3
 -18  -9  -1 109.814 7.60269   2
  19  -9   1 5.71582 5.45821   3
 -19  -9  -1 3.80984 3.93413   2
 -20  -9  -1 70.1838 7.98810   2
  20  -9   1 57.1496 7.51162   3
 -21  -9  -1 35.4218 5.61219   2
  21  -9   1 33.7485 7.20735   3
 -22  -9  -1 84.4705 9.36778   2
  22  -9   1 104.441 13.2968   3
 -23  -9  -1 -2.3270 6.04802   2
  23  -9   1 -5.1671 7.06630   3
  24  -9   1 47.3391 10.1393   3
 -24  -9  -1 61.5185 7.98257   2
  24 -10  -1 34.4445 9.15467   3
 -24 -10   1 27.3283 6.58591   2
 -23 -10   1 19.3807 5.82799   2
  23 -10  -1 30.2458 7.61072   3
  22 -10  -1 12.5536 6.51081   3
 -22 -10   1 10.0566 5.03799   2
  21 -10  -1 -1.0014 5.30384   3
 -20 -10   1 121.778 9.04505   2
  20 -10  -1 131.494 11.9885   3
 -19 -10   1 13.4288 4.10346   2
  19 -10  -1 0.31465 8.20350   3
 -18 -10   1 16.6068 3.97838   2
 -17 -10   1 102.980 6.85953   2
  17 -10  -1 89.8580 7.14398   2
  16 -10  -1 3.61385 2.47663   2
 -16 -10   1 2.70978 2.93545   2
 -15 -10   1 23.3405 3.47650   2
 -15 -10   1 4.09339 17.9605   1
  15 -10  -1 25.4411 3.23998   2
  15  10  -1 5.42554 18.7483   1
 -15  10   1 0.84192 16.1333   1
 -15  10   1 44.2888 14.4478   1
 -14 -10   1 9.74962 3.04606   2
 -14 -10   1 6.44400 15.5604   1
  14 -10  -1 9.72286 1.88010   2
  14  10  -1 34.7450 17.2286   1
 -14  10   1 13.1188 13.1689   1
 -14  10   1 4.79878 11.4738   1
  13 -10  -1 342.653 9.22851   2
 -13 -10   1 339.403 27.8556   1
 -13 -10   1 336.102 11.1601   2
 -13  10   1 340.011 23.0511   1
  13  10  -1 327.431 11.5183   2
 -13  10   1 372.172 23.6161   1
  13  10  -1 343.569 28.7361   1
 -12 -10   1 54.6020 13.6469   1
  12 -10  -1 55.1920 2.80172   2
 -12 -10   1 55.0903 4.68948   2
  12  10  -1 35.4711 13.8638   1
  12  10  -1 58.1088 5.23554   2
 -12  10   1 57.2246 11.3718   1
 -11 -10   1 38.1384 4.21172   2
  11 -10  -1 37.3873 10.1156   1
 -11 -10   1 44.8037 12.4708   1
 -11  10   1 37.0352 9.58010   1
  11  10  -1 54.4497 13.3390   1
  11  10  -1 38.9259 4.51542   2
  10 -10  -1 49.5302 9.74258   1
 -10 -10   1 26.4766 10.6343   1
 -10 -10   1 33.7492 3.71971   2
 -10 -10   1 37.7939 4.68746   3
  10  10  -1 39.1797 3.96100   2
  10  10  -1 29.1724 11.2224   1
 -10  10   1 28.3636 8.47592   1
  -9 -10   1 193.499 18.4507   1
  -9 -10   1 219.237 8.10389   3
  -9 -10   1 205.636 7.32751   2
   9 -10  -1 216.991 15.7459   1
   9  10  -1 215.383 7.43458   2
  -9  10   1 207.858 14.8882   1
   9  10  -1 212.671 18.6865   1
  -8 -10   1 431.073 12.4509   2
   8 -10  -1 427.502 20.1649   1
  -8 -10   1 466.902 24.0433   1
  -8 -10   1 429.415 12.9220   3
   8  10  -1 444.530 12.5167   2
   8  10  -1 434.649 23.1983   1
  -8  10   1 451.923 20.0403   1
  -7 -10   1 183.081 6.36909   2
  -7 -10   1 192.240 16.2019   1
   7 -10  -1 176.317 13.4221   1
  -7 -10   1 176.044 6.80124   3
   7  10  -1 198.724 16.2666   1
   7  10  -1 188.437 6.42204   2
  -7  10   1 198.609 13.1848   1
  -6 -10   1 752.411 19.8437   3
   6 -10  -1 748.882 26.3168   1
  -6 -10   1 721.629 19.5138   2
  -6 -10   1 755.287 29.0435   1
  -6  10   1 762.645 26.2475   1
   6  10  -1 757.472 29.0713   1
   6  10  -1 760.317 19.5088   2
   5 -10  -1 347.191 16.1068   1
  -5 -10   1 375.744 18.6843   1
  -5 -10   1 303.251 11.0917   2
   5  10  -1 344.683 18.2567   1
   5  10  -1 354.410 9.72388   2
  -4 -10   1 -5.7129 5.53466   1
   4 -10  -1 8.32100 6.53705   1
   4  10  -1 12.5837 6.49986   1
  -3 -10   1 484.005 20.3165   1
   3 -10  -1 499.777 19.1361   1
  -3 -10   1 466.130 12.7419   2
  -3  10   1 483.668 21.6253   1
   3  10  -1 480.668 12.7129   2
  -3  10   1 507.502 11.9403   2
   3  10  -1 459.656 19.9538   1
   2 -10  -1 362.950 15.7833   1
  -2 -10   1 368.646 16.8983   1
  -2 -10   1 349.748 9.63318   2
   2 -10  -1 361.666 9.07546   2
  -2  10   1 364.568 9.07905   2
   2  10  -1 367.023 9.63183   2
  -2  10   1 333.870 15.4307   1
   2  10  -1 347.398 16.6135   1
   1 -10  -1 404.486 10.3672   2
  -1 -10   1 413.063 17.5878   1
  -1 -10   1 389.128 10.6502   2
   1 -10  -1 415.451 17.5046   1
  -1  10   1 400.530 17.0651   1
  -1  10   1 419.383 10.3926   2
   1  10  -1 409.344 10.6654   2
   1  10  -1 399.146 17.3250   1
   0 -10   1 80.1771 3.21144   2
   0 -10  -1 90.3695 3.17109   2
   0 -10  -1 117.850 9.91698   1
   0  10  -1 86.4477 3.13052   2
   0  10   1 97.7528 9.76243   1
   0  10   1 82.5652 3.10997   2
   0  10  -1 109.336 9.29584   1
  -1 -10  -1 48.4415 2.52475   2
  -1 -10  -1 51.4323 7.54045   1
   1 -10   1 57.5448 12.3408   1
   1 -10   1 48.5702 2.27146   2
  -1  10  -1 47.4269 2.18737   2
   1  10   1 46.6364 2.44032   2
   1  10   1 46.0760 7.60404   1
  -2 -10  -1 1605.09 41.1073   2
   2 -10   1 1695.49 46.9287   1
  -2 -10  -1 1740.67 49.3818   1
   2 -10   1 1668.59 40.6743   2
   2  10   1 1692.00 41.1214   2
   2  10   1 1648.71 48.8588   1
  -2  10  -1 1687.51 40.6817   2
  -3 -10  -1 439.955 19.7904   1
   3 -10   1 450.081 11.1110   2
   3 -10   1 438.186 16.9392   1
  -3 -10  -1 434.019 11.8047   2
   3  10   1 447.665 11.7587   2
  -3  10  -1 430.450 16.7777   1
   3  10   1 453.177 19.7626   1
   4 -10   1 27.4982 1.59438   2
   4 -10   1 26.6080 5.60869   1
  -4 -10  -1 28.9417 7.57459   1
  -4 -10  -1 28.6806 3.18116   2
   4  10   1 26.8979 2.48159   2
  -4  10  -1 24.2170 5.50152   1
   4  10   1 30.2678 7.53201   1
   5 -10   1 1601.79 45.8847   1
   5 -10   1 1668.80 40.1580   2
  -5 -10  -1 1705.08 50.6933   1
  -5 -10  -1 1701.79 41.4946   3
  -5 -10  -1 1607.68 41.1329   2
   5 -10   1 1580.84 40.1175   2
   5  10   1 1708.67 41.1243   2
   5  10   1 1709.96 50.6579   1
  -5  10  -1 1649.61 46.2039   1
   6 -10   1 8.59996 0.98258   2
   6 -10   1 8.57026 0.92194   2
  -6 -10  -1 3.42663 7.09011   1
   6 -10   1 5.24701 4.95478   1
  -6 -10  -1 5.93119 1.84449   3
  -6 -10  -1 6.69875 1.70934   2
   6  10   1 -2.6810 6.43074   1
  -6  10  -1 13.7575 4.89942   1
   6  10   1 9.14316 1.80632   2
  -7 -10  -1 -2.0713 1.74378   3
  -7 -10  -1 -0.1440 1.56072   2
   7 -10   1 -0.8747 0.80130   2
   7 -10   1 1.44953 5.39298   1
  -7 -10  -1 2.04053 7.67670   1
  -7  10  -1 -5.7466 4.77497   1
   7  10   1 1.14430 7.25895   1
   7  10   1 2.21601 1.65458   2
  -8 -10  -1 55.0051 10.9208   1
   8 -10   1 50.3705 2.24925   2
   8 -10   1 50.9701 7.64954   1
  -8 -10  -1 48.6992 3.76971   2
  -8 -10  -1 52.0164 4.54447   3
  -8  10  -1 50.6706 7.39443   1
   8  10   1 59.4942 10.8834   1
   8  10   1 51.4974 3.63694   2
   9 -10   1 386.885 18.2795   1
  -9 -10  -1 372.080 22.9974   1
  -9 -10  -1 370.310 11.2018   2
  -9 -10  -1 391.778 12.1008   3
   9 -10   1 373.430 9.85197   2
   9  10   1 384.221 11.2678   2
   9  10   1 327.455 21.7856   1
  -9  10  -1 387.402 17.5122   1
  10 -10   1 59.6806 2.83730   2
 -10 -10  -1 55.5336 4.32256   2
 -10 -10  -1 61.7959 12.4676   1
  10  10   1 56.4854 4.48067   2
  10  10   1 45.8875 12.3106   1
 -10  10  -1 67.2090 9.17448   1
 -11 -10  -1 1.94728 2.25663   2
  11 -10   1 2.88873 1.43613   2
 -11 -10  -1 -9.0748 10.2946   1
 -11  10  -1 6.00438 7.87375   1
  11  10   1 1.07717 2.50158   2
 -11  10  -1 7.05899 7.55303   1
  11  10   1 8.87044 11.9080   1
 -12 -10  -1 13.4933 12.3184   1
 -12  10  -1 6.58400 9.05849   1
 -12  10  -1 11.9910 8.60568   1
  12  10   1 0.37797 3.00100   2
  12  10   1 -2.2266 13.0266   1
 -13 -10  -1 74.7961 5.63182   2
 -13 -10  -1 77.3769 15.2241   1
 -13  10  -1 85.0088 12.6944   1
 -13  10  -1 97.4802 12.3355   1
  13  10   1 35.3493 15.0359   1
 -14 -10  -1 180.680 7.91564   2
 -14 -10  -1 142.133 20.7397   1
  14 -10   1 166.190 6.14103   2
  14  10   1 151.835 21.5359   1
 -14  10  -1 184.619 19.1450   1
 -14  10  -1 209.333 20.1484   1
 -15 -10  -1 6.12119 2.98527   2
  15 -10   1 8.08850 2.53406   2
 -16 -10  -1 154.378 7.95876   2
  16 -10   1 141.118 6.52342   2
 -17 -10  -1 127.906 7.73282   2
 -18 -10  -1 55.0180 6.92936   2
  19 -10   1 -0.3111 5.24808   3
 -19 -10  -1 -2.8215 4.13609   2
  20 -10   1 55.6036 7.59444   3
  21 -10   1 8.31184 6.32503   3
 -21 -10  -1 4.83659 5.03547   2
  22 -10   1 53.4127 8.22363   3
 -22 -10  -1 65.4341 6.73295   2
 -23 -10  -1 7.86059 6.30228   2
  23 -10   1 13.6149 7.63491   3
  24 -10   1 -3.0350 9.68243   3
 -24 -10  -1 15.2598 7.23869   2
  24 -11  -1 -9.2604 7.76299   3
 -24 -11   1 5.53251 6.49537   2
 -23 -11   1 0.90461 5.60132   2
  23 -11  -1 -4.2990 6.69484   3
 -22 -11   1 95.8531 9.55794   2
  22 -11  -1 118.670 12.7848   3
 -21 -11   1 -0.9678 4.63239   2
  21 -11  -1 5.11233 5.75041   3
 -20 -11   1 114.505 8.99391   2
  20 -11  -1 125.265 11.8380   3
 -19 -11   1 15.5204 4.21384   2
 -18 -11   1 3.14046 3.58589   2
 -17 -11   1 49.3344 6.02534   2
 -16 -11   1 13.9311 3.51257   2
 -15 -11   1 201.338 8.40027   2
 -15 -11   1 145.315 22.2980   1
 -15  11   1 183.821 19.8436   1
  15  11  -1 225.622 30.7931   1
 -14 -11   1 40.5922 16.0837   1
 -14 -11   1 48.3411 5.38578   2
 -14  11   1 72.9677 14.9692   1
  14  11  -1 46.1167 18.7977   1
 -14  11   1 56.7160 13.0222   1
 -13 -11   1 -12.870 12.7151   1
 -13 -11   1 0.43268 2.48263   2
 -13  11   1 -2.9771 11.1217   1
  13  11  -1 12.4297 15.8926   1
 -13  11   1 19.4833 10.7242   1
 -12 -11   1 6.66013 2.57038   2
 -12 -11   1 -14.899 11.8380   1
  12  11  -1 7.55039 2.96480   2
  12  11  -1 -2.9186 13.3163   1
 -12  11   1 4.79757 9.56136   1
  11 -11  -1 12.5064 9.55124   1
 -11 -11   1 4.46057 2.32812   2
 -11 -11   1 2.43940 11.1435   1
  11  11  -1 9.98254 2.81237   2
 -11  11   1 15.0183 8.70242   1
  11  11  -1 1.48221 11.4305   1
 -10 -11   1 124.257 15.7266   1
 -10 -11   1 159.382 6.59543   2
 -10 -11   1 172.884 7.56019   3
  10 -11  -1 190.336 16.6883   1
  10  11  -1 175.716 6.86866   2
 -10  11   1 175.382 15.4874   1
  10  11  -1 136.764 19.9555   1
  -9 -11   1 8.13455 2.44621   3
  -9 -11   1 14.0658 2.25707   2
  -9 -11   1 1.15414 9.96594   1
   9 -11  -1 8.08938 7.53846   1
   9  11  -1 11.9899 2.21719   2
   9  11  -1 9.18379 9.53377   1
  -9  11   1 9.42375 7.42595   1
  -8 -11   1 5.04254 2.12434   3
  -8 -11   1 8.66067 1.96895   2
  -8 -11   1 -8.0953 8.27948   1
   8 -11  -1 10.9100 7.20819   1
   8  11  -1 10.3211 2.09507   2
  -8  11   1 6.43295 6.63822   1
   8  11  -1 13.4700 9.10902   1
  -7 -11   1 169.136 6.17153   2
  -7 -11   1 199.887 16.5443   1
   7 -11  -1 148.989 13.2184   1
  -7 -11   1 178.590 6.66176   3
  -7  11   1 166.104 12.8579   1
   7  11  -1 175.242 6.22703   2
   7  11  -1 169.681 16.3367   1
  -6 -11   1 60.5649 9.94950   1
   6 -11  -1 79.0211 10.4182   1
  -6 -11   1 62.7650 4.01143   3
   6  11  -1 71.4669 3.77698   2
   6  11  -1 69.4384 10.9405   1
  -6  11   1 72.1263 10.0607   1
   5 -11  -1 39.9890 7.80584   1
  -5 -11   1 39.6811 8.59006   1
  -5 -11   1 51.8708 3.35236   2
   5  11  -1 36.5963 8.49608   1
   5  11  -1 53.3840 3.25613   2
  -4 -11   1 162.207 6.53888   2
  -4 -11   1 191.053 14.4504   1
   4  11  -1 206.186 6.05555   2
   4  11  -1 177.081 14.2754   1
   3 -11  -1 642.291 15.8345   2
   3 -11  -1 651.994 23.5841   1
  -3 -11   1 666.696 25.1782   1
  -3 -11   1 632.224 16.6671   2
   3  11  -1 624.461 24.7991   1
  -3  11   1 646.330 23.5063   1
  -3  11   1 658.431 15.8528   2
   3  11  -1 635.526 16.6196   2
   2 -11  -1 1231.88 36.9836   1
  -2 -11   1 1177.70 37.7069   1
   2 -11  -1 1164.16 29.1571   2
  -2 -11   1 1159.36 29.6710   2
  -2  11   1 1213.31 37.0531   1
  -2  11   1 1214.48 29.1781   2
   2  11  -1 1167.88 37.5585   1
   2  11  -1 1234.90 29.6942   2
   1 -11  -1 53.0737 2.32976   2
  -1 -11   1 43.6586 2.65751   2
  -1 -11   1 38.7633 7.04030   1
   1 -11  -1 52.6817 7.52359   1
  -1  11   1 43.7688 7.32385   1
   1  11  -1 56.3375 2.65344   2
  -1  11   1 46.2048 2.24426   2
   1  11  -1 47.6047 7.34072   1
   0 -11  -1 497.203 13.0573   2
   0 -11   1 514.780 20.2206   1
   0 -11   1 518.541 13.1149   2
   0 -11  -1 489.925 20.5064   1
   0  11  -1 495.776 19.8494   1
   0  11  -1 525.137 13.0779   2
   0  11   1 518.716 20.9565   1
   0  11   1 514.122 13.0509   2
  -1 -11  -1 28.5471 2.32987   2
  -1 -11  -1 19.2348 6.53115   1
   1 -11   1 24.5002 6.01553   1
   1 -11   1 27.9125 2.05074   2
  -1  11  -1 27.1431 1.88603   2
   1  11   1 31.2643 2.24288   2
   1  11   1 25.5897 7.02404   1
  -2 -11  -1 210.208 6.24104   2
   2 -11   1 199.205 12.0970   1
   2 -11   1 204.338 5.69527   2
  -2 -11  -1 202.263 14.1926   1
   2  11   1 206.505 6.16565   2
  -2  11  -1 203.423 5.65985   2
   2  11   1 221.586 13.9259   1
  -3 -11  -1 18.0563 6.94221   1
   3 -11   1 14.5920 1.51524   2
   3 -11   1 16.3676 5.27247   1
  -3 -11  -1 14.9102 1.74217   2
  -3  11  -1 13.1754 1.41962   2
   3  11   1 17.6196 7.01354   1
  -3  11  -1 17.0972 5.24082   1
   4 -11   1 198.483 5.36438   2
  -4 -11  -1 190.662 6.45876   2
  -4 -11  -1 195.976 15.0166   1
   4 -11   1 189.076 11.7382   1
   4  11   1 214.371 6.37548   2
   4  11   1 211.622 14.7501   1
  -4  11  -1 191.075 11.7256   1
   5 -11   1 127.606 3.82093   2
   5 -11   1 126.144 3.73597   2
   5 -11   1 127.894 10.2796   1
  -5 -11  -1 137.144 5.11087   2
  -5 -11  -1 134.661 14.2909   1
   5  11   1 147.773 5.10108   2
   5  11   1 143.965 14.1250   1
  -5  11  -1 117.571 10.1174   1
   6 -11   1 246.216 13.4743   1
  -6 -11  -1 239.996 7.77830   2
   6 -11   1 258.971 6.54236   2
  -6 -11  -1 249.098 8.23950   3
   6 -11   1 251.112 6.48983   2
  -6 -11  -1 231.154 16.8825   1
  -6  11  -1 235.844 13.0957   1
   6  11   1 274.031 18.0803   1
   6  11   1 248.378 7.74902   2
  -7 -11  -1 571.943 15.9337   3
   7 -11   1 578.491 21.6101   1
  -7 -11  -1 597.319 26.8151   1
   7 -11   1 557.818 14.0742   2
  -7 -11  -1 548.683 15.3845   2
   7 -11   1 550.422 14.0662   2
   7  11   1 573.482 15.3924   2
   7  11   1 556.198 26.2421   1
  -7  11  -1 563.702 21.2014   1
   8 -11   1 260.732 14.8397   1
  -8 -11  -1 254.794 8.37574   2
   8 -11   1 254.990 6.82742   2
  -8 -11  -1 219.931 20.4808   1
  -8 -11  -1 253.627 9.00085   3
   8  11   1 267.935 8.34031   2
   8  11   1 258.026 22.6915   1
  -8  11  -1 259.590 14.2894   1
  -9 -11  -1 9.98816 2.66128   3
   9 -11   1 12.2591 1.27808   2
  -9 -11  -1 8.65111 10.0653   1
   9 -11   1 13.3265 7.11845   1
  -9 -11  -1 10.2497 2.12629   2
   9  11   1 -9.2072 9.56124   1
  -9  11  -1 11.9910 6.41729   1
   9  11   1 11.2909 2.30001   2
  10 -11   1 37.3883 8.78253   1
  10 -11   1 42.6671 2.46706   2
 -10 -11  -1 24.6798 10.8705   1
 -10 -11  -1 39.9818 4.18723   2
 -10 -11  -1 43.1337 5.30411   3
 -10  11  -1 51.2247 8.73985   1
  10  11   1 44.4997 12.7400   1
  10  11   1 43.5970 4.37117   2
 -11 -11  -1 20.2126 11.8559   1
 -11 -11  -1 15.1863 2.71069   2
  11 -11   1 13.7303 1.61665   2
  11  11   1 18.7054 3.06682   2
  11  11   1 11.0360 12.9477   1
 -11  11  -1 17.2732 8.11978   1
 -12 -11  -1 398.798 12.8680   2
 -12 -11  -1 411.608 28.2331   1
  12 -11   1 395.185 11.0187   2
 -12  11  -1 383.001 21.3279   1
  12  11   1 440.998 29.1732   1
  12  11   1 422.870 13.3919   2
 -12  11  -1 454.710 22.6943   1
 -13 -11  -1 69.3338 5.61874   2
  13 -11   1 66.6470 3.75098   2
 -13 -11  -1 94.9982 18.4596   1
 -13  11  -1 58.0298 11.6720   1
  13  11   1 89.5396 17.7384   1
 -13  11  -1 67.1921 12.8010   1
 -14 -11  -1 8.07705 3.16508   2
 -14 -11  -1 32.8916 17.5839   1
  14  11   1 3.87682 16.1531   1
 -14  11  -1 -6.1457 10.4274   1
 -14  11  -1 23.4855 11.9632   1
  15 -11   1 135.690 5.70869   2
 -15 -11  -1 141.738 7.57385   2
 -15  11  -1 117.526 24.1630   1
 -16 -11  -1 51.0304 5.95022   2
  16 -11   1 37.6526 4.59144   2
 -17 -11  -1 3.98518 3.45657   2
 -18 -11  -1 33.0145 4.84230   2
  19 -11   1 42.8408 6.72162   3
 -19 -11  -1 49.6326 5.67523   2
 -20 -11  -1 27.3302 5.65999   2
  20 -11   1 24.8404 6.69819   3
  21 -11   1 7.74837 6.04504   3
 -21 -11  -1 8.38669 5.04108   2
  22 -11   1 33.5370 7.76847   3
 -22 -11  -1 30.0398 6.21207   2
  23 -11   1 9.31263 7.88054   3
 -23 -11  -1 2.66286 6.26084   2
 -24 -12   1 7.48605 6.83031   2
  24 -12  -1 23.1976 8.70505   3
 -23 -12   1 6.33423 5.93167   2
  23 -12  -1 8.85005 7.21097   3
 -22 -12   1 8.48866 5.16198   2
  22 -12  -1 14.5885 6.66542   3
 -21 -12   1 10.7992 4.99942   2
  21 -12  -1 22.7800 6.38062   3
 -20 -12   1 10.3558 5.16417   2
  20 -12  -1 -5.1004 5.21917   3
 -19 -12   1 36.3823 4.97665   2
 -18 -12   1 108.665 7.81836   2
 -17 -12   1 0.60652 3.24568   2
 -16 -12   1 51.7657 5.95936   2
 -15 -12   1 39.9563 21.2663   1
 -15  12   1 18.2583 13.7862   1
  15  12  -1 -11.326 19.2894   1
 -14 -12   1 192.308 8.19625   2
 -14 -12   1 186.439 23.4248   1
 -14  12   1 168.927 22.9906   1
 -14  12   1 165.233 21.8168   1
  14  12  -1 157.093 22.1791   1
 -13 -12   1 34.5414 3.73112   2
 -13 -12   1 29.7055 14.4995   1
  13  12  -1 34.3918 15.5022   1
 -13  12   1 38.4422 12.1461   1
  12 -12  -1 37.7150 11.8652   1
 -12 -12   1 51.4683 4.82533   2
 -12 -12   1 46.6899 15.2272   1
 -12  12   1 40.2948 11.2494   1
  12  12  -1 41.9835 4.13289   2
  12  12  -1 51.4466 16.3066   1
 -11 -12   1 35.0961 4.37229   2
 -11 -12   1 41.9108 5.75054   3
 -11 -12   1 34.0199 12.5818   1
  11 -12  -1 34.0683 11.1418   1
  11  12  -1 41.2099 14.5206   1
  11  12  -1 43.3855 4.75145   2
 -11  12   1 50.4524 11.1040   1
 -10 -12   1 41.7679 4.14217   2
  10 -12  -1 43.7083 10.4824   1
 -10 -12   1 45.5894 5.18612   3
 -10 -12   1 29.7411 11.9411   1
  10  12  -1 46.7013 4.42878   2
  10  12  -1 30.0224 12.6152   1
 -10  12   1 29.0867 9.04819   1
   9 -12  -1 13.2050 8.17293   1
  -9 -12   1 15.3502 2.67643   3
  -9 -12   1 14.5926 2.37455   2
  -9 -12   1 22.2821 13.6373   1
   9  12  -1 16.6010 2.51107   2
   9  12  -1 17.3449 13.7676   1
  -9  12   1 14.3345 7.90656   1
  -8 -12   1 156.338 6.67399   3
   8 -12  -1 159.203 14.0092   1
  -8 -12   1 152.100 16.8462   1
  -8 -12   1 153.016 6.05685   2
   8  12  -1 140.611 17.5753   1
   8  12  -1 165.344 6.18918   2
  -8  12   1 160.420 13.9586   1
  -7 -12   1 224.331 7.59018   2
  -7 -12   1 241.284 17.9160   1
  -7 -12   1 231.695 8.05451   3
   7 -12  -1 217.670 14.9200   1
   7  12  -1 236.611 7.67676   2
   7  12  -1 225.665 17.6998   1
  -7  12   1 252.622 15.3015   1
   6 -12  -1 364.179 18.3038   1
  -6 -12   1 431.676 22.2746   1
  -6 -12   1 388.138 11.3246   2
  -6  12   1 393.501 18.5172   1
   6  12  -1 391.493 21.2020   1
   6  12  -1 420.346 11.3657   2
   5 -12  -1 202.412 13.9179   1
  -5 -12   1 226.367 7.37863   2
  -5 -12   1 249.552 17.1576   1
   5  12  -1 265.454 17.1511   1
   5  12  -1 236.768 7.34457   2
  -4 -12   1 -7.2715 6.37890   1
  -4 -12   1 3.41659 1.58923   2
   4 -12  -1 8.59411 7.85984   1
   4  12  -1 4.31888 1.47743   2
   4  12  -1 -4.0442 6.77435   1
  -3 -12   1 11.6357 1.68751   2
   3 -12  -1 10.2059 6.43358   1
  -3 -12   1 2.78627 7.15692   1
   3  12  -1 16.6416 7.11161   1
  -3  12   1 -0.2929 5.35755   1
  -3  12   1 8.81732 0.95791   2
  -2 -12   1 55.4889 3.09839   2
   2 -12  -1 46.2834 7.70597   1
  -2 -12   1 51.6916 8.71533   1
   2 -12  -1 61.5871 2.44585   2
  -2  12   1 65.5908 2.43773   2
   2  12  -1 43.4222 8.07667   1
   2  12  -1 70.1859 3.09254   2
  -2  12   1 49.5277 7.88417   1
   1 -12  -1 708.399 17.6889   2
  -1 -12   1 693.350 17.9590   2
  -1 -12   1 702.175 26.1338   1
   1 -12  -1 695.542 25.8578   1
  -1  12   1 709.036 26.1088   1
   1  12  -1 683.662 25.9000   1
  -1  12   1 731.969 17.6893   2
   1  12  -1 717.341 17.9550   2
   0 -12   1 281.240 8.04441   2
   0 -12   1 326.015 15.9579   1
   0 -12  -1 287.240 8.01942   2
   0 -12  -1 296.656 16.2266   1
   0  12   1 290.956 7.97286   2
   0  12  -1 293.975 8.00829   2
   0  12  -1 292.023 15.3346   1
   0  12   1 295.058 16.3625   1
   1 -12   1 345.418 16.3695   1
   1 -12   1 303.941 8.40116   2
  -1 -12  -1 335.044 17.3497   1
  -1 -12  -1 299.077 8.62830   2
  -1  12  -1 308.784 8.38652   2
   1  12   1 316.681 8.64579   2
   1  12   1 313.901 17.0996   1
   2 -12   1 1228.47 37.2738   1
   2 -12   1 1205.15 29.6074   2
  -2 -12  -1 1168.98 30.0681   2
  -2 -12  -1 1242.06 39.6118   1
   2  12   1 1154.18 38.8726   1
   2  12   1 1247.33 30.0943   2
  -2  12  -1 1206.98 29.5906   2
  -3 -12  -1 151.808 13.8659   1
   3 -12   1 135.578 4.03271   2
  -3 -12  -1 126.027 5.49745   2
   3 -12   1 133.405 10.8764   1
   3  12   1 144.623 4.84037   2
  -3  12  -1 130.147 3.99182   2
   3  12   1 141.072 13.2886   1
  -3  12  -1 145.121 10.8080   1
   4 -12   1 191.530 5.20386   2
  -4 -12  -1 179.442 14.5386   1
   4 -12   1 190.237 12.1994   1
  -4 -12  -1 188.193 6.27121   2
  -4  12  -1 189.253 12.2894   1
   4  12   1 178.146 15.1928   1
   4  12   1 199.240 6.19433   2
  -5 -12  -1 51.7705 9.81418   1
  -5 -12  -1 65.1361 3.70447   2
   5 -12   1 68.1100 2.43702   2
   5 -12   1 67.9066 2.29556   2
   5 -12   1 62.5265 7.94493   1
  -5  12  -1 59.2987 7.45302   1
   5  12   1 66.4923 3.62453   2
   5  12   1 83.1030 11.6721   1
  -6 -12  -1 64.5734 4.23098   3
   6 -12   1 56.8869 2.16842   2
  -6 -12  -1 49.9905 10.1599   1
  -6 -12  -1 60.3464 3.79298   2
   6 -12   1 61.4152 8.20099   1
   6 -12   1 55.2578 2.27093   2
  -6  12  -1 66.2659 8.20542   1
   6  12   1 61.9676 3.67713   2
   6  12   1 84.8631 12.2221   1
   7 -12   1 554.050 13.9158   2
   7 -12   1 543.014 13.8991   2
  -7 -12  -1 586.713 27.1019   1
  -7 -12  -1 572.206 15.9082   3
  -7 -12  -1 536.174 15.3494   2
   7 -12   1 557.974 21.7476   1
  -7  12  -1 566.674 21.6870   1
   7  12   1 574.696 15.3667   2
   7  12   1 550.397 26.5809   1
  -8 -12  -1 95.5430 5.46499   3
   8 -12   1 85.2855 3.04928   2
   8 -12   1 108.172 11.6343   1
  -8 -12  -1 87.7678 4.69512   2
   8  12   1 87.7093 4.70684   2
  -8  12  -1 93.6801 10.9985   1
   9 -12   1 63.6525 2.63459   2
  -9 -12  -1 70.4460 5.49919   3
  -9 -12  -1 59.9786 12.1123   1
   9 -12   1 71.4842 9.64666   1
  -9 -12  -1 60.1048 4.28377   2
   9  12   1 70.6235 12.7700   1
   9  12   1 68.9131 4.50348   2
  -9  12  -1 55.8071 8.50054   1
 -10 -12  -1 49.8389 5.72339   3
 -10 -12  -1 54.9601 4.56133   2
  10 -12   1 70.2387 10.0124   1
  10 -12   1 56.7826 2.58949   2
 -10 -12  -1 55.1225 13.6534   1
  10  12   1 54.5551 13.0424   1
 -10  12  -1 50.2317 8.99292   1
  10  12   1 60.6372 4.80301   2
  11 -12   1 53.9128 2.77353   2
 -11 -12  -1 56.6581 4.74110   2
 -11 -12  -1 52.0150 14.7176   1
  11  12   1 58.1771 5.36119   2
  11  12   1 55.1653 14.2748   1
 -11  12  -1 60.2405 10.2844   1
 -12 -12  -1 115.797 6.59911   2
 -12 -12  -1 180.428 23.7989   1
  12 -12   1 121.356 4.39772   2
 -12  12  -1 128.638 16.3513   1
  12  12   1 110.100 17.7455   1
 -12  12  -1 121.966 13.4133   1
 -13 -12  -1 28.8334 15.4654   1
 -13 -12  -1 34.6609 3.82821   2
  13 -12   1 35.7672 3.03742   2
  13  12   1 28.2481 17.9235   1
 -13  12  -1 44.6213 11.5140   1
 -13  12  -1 32.1349 11.8805   1
 -14 -12  -1 167.684 24.2976   1
  14 -12   1 130.056 5.00261   2
 -14 -12  -1 126.916 7.24852   2
 -14  12  -1 128.151 15.1614   1
 -14  12  -1 128.044 15.9668   1
  14  12   1 118.970 21.2334   1
  15 -12   1 18.5949 2.92523   2
 -15 -12  -1 24.1434 3.79430   2
 -15  12  -1 0.33679 14.6637   1
 -16 -12  -1 85.5406 6.77693   2
 -17 -12  -1 105.646 7.64823   2
 -18 -12  -1 31.4082 4.81907   2
 -19 -12  -1 21.8681 4.98281   2
  20 -12   1 1.88070 5.76830   3
 -20 -12  -1 0.61398 4.51078   2
  21 -12   1 -2.3127 6.17403   3
 -21 -12  -1 3.99424 4.96810   2
 -22 -12  -1 7.10802 5.49072   2
  22 -12   1 10.3165 7.02222   3
  23 -12   1 3.74532 7.61524   3
 -23 -12  -1 -3.3210 6.24696   2
  24 -13  -1 7.43789 8.23849   3
 -24 -13   1 -11.026 6.57806   2
 -23 -13   1 25.3371 6.73085   2
  23 -13  -1 26.5432 7.92347   3
  22 -13  -1 0.66812 6.52079   3
 -22 -13   1 2.07598 5.30915   2
  21 -13  -1 11.0505 6.35668   3
 -21 -13   1 19.0144 5.37989   2
 -19 -13   1 1.84547 3.98600   2
 -18 -13   1 21.9272 4.51550   2
 -17 -13   1 15.0505 3.70932   2
 -16 -13   1 83.7076 6.85861   2
 -15 -13   1 18.1764 23.2737   1
 -15 -13   1 10.3028 3.39669   2
 -15  13   1 2.16484 15.0303   1
  15  13  -1 24.8171 33.2392   1
 -14 -13   1 -0.5200 2.75950   2
 -14 -13   1 25.3862 17.9802   1
 -14  13   1 -3.2047 12.8159   1
 -14  13   1 -5.5784 13.4656   1
  14  13  -1 0.60405 18.5417   1
 -13 -13   1 8.09328 15.4109   1
 -13 -13   1 -1.7123 2.71277   2
 -13  13   1 3.12816 11.0769   1
  13  13  -1 9.25318 16.1584   1
 -12 -13   1 395.811 12.7556   2
 -12 -13   1 382.463 29.2806   1
  12 -13  -1 406.650 25.0496   1
  12  13  -1 455.162 14.7621   2
 -12  13   1 385.317 24.1866   1
  12  13  -1 373.490 29.3473   1
  11 -13  -1 65.1411 12.5198   1
 -11 -13   1 62.9521 6.50919   3
 -11 -13   1 59.6621 4.97616   2
 -11 -13   1 42.4080 13.4612   1
  11  13  -1 58.4125 5.32184   2
 -11  13   1 65.9884 11.1460   1
  11  13  -1 89.9378 16.1310   1
 -10 -13   1 55.1216 5.61151   3
 -10 -13   1 45.6858 13.0049   1
  10 -13  -1 60.8052 11.3713   1
 -10 -13   1 60.2200 4.57891   2
  10  13  -1 69.1396 15.5685   1
 -10  13   1 60.1101 10.4763   1
  10  13  -1 70.6342 4.95880   2
  -9 -13   1 46.4156 4.61558   3
  -9 -13   1 39.0531 3.94067   2
   9 -13  -1 35.5610 9.68595   1
  -9  13   1 36.2178 9.11555   1
   9  13  -1 37.2582 4.05720   2
   9  13  -1 41.8926 20.7834   1
  -8 -13   1 15.5915 2.63228   3
  -8 -13   1 20.5286 10.5381   1
  -8 -13   1 23.3107 2.59506   2
   8 -13  -1 12.9514 8.17932   1
   8  13  -1 24.2013 2.60941   2
  -8  13   1 25.7958 7.66515   1
   8  13  -1 21.3420 11.2560   1
   7 -13  -1 13.2997 7.09975   1
  -7 -13   1 8.11440 2.09241   2
  -7 -13   1 5.70392 2.05189   3
  -7 -13   1 10.9678 9.15874   1
  -7  13   1 11.3673 6.77030   1
   7  13  -1 8.86458 9.14472   1
   7  13  -1 6.71183 1.91953   2
  -6 -13   1 6.10332 1.80573   2
  -6 -13   1 -0.1326 8.32096   1
   6 -13  -1 1.44817 6.59209   1
   6  13  -1 6.39864 1.85900   2
   6  13  -1 0.90639 8.01279   1
  -6  13   1 -6.0490 5.58069   1
  -5 -13   1 473.670 13.3033   2
  -5 -13   1 494.835 23.9454   1
   5 -13  -1 494.640 21.3928   1
   5  13  -1 472.197 23.7271   1
   5  13  -1 484.294 13.2500   2
   4 -13  -1 70.4425 9.52994   1
  -4 -13   1 61.4352 3.64564   2
  -4 -13   1 57.5956 10.1318   1
   4  13  -1 69.3711 10.9809   1
   4  13  -1 71.9476 3.60900   2
   3 -13  -1 332.121 8.48657   2
   3 -13  -1 340.867 17.7069   1
  -3 -13   1 314.028 18.6343   1
   3  13  -1 320.676 9.30226   2
  -3  13   1 340.675 17.3779   1
   3  13  -1 325.313 18.0579   1
  -3  13   1 329.319 8.47761   2
   2 -13  -1 56.4689 9.09222   1
   2 -13  -1 54.8480 2.32605   2
  -2 -13   1 49.9780 9.24425   1
  -2 -13   1 42.9688 2.94369   2
   2  13  -1 45.7004 2.87212   2
  -2  13   1 38.8065 7.85472   1
  -2  13   1 45.6651 2.27558   2
   2  13  -1 38.7707 8.23589   1
   1 -13  -1 144.739 4.56620   2
   1 -13  -1 145.017 12.3556   1
  -1 -13   1 155.323 13.3019   1
  -1 -13   1 139.012 4.89975   2
  -1  13   1 138.510 12.3245   1
   1  13  -1 157.922 4.90315   2
  -1  13   1 145.196 4.55659   2
   1  13  -1 147.920 13.0233   1
   0 -13  -1 542.638 13.8898   2
   0 -13   1 544.577 22.3280   1
   0 -13   1 513.566 13.8905   2
   0 -13  -1 541.151 22.9010   1
   0  13   1 557.004 23.2620   1
   0  13   1 541.314 13.8781   2
   0  13  -1 537.615 13.8789   2
   0  13  -1 532.154 22.2392   1
  -1 -13  -1 -6.2437 6.78336   1
   1 -13   1 6.98543 1.34977   2
   1 -13   1 5.76409 5.91377   1
  -1 -13  -1 10.2071 1.54937   2
   1  13   1 4.90999 6.78228   1
  -1  13  -1 5.48311 5.97541   1
   1  13   1 6.24224 1.46155   2
  -1  13  -1 11.3501 1.34082   2
  -2 -13  -1 309.480 18.0688   1
  -2 -13  -1 299.680 8.70386   2
   2 -13   1 301.899 8.18537   2
   2 -13   1 301.217 16.0915   1
  -2  13  -1 316.645 8.18723   2
   2  13   1 304.556 17.9913   1
  -3 -13  -1 73.4817 3.81267   2
   3 -13   1 80.4923 2.91033   2
  -3 -13  -1 90.3344 12.5162   1
   3 -13   1 81.6598 10.2697   1
  -3  13  -1 74.6495 9.74979   1
   3  13   1 87.2588 11.0540   1
  -3  13  -1 77.9056 2.83027   2
   3  13   1 82.5041 3.72826   2
  -4 -13  -1 6.75876 1.71588   2
   4 -13   1 1.09021 5.21707   1
  -4 -13  -1 6.42040 8.00250   1
   4 -13   1 4.03195 0.97748   2
   4  13   1 8.54950 7.55848   1
   4  13   1 9.37858 1.78696   2
  -4  13  -1 -0.9691 5.05252   1
   5 -13   1 295.626 7.78313   2
  -5 -13  -1 324.565 19.9019   1
   5 -13   1 290.109 15.4503   1
  -5 -13  -1 294.236 9.02869   2
   5  13   1 323.868 19.5701   1
  -5  13  -1 294.523 15.5518   1
   5  13   1 302.857 8.99529   2
   6 -13   1 636.098 24.2747   1
  -6 -13  -1 675.346 29.8654   1
  -6 -13  -1 692.366 18.4811   3
  -6 -13  -1 646.089 17.9752   2
   6 -13   1 672.165 16.6167   2
  -6  13  -1 681.757 24.7650   1
   6  13   1 686.961 29.8126   1
   6  13   1 690.287 17.9940   2
  -7 -13  -1 11.9071 2.17349   2
  -7 -13  -1 9.99483 2.35905   3
  -7 -13  -1 16.9418 9.65181   1
   7 -13   1 19.0901 6.54215   1
   7  13   1 9.51810 9.00281   1
  -7  13  -1 12.8730 6.27999   1
   7  13   1 13.4165 2.22821   2
  -8 -13  -1 7.24063 11.6870   1
  -8 -13  -1 -2.3162 2.23680   3
   8 -13   1 -2.2972 6.55841   1
  -8 -13  -1 2.58873 1.87252   2
   8  13   1 -1.5384 1.83399   2
   8  13   1 -2.9281 10.2274   1
  -8  13  -1 1.22417 5.98051   1
  -9 -13  -1 -13.148 10.5391   1
  -9 -13  -1 2.82080 2.55751   3
  -9 -13  -1 2.62216 2.02873   2
   9 -13   1 0.47787 7.02858   1
   9  13   1 -1.9195 2.05179   2
  -9  13  -1 6.12930 7.03877   1
   9  13   1 -6.7614 10.3125   1
 -10 -13  -1 718.253 34.5525   1
 -10 -13  -1 725.302 20.7965   3
 -10 -13  -1 703.830 19.8586   2
  10 -13   1 727.509 28.1493   1
  10  13   1 693.073 34.7584   1
  10  13   1 744.990 20.0485   2
 -10  13  -1 716.277 27.6604   1
 -11 -13  -1 -8.5948 11.8374   1
  11 -13   1 -9.7461 9.02567   1
 -11 -13  -1 -0.4021 2.32932   2
  11  13   1 -14.440 13.5734   1
  11  13   1 1.89536 2.88483   2
 -11  13  -1 -5.2010 8.05058   1
 -12 -13  -1 -17.150 12.9618   1
 -12 -13  -1 1.65562 2.71979   2
  12  13   1 -11.911 14.1724   1
 -12  13  -1 14.3825 9.31471   1
 -13 -13  -1 -18.596 15.8603   1
 -13 -13  -1 -0.5939 2.73448   2
 -13  13  -1 0.90008 11.0314   1
 -13  13  -1 11.0134 10.0438   1
  13  13   1 2.36349 15.4457   1
 -14 -13  -1 80.5966 21.4696   1
 -14 -13  -1 79.9154 6.51296   2
  14  13   1 92.9976 21.5758   1
 -14  13  -1 114.803 24.5504   1
 -14  13  -1 89.2449 14.0171   1
 -15 -13  -1 119.959 7.24870   2
 -15  13  -1 114.791 16.6325   1
 -16 -13  -1 6.62512 3.38553   2
 -17 -13  -1 37.2463 4.98007   2
 -18 -13  -1 13.8481 4.50296   2
 -20 -13  -1 67.6626 6.63475   2
  20 -13   1 51.7341 7.71076   3
  21 -13   1 49.3401 8.05431   3
 -21 -13  -1 45.1013 6.23732   2
 -22 -13  -1 10.5993 5.77377   2
  22 -13   1 4.07924 6.88545   3
 -23 -13  -1 -1.5934 6.47289   2
  23 -13   1 19.5704 8.50593   3
 -24 -14   1 6.67542 7.24210   2
  24 -14  -1 4.64213 8.78885   3
 -23 -14   1 45.0283 7.28105   2
  23 -14  -1 46.2608 8.71913   3
  22 -14  -1 20.2197 7.04503   3
 -22 -14   1 30.9129 6.01831   2
 -21 -14   1 8.21059 5.09581   2
 -20 -14   1 5.64029 4.91124   2
 -19 -14   1 22.4009 4.94846   2
 -18 -14   1 153.088 9.20065   2
 -17 -14   1 39.2955 4.71244   2
 -16 -14   1 85.2314 6.94442   2
 -15 -14   1 2.54005 3.14092   2
 -14 -14   1 564.005 40.3228   1
 -14 -14   1 567.268 17.5639   2
  14  14  -1 628.672 40.3072   1
 -14  14   1 617.430 32.2013   1
 -13 -14   1 21.6356 16.4824   1
 -13 -14   1 8.31688 3.16096   2
 -13  14   1 25.5623 11.8173   1
  13  14  -1 3.41702 16.3565   1
 -12 -14   1 17.8006 3.21732   2
 -12 -14   1 18.6736 14.5107   1
  12 -14  -1 28.2604 12.3207   1
  12  14  -1 29.4172 16.3748   1
 -12  14   1 1.75131 10.4638   1
 -11 -14   1 218.467 9.67351   3
 -11 -14   1 200.398 8.13490   2
 -11 -14   1 204.413 24.0336   1
  11 -14  -1 213.252 19.4461   1
  11  14  -1 204.908 25.4389   1
  11  14  -1 206.214 8.45071   2
 -11  14   1 185.155 18.5761   1
 -10 -14   1 173.641 7.22242   2
 -10 -14   1 170.406 8.05160   3
  10 -14  -1 167.266 17.4769   1
 -10 -14   1 146.296 21.2169   1
 -10  14   1 181.332 16.8836   1
  10  14  -1 175.788 21.9353   1
  10  14  -1 181.586 7.34546   2
  -9 -14   1 3.69151 2.09920   2
  -9 -14   1 -0.9345 2.28834   3
   9 -14  -1 -11.319 7.79209   1
  -9 -14   1 -4.3780 13.3944   1
   9  14  -1 -14.654 10.6727   1
  -9  14   1 7.02720 7.58506   1
   9  14  -1 4.50398 2.26010   2
  -8 -14   1 280.407 9.50386   2
  -8 -14   1 293.832 10.0404   3
   8 -14  -1 307.426 18.6241   1
  -8 -14   1 322.664 22.7296   1
   8  14  -1 305.852 9.66177   2
   8  14  -1 314.467 22.5922   1
  -8  14   1 318.344 18.5280   1
  -7 -14   1 340.801 22.2837   1
   7 -14  -1 355.301 19.1609   1
  -7 -14   1 345.699 10.7044   3
  -7 -14   1 312.664 10.1591   2
   7  14  -1 336.530 10.2165   2
  -7  14   1 325.900 18.4566   1
   7  14  -1 351.647 22.8652   1
  -6 -14   1 138.028 5.63183   2
  -6 -14   1 133.613 16.7301   1
   6 -14  -1 144.854 13.6941   1
   6  14  -1 142.160 16.4197   1
  -6  14   1 134.809 13.3390   1
   6  14  -1 154.632 5.73042   2
   5 -14  -1 49.2109 9.28217   1
  -5 -14   1 43.4332 3.44010   2
  -5 -14   1 24.8929 9.45264   1
   5  14  -1 39.3697 3.34299   2
   5  14  -1 44.3879 10.0531   1
  -4 -14   1 252.836 7.89994   2
  -4 -14   1 231.434 17.4430   1
   4 -14  -1 247.789 6.58440   2
   4 -14  -1 237.370 16.1688   1
  -4  14   1 252.895 23.7590   1
   4  14  -1 270.263 7.84337   2
  -4  14   1 256.482 6.58234   2
   4  14  -1 255.776 17.9109   1
  -3 -14   1 1833.40 46.7705   2
   3 -14  -1 1931.21 56.2352   1
   3 -14  -1 1827.36 45.9559   2
  -3 -14   1 1946.05 57.7642   1
  -3  14   1 1882.61 55.6755   1
  -3  14   1 1860.83 45.9663   2
   3  14  -1 1926.36 57.5798   1
   3  14  -1 1961.80 46.7846   2
   2 -14  -1 61.0049 9.21991   1
  -2 -14   1 69.7030 3.61104   2
  -2 -14   1 74.3936 10.3305   1
   2 -14  -1 74.5228 2.90024   2
   2  14  -1 59.9008 9.58648   1
  -2  14   1 85.3506 10.8079   1
   2  14  -1 76.3795 4.03800   2
  -2  14   1 74.2241 2.89370   2
  -1 -14   1 68.7968 9.92547   1
   1 -14  -1 57.5301 9.42306   1
  -1 -14   1 67.6814 3.45897   2
   1 -14  -1 74.8153 3.11198   2
   1  14  -1 83.5148 12.0028   1
  -1  14   1 65.6533 3.01591   2
  -1  14   1 89.4748 12.2889   1
   1  14  -1 83.9710 3.42829   2
   0 -14   1 1560.13 47.1917   1
   0 -14   1 1480.98 37.6092   2
   0 -14  -1 1501.89 47.5335   1
   0 -14  -1 1470.88 37.5909   2
   0  14   1 1518.48 47.7382   1
   0  14   1 1570.82 37.5877   2
   0  14  -1 1558.56 37.6035   2
   0  14  -1 1554.35 47.0281   1
  -1 -14  -1 547.824 14.9736   2
   1 -14   1 601.899 24.0258   1
   1 -14   1 566.319 14.7546   2
  -1 -14  -1 542.612 24.4589   1
  -1  14  -1 598.330 14.7232   2
  -1  14  -1 551.187 23.1737   1
   1  14   1 593.147 14.9956   2
   1  14   1 590.477 25.2334   1
   2 -14   1 195.527 5.73070   2
   2 -14   1 160.577 17.9981   1
  -2 -14  -1 216.021 16.1712   1
   2  14   1 198.668 6.21895   2
  -2  14  -1 204.048 5.72394   2
   2  14   1 194.410 15.7543   1
  -3 -14  -1 127.456 4.83190   2
   3 -14   1 124.978 12.0022   1
  -3 -14  -1 132.544 14.2367   1
   3 -14   1 120.465 3.93012   2
   3  14   1 132.505 4.76233   2
  -3  14  -1 120.463 3.87325   2
   3  14   1 120.796 14.4450   1
  -3  14  -1 93.4016 10.9374   1
  -4 -14  -1 455.133 12.8867   2
   4 -14   1 468.118 20.3933   1
   4 -14   1 473.307 11.8701   2
  -4 -14  -1 456.591 23.5157   1
   4  14   1 477.221 12.8834   2
   4  14   1 459.150 23.7851   1
  -4  14  -1 476.485 20.2589   1
   5 -14   1 70.8649 9.28074   1
  -5 -14  -1 59.9813 10.7343   1
  -5 -14  -1 72.9630 3.96666   2
   5 -14   1 64.9994 2.50476   2
   5  14   1 58.3212 10.9253   1
   5  14   1 67.7116 3.86922   2
  -5  14  -1 66.1651 8.75584   1
  -6 -14  -1 129.783 16.0928   1
  -6 -14  -1 129.102 5.38924   2
   6 -14   1 115.534 3.61384   2
   6 -14   1 114.924 3.54039   2
   6 -14   1 119.423 12.1929   1
  -6  14  -1 114.718 11.8670   1
   6  14   1 127.528 5.27016   2
   6  14   1 140.736 16.7864   1
  -7 -14  -1 767.813 20.9204   3
  -7 -14  -1 789.117 34.0761   1
  -7 -14  -1 732.232 20.3337   2
   7 -14   1 733.124 27.6549   1
   7  14   1 754.301 32.8860   1
  -7  14  -1 761.184 27.7669   1
   7  14   1 793.113 20.3864   2
  -8 -14  -1 640.561 18.2033   2
   8 -14   1 653.942 25.7814   1
  -8 -14  -1 678.310 32.2293   1
  -8 -14  -1 669.100 18.8738   3
  -8  14  -1 668.476 25.5740   1
   8  14   1 679.714 31.9999   1
   8  14   1 678.263 18.2918   2
   9 -14   1 55.6349 9.63678   1
  -9 -14  -1 55.2622 13.2466   1
  -9 -14  -1 46.7833 4.24266   2
  -9 -14  -1 46.4243 5.25682   3
   9  14   1 55.6311 4.59706   2
  -9  14  -1 38.1068 8.61086   1
   9  14   1 52.2137 14.3034   1
 -10 -14  -1 16.1469 12.8010   1
 -10 -14  -1 7.62585 3.55978   3
  10 -14   1 23.1183 9.00575   1
 -10 -14  -1 14.6067 2.79246   2
  10  14   1 18.9230 13.2636   1
 -10  14  -1 20.9833 8.60179   1
  10  14   1 8.54562 2.87588   2
 -11 -14  -1 165.069 7.57674   2
  11 -14   1 200.130 17.6864   1
 -11 -14  -1 181.969 21.5896   1
 -11  14  -1 202.851 17.1467   1
  11  14   1 180.322 24.0512   1
 -12 -14  -1 205.427 8.66717   2
 -12 -14  -1 237.620 27.4115   1
  12  14   1 188.846 26.2271   1
 -12  14  -1 234.667 18.7969   1
 -13 -14  -1 77.7049 6.27741   2
 -13 -14  -1 54.5656 18.8412   1
  13  14   1 116.413 20.8650   1
 -13  14  -1 89.1842 13.3355   1
 -13  14  -1 83.8808 14.1751   1
 -14 -14  -1 149.949 7.98054   2
 -14  14  -1 150.670 20.2506   1
 -15 -14  -1 55.2930 6.21242   2
 -15  14  -1 58.9509 17.8308   1
 -16 -14  -1 129.917 7.95385   2
 -17 -14  -1 24.8864 4.56329   2
 -18 -14  -1 20.9716 4.75303   2
 -19 -14  -1 172.796 11.2026   2
 -20 -14  -1 26.8421 5.45402   2
  20 -14   1 19.1480 6.44003   3
 -21 -14  -1 6.34568 5.37983   2
  21 -14   1 4.22731 6.46057   3
  22 -14   1 3.76498 7.25095   3
 -22 -14  -1 4.49350 5.85395   2
  23 -14   1 17.9170 8.66245   3
 -23 -14  -1 26.5909 7.33475   2
 -24 -15   1 18.0644 7.55147   2
  24 -15  -1 12.4705 9.69969   3
 -23 -15   1 36.1927 7.18061   2
  23 -15  -1 40.2124 8.60637   3
  22 -15  -1 16.2175 6.68737   3
 -22 -15   1 12.2754 5.72994   2
 -21 -15   1 88.0980 9.39012   2
  21 -15  -1 58.6708 8.11598   3
 -20 -15   1 263.666 12.6885   2
 -19 -15   1 60.4107 7.33593   2
 -18 -15   1 60.5731 7.49501   2
 -17 -15   1 25.7425 4.46185   2
 -16 -15   1 204.827 9.52839   2
 -15 -15   1 3.78510 3.32652   2
 -14 -15   1 6.89025 3.24631   2
 -14 -15   1 33.8671 20.5526   1
  14  15  -1 4.21075 19.1065   1
 -14  15   1 -5.9177 13.3021   1
 -13 -15   1 74.7725 5.98659   2
  13 -15  -1 68.5248 15.3015   1
 -13 -15   1 92.9435 20.2008   1
  13  15  -1 52.9978 18.9222   1
 -13  15   1 66.7816 13.3482   1
  12 -15  -1 1133.42 42.6916   1
 -12 -15   1 1155.17 49.5523   1
 -12 -15   1 1074.17 29.7800   2
  12  15  -1 1117.05 49.8026   1
 -12  15   1 1119.21 41.7060   1
 -11 -15   1 3.88121 2.54018   2
 -11 -15   1 1.28001 14.7938   1
  11 -15  -1 -3.8030 10.6591   1
  11  15  -1 -3.8174 3.11952   2
  11  15  -1 -6.5332 14.2169   1
 -11  15   1 6.90550 9.89228   1
 -10 -15   1 100.677 6.87764   3
 -10 -15   1 113.571 17.8870   1
  10 -15  -1 102.362 13.4125   1
 -10 -15   1 111.887 5.88706   2
 -10  15   1 127.231 14.4353   1
  10  15  -1 115.198 17.5509   1
  10  15  -1 107.701 6.10759   2
  -9 -15   1 446.146 13.8183   3
  -9 -15   1 453.867 28.5086   1
   9 -15  -1 403.860 22.9319   1
  -9 -15   1 426.353 13.1049   2
   9  15  -1 450.392 28.3758   1
  -9  15   1 431.049 22.8647   1
   9  15  -1 460.340 13.2710   2
  -8 -15   1 225.829 7.95273   2
  -8 -15   1 229.934 8.61441   3
   8 -15  -1 226.121 17.2629   1
  -8 -15   1 218.784 21.5019   1
  -8  15   1 218.593 17.0762   1
   8  15  -1 221.869 20.9837   1
   8  15  -1 227.450 7.99848   2
  -7 -15   1 4.51093 1.99591   2
  -7 -15   1 -0.1673 10.1830   1
   7 -15  -1 13.2694 8.01383   1
   7  15  -1 6.09773 2.17576   2
   7  15  -1 10.6514 10.7023   1
  -7  15   1 9.53296 7.48726   1
  -6 -15   1 -3.3130 9.34260   1
  -6 -15   1 7.31560 2.04417   2
   6 -15  -1 1.42679 7.03608   1
  -6  15   1 3.70295 7.03055   1
   6  15  -1 7.17561 1.94755   2
   6  15  -1 8.24834 9.12758   1
   5 -15  -1 1067.67 39.5661   1
  -5 -15   1 1125.21 29.5291   2
  -5 -15   1 1188.48 42.1780   1
   5  15  -1 1195.31 41.8662   1
   5  15  -1 1215.13 29.6021   2
   4 -15  -1 356.964 9.15191   2
   4 -15  -1 379.248 19.8599   1
  -4 -15   1 355.410 20.9193   1
  -4 -15   1 361.399 10.3674   2
   4  15  -1 374.372 10.3642   2
   4  15  -1 313.203 20.0863   1
  -4  15   1 352.497 9.14535   2
  -4  15   1 358.659 19.1455   1
  -3 -15   1 134.701 5.10342   2
  -3 -15   1 109.617 14.1042   1
   3 -15  -1 133.916 4.00672   2
   3 -15  -1 120.319 12.7937   1
  -3  15   1 120.704 3.94931   2
   3  15  -1 132.532 14.0781   1
   3  15  -1 127.277 4.89337   2
  -3  15   1 130.235 12.9181   1
   2 -15  -1 7.56726 7.13925   1
   2 -15  -1 15.0999 1.89340   2
  -2 -15   1 1.76554 7.66230   1
  -2  15   1 7.44117 6.79931   1
   2  15  -1 6.07164 7.35720   1
  -2  15   1 9.45530 1.29466   2
   2  15  -1 10.4533 1.63425   2
   1 -15  -1 1183.96 40.4672   1
  -1 -15   1 1283.95 41.4869   1
  -1 -15   1 1208.00 30.6717   2
   1 -15  -1 1198.34 30.4177   2
  -1  15   1 1259.59 30.4217   2
  -1  15   1 1239.72 41.1688   1
   1  15  -1 1235.99 41.1325   1
   0 -15   1 104.562 4.37068   2
   0 -15  -1 149.246 14.4140   1
   0 -15  -1 135.384 4.44750   2
   0 -15   1 118.206 12.9869   1
   0  15  -1 134.548 13.0434   1
   0  15   1 117.937 14.0986   1
   0  15  -1 123.248 4.31081   2
   0  15   1 113.158 4.29095   2
   1 -15   1 6.18174 1.47985   2
   1 -15   1 9.25065 6.92762   1
  -1 -15  -1 20.8371 8.27133   1
   1  15   1 12.5302 7.97327   1
  -1  15  -1 9.12415 1.40703   2
  -1  15  -1 7.85317 6.52682   1
   2 -15   1 820.912 20.2521   2
  -2 -15  -1 805.406 31.6393   1
   2 -15   1 766.356 40.0394   1
  -2 -15  -1 768.968 20.7846   2
   2  15   1 813.680 20.6916   2
  -2  15  -1 836.040 20.2250   2
   2  15   1 815.444 31.5831   1
  -3 -15  -1 239.630 7.68272   2
   3 -15   1 239.411 6.81042   2
   3 -15   1 258.983 16.0002   1
  -3 -15  -1 260.629 18.2343   1
  -3  15  -1 236.037 6.77665   2
   3  15   1 253.392 7.61299   2
   3  15   1 268.298 18.6102   1
  -4 -15  -1 23.3701 9.77684   1
   4 -15   1 20.2534 1.96819   2
  -4 -15  -1 30.5632 3.15416   2
   4 -15   1 17.4944 7.17674   1
  -4  15  -1 15.6114 6.72569   1
   4  15   1 23.3145 2.88389   2
   4  15   1 26.9981 9.30611   1
  -5 -15  -1 402.457 23.6158   1
   5 -15   1 383.027 9.89141   2
  -5 -15  -1 377.977 11.2164   2
   5 -15   1 390.379 19.0303   1
  -5  15  -1 374.900 18.8623   1
   5  15   1 366.214 22.4727   1
   5  15   1 402.117 11.2472   2
  -6 -15  -1 1241.89 33.0442   2
   6 -15   1 1264.44 31.5862   2
  -6 -15  -1 1391.23 47.3958   1
   6 -15   1 1309.13 41.0770   1
   6  15   1 1283.91 46.0729   1
  -6  15  -1 1266.08 41.0796   1
   6  15   1 1345.19 33.1002   2
  -7 -15  -1 16.5619 11.0976   1
  -7 -15  -1 1.31382 2.17803   3
   7 -15   1 -1.5659 6.83745   1
  -7 -15  -1 4.55931 2.04854   2
   7  15   1 2.18214 2.06285   2
  -7  15  -1 -2.3995 6.57268   1
   7  15   1 -6.4417 9.65397   1
  -8 -15  -1 154.965 21.1590   1
   8 -15   1 157.137 14.4715   1
  -8 -15  -1 123.089 6.75308   3
  -8 -15  -1 149.093 6.22142   2
  -8  15  -1 125.019 13.7605   1
   8  15   1 136.146 17.2330   1
   8  15   1 138.503 6.19450   2
   9 -15   1 21.8733 8.81126   1
  -9 -15  -1 22.6659 2.90605   2
  -9 -15  -1 19.7439 3.33101   3
  -9 -15  -1 4.66622 12.8377   1
  -9  15  -1 28.3637 8.42537   1
   9  15   1 24.4491 3.09484   2
   9  15   1 34.7153 13.7178   1
 -10 -15  -1 628.556 18.0958   2
 -10 -15  -1 671.082 19.4947   3
  10 -15   1 639.334 27.4515   1
 -10 -15  -1 650.567 34.6508   1
 -10  15  -1 631.632 26.9514   1
  10  15   1 628.169 18.1887   2
  10  15   1 588.535 34.0145   1
  11 -15   1 -10.512 9.60052   1
 -11 -15  -1 -3.6583 13.7880   1
 -11 -15  -1 3.98827 2.65749   2
 -11  15  -1 -11.916 9.06920   1
  11  15   1 22.1376 14.6130   1
 -12 -15  -1 158.623 7.64287   2
 -12 -15  -1 144.616 20.8939   1
  12 -15   1 142.617 19.0187   1
 -12  15  -1 173.307 17.9863   1
  12  15   1 159.813 21.8220   1
 -13 -15  -1 326.745 11.6293   2
 -13 -15  -1 314.358 34.0009   1
  13  15   1 255.306 32.3840   1
 -13  15  -1 358.135 23.6091   1
 -14 -15  -1 159.692 8.32911   2
 -15 -15  -1 34.4817 4.44023   2
 -16 -15  -1 1.95993 3.54112   2
 -17 -15  -1 238.057 10.9483   2
 -18 -15  -1 118.788 8.87119   2
 -19 -15  -1 29.3441 5.48633   2
 -20 -15  -1 12.2826 5.17068   2
  21 -15   1 198.336 14.9569   3
 -21 -15  -1 200.216 11.8933   2
  22 -15   1 11.4538 7.51209   3
 -22 -15  -1 13.9326 6.23566   2
  23 -15   1 26.2665 8.91323   3
 -23 -15  -1 7.17485 7.14171   2
 -23 -16   1 77.9851 8.22313   2
  23 -16  -1 61.3484 9.38529   3
 -22 -16   1 92.4708 10.7317   2
  22 -16  -1 103.632 13.2263   3
 -21 -16   1 62.4057 6.84862   2
 -20 -16   1 -3.9011 4.86843   2
 -19 -16   1 104.595 10.6582   2
 -18 -16   1 141.006 9.18806   2
 -17 -16   1 26.9297 4.66559   2
 -16 -16   1 52.5585 6.59134   2
 -15 -16   1 0.25481 3.24701   2
 -14 -16   1 755.215 47.0319   1
 -14 -16   1 803.288 22.7751   2
 -14  16   1 830.761 38.3454   1
  14  16  -1 752.592 47.7868   1
 -13 -16   1 53.2750 5.82010   2
  13 -16  -1 71.7560 15.9868   1
 -13 -16   1 49.8754 19.5765   1
 -13  16   1 53.7541 13.8634   1
  13  16  -1 44.8200 20.9162   1
 -12 -16   1 44.0832 16.7848   1
 -12 -16   1 17.5148 3.34650   2
  12 -16  -1 20.7954 13.2727   1
  12  16  -1 -18.461 17.2034   1
 -12  16   1 14.1468 11.3077   1
  11 -16  -1 943.658 38.6265   1
 -11 -16   1 956.754 26.2959   2
 -11 -16   1 1008.14 44.7043   1
 -11  16   1 985.240 38.0464   1
  11  16  -1 979.492 45.1251   1
 -10 -16   1 649.871 35.2902   1
 -10 -16   1 602.315 17.7710   2
 -10 -16   1 611.421 18.5917   3
  10 -16  -1 639.007 29.5525   1
 -10  16   1 685.570 29.4854   1
  10  16  -1 612.309 17.8459   2
  10  16  -1 592.097 34.1309   1
  -9 -16   1 21.0543 2.85202   2
  -9 -16   1 12.8872 3.10007   3
  -9 -16   1 25.2590 13.1073   1
   9 -16  -1 17.3916 9.91961   1
   9  16  -1 22.9521 13.4940   1
  -9  16   1 12.9287 8.92366   1
   9  16  -1 20.1807 2.93017   2
  -8 -16   1 528.806 15.5933   2
  -8 -16   1 566.374 31.1725   1
  -8 -16   1 563.895 16.2860   3
   8 -16  -1 543.555 25.8160   1
   8  16  -1 565.555 15.6947   2
   8  16  -1 560.061 30.2098   1
  -8  16   1 524.296 25.5218   1
   7 -16  -1 479.434 23.8352   1
  -7 -16   1 522.623 28.6204   1
  -7 -16   1 491.750 14.4798   2
   7  16  -1 517.403 14.4620   2
  -7  16   1 530.193 24.1425   1
   7  16  -1 514.066 28.7192   1
   6 -16  -1 124.946 14.8542   1
  -6 -16   1 122.036 15.9139   1
  -6 -16   1 124.932 5.55747   2
   6  16  -1 132.800 5.53336   2
   6  16  -1 94.2133 14.0164   1
  -6  16   1 137.058 14.5054   1
  -5 -16   1 93.0904 14.0304   1
   5  16  -1 99.4819 4.74348   2
   5  16  -1 99.9748 13.9746   1
   4 -16  -1 124.004 3.84336   2
   4 -16  -1 120.444 14.6913   1
  -4 -16   1 133.835 5.26534   2
  -4 -16   1 120.507 15.7920   1
   4  16  -1 138.668 5.20989   2
  -4  16   1 121.693 3.80397   2
   4  16  -1 137.531 16.1620   1
  -4  16   1 100.464 13.3577   1
  -3 -16   1 1264.15 43.8750   1
   3 -16  -1 1248.80 31.3161   2
   3 -16  -1 1332.81 42.8694   1
  -3 -16   1 1262.64 32.1655   2
  -3  16   1 1285.66 31.3171   2
  -3  16   1 1295.76 42.5372   1
   3  16  -1 1194.75 43.4836   1
   3  16  -1 1320.64 32.1485   2
   2 -16  -1 82.6465 3.25063   2
   2 -16  -1 100.430 12.3913   1
  -2 -16   1 74.3802 3.89173   2
  -2 -16   1 60.6063 10.8902   1
   2  16  -1 82.1689 3.80359   2
  -2  16   1 84.1193 3.21212   2
   2  16  -1 63.5771 10.9191   1
  -2  16   1 103.467 13.2107   1
  -1 -16   1 13.4383 8.19647   1
   1 -16  -1 17.5364 7.80750   1
   1  16  -1 20.0453 7.81378   1
  -1  16   1 14.1970 7.65770   1
   0 -16  -1 609.689 16.3256   2
   0 -16   1 621.700 26.6718   1
   0 -16   1 624.816 16.3581   2
   0 -16  -1 629.590 27.1618   1
   0  16  -1 650.507 26.8510   1
   0  16  -1 627.553 16.3621   2
   0  16   1 636.543 16.3831   2
   0  16   1 651.705 27.7388   1
   1 -16   1 1017.37 26.1870   2
  -1 -16  -1 1056.72 38.2158   1
   1 -16   1 1027.04 36.2351   1
  -1  16  -1 1046.55 36.5999   1
  -1  16  -1 1051.43 26.1627   2
   1  16   1 1102.28 26.4601   2
   1  16   1 1028.05 37.7277   1
  -2 -16  -1 11.7753 7.98712   1
   2 -16   1 10.6462 7.14944   1
   2  16   1 15.7964 8.43535   1
   3 -16   1 197.428 15.3333   1
  -3 -16  -1 221.711 6.87904   2
   3 -16   1 195.327 5.91866   2
  -3 -16  -1 197.758 17.9694   1
  -3  16  -1 195.905 5.84858   2
   3  16   1 205.281 6.69921   2
   3  16   1 216.947 18.0776   1
  -4 -16  -1 444.103 25.3124   1
   4 -16   1 473.510 11.9533   2
  -4 -16  -1 463.214 13.0576   2
   4 -16   1 465.584 21.7891   1
   4  16   1 406.116 23.8169   1
  -4  16  -1 482.420 21.7921   1
   4  16   1 483.752 13.0106   2
  -4  16  -1 471.683 11.9253   2
  -5 -16  -1 333.445 21.7527   1
   5 -16   1 299.933 17.6315   1
  -5 -16  -1 315.355 9.56835   2
   5 -16   1 299.413 8.11066   2
   5  16   1 323.554 9.51466   2
   5  16   1 288.257 21.5220   1
  -5  16  -1 282.647 17.4821   1
   6 -16   1 159.715 14.1606   1
  -6 -16  -1 142.067 18.2481   1
  -6 -16  -1 153.930 6.14397   2
   6  16   1 134.314 5.91039   2
  -6  16  -1 148.102 13.8193   1
   6  16   1 144.550 18.9977   1
  -7 -16  -1 50.8588 4.89463   3
  -7 -16  -1 47.7894 13.5052   1
   7 -16   1 52.7428 9.80064   1
  -7 -16  -1 51.0242 4.22041   2
  -7  16  -1 46.8277 9.91308   1
   7  16   1 71.9174 16.0673   1
   7  16   1 52.3996 4.31544   2
  -8 -16  -1 1356.66 50.2694   1
  -8 -16  -1 1301.44 34.9313   2
  -8 -16  -1 1428.84 35.7474   3
   8 -16   1 1333.34 43.5191   1
   8  16   1 1385.68 35.0056   2
  -8  16  -1 1335.66 43.8072   1
   8  16   1 1359.71 50.7833   1
  -9 -16  -1 69.0160 6.35357   3
   9 -16   1 67.2417 11.0057   1
  -9 -16  -1 73.7861 5.20002   2
  -9 -16  -1 87.4442 15.9610   1
   9  16   1 74.8545 5.31506   2
  -9  16  -1 65.3557 10.6220   1
   9  16   1 66.6464 15.7834   1
  10 -16   1 -7.7883 9.41169   1
 -10 -16  -1 41.8742 15.8371   1
 -10 -16  -1 17.5667 2.94745   2
 -10  16  -1 4.63520 8.82232   1
  10  16   1 4.03152 13.6474   1
 -11 -16  -1 367.092 12.6391   2
  11 -16   1 417.412 23.8842   1
 -11 -16  -1 426.232 31.6913   1
 -11  16  -1 392.402 22.7623   1
  11  16   1 389.368 30.4506   1
 -12 -16  -1 974.579 46.1383   1
  12 -16   1 939.889 36.5721   1
 -12 -16  -1 932.679 25.5258   2
  12  16   1 857.418 45.1747   1
 -12  16  -1 901.764 36.0132   1
 -13 -16  -1 35.6356 20.2720   1
 -13 -16  -1 5.86895 3.37130   2
 -13  16  -1 10.0457 11.5050   1
  13  16   1 -6.8519 18.1699   1
 -14 -16  -1 115.685 7.57877   2
 -15 -16  -1 212.999 9.83036   2
 -16 -16  -1 126.078 8.32721   2
 -17 -16  -1 4.43542 4.03683   2
 -19 -16  -1 329.435 14.1754   2
 -20 -16  -1 56.0351 6.56829   2
 -21 -16  -1 9.97693 5.54142   2
  21 -16   1 2.93824 6.81866   3
  22 -16   1 6.12770 7.51550   3
 -22 -16  -1 9.26865 6.15237   2
 -23 -16  -1 100.234 12.7105   2
  23 -16   1 88.1714 11.2392   3
  23 -17  -1 24.8942 8.41060   3
 -23 -17   1 19.7674 7.04771   2
  22 -17  -1 3.47587 6.70299   3
 -22 -17   1 2.02059 5.84688   2
 -21 -17   1 88.6700 10.0307   2
 -20 -17   1 161.624 10.7335   2
 -19 -17   1 132.549 9.95839   2
 -18 -17   1 46.3555 5.62325   2
 -17 -17   1 24.6815 4.67920   2
 -16 -17   1 376.574 13.6980   2
 -15 -17   1 1.44375 3.39870   2
 -14 -17   1 33.5523 4.28310   2
  14 -17  -1 49.9364 17.7124   1
 -14 -17   1 17.3637 21.7163   1
  14  17  -1 -32.292 21.5497   1
 -13 -17   1 121.301 23.0130   1
  13 -17  -1 108.979 17.7745   1
 -13 -17   1 111.269 7.14080   2
 -13  17   1 103.158 17.1159   1
  13  17  -1 139.398 25.1449   1
 -12 -17   1 295.043 31.6927   1
 -12 -17   1 281.524 10.6832   2
  12 -17  -1 306.410 25.3433   1
  12  17  -1 340.799 33.2492   1
 -12  17   1 278.344 23.9673   1
  11 -17  -1 -21.065 11.3845   1
 -11 -17   1 4.30904 15.7482   1
 -11 -17   1 12.2665 3.00554   2
 -11  17   1 0.94048 10.7113   1
  11  17  -1 -12.506 14.9778   1
  10 -17  -1 250.773 21.2414   1
 -10 -17   1 210.320 8.53317   2
 -10 -17   1 228.301 11.2742   3
 -10 -17   1 193.733 24.7940   1
 -10  17   1 221.928 20.1385   1
  10  17  -1 221.444 9.73505   2
  10  17  -1 221.296 24.7388   1
   9 -17  -1 662.094 30.2641   1
  -9 -17   1 701.583 36.6293   1
  -9 -17   1 688.062 19.7521   3
  -9 -17   1 665.078 18.9859   2
  -9  17   1 655.318 30.0479   1
   9  17  -1 681.855 19.0225   2
   9  17  -1 685.754 36.0136   1
  -8 -17   1 32.4139 4.13617   2
  -8 -17   1 29.5649 13.8861   1
  -8 -17   1 26.2180 3.33994   3
   8 -17  -1 40.2712 10.9967   1
   8  17  -1 28.3072 3.08772   2
   8  17  -1 36.2506 13.4105   1
  -8  17   1 39.6324 9.95323   1
   7 -17  -1 82.0151 12.4683   1
  -7 -17   1 119.628 17.5504   1
   7  17  -1 81.4311 4.94753   2
   7  17  -1 73.3087 13.9889   1
  -7  17   1 76.0569 10.8076   1
  -6 -17   1 1.37901 1.95586   2
  -6 -17   1 6.36120 10.8973   1
   6 -17  -1 -0.8570 7.97381   1
   6  17  -1 1.35505 2.01690   2
   6  17  -1 -1.6962 10.3802   1
  -6  17   1 -9.5228 7.45075   1
  -5 -17   1 2942.39 74.0919   2
   5 -17  -1 2701.48 98.6965   1
  -5 -17   1 3196.00 89.0357   1
   5  17  -1 3035.39 88.3330   1
   5  17  -1 3158.51 74.1831   2
   4 -17  -1 802.139 20.0141   2
   4 -17  -1 822.996 31.9399   1
  -4 -17   1 836.443 34.5023   1
  -4 -17   1 799.065 21.1688   2
  -4  17   1 765.242 31.0828   1
  -4  17   1 821.216 20.0206   2
   4  17  -1 829.330 21.1584   2
   4  17  -1 771.088 33.5896   1
  -3 -17   1 1036.66 26.9260   2
   3 -17  -1 1062.22 37.7377   1
   3 -17  -1 1041.20 26.0527   2
  -3 -17   1 1068.16 39.6541   1
   3  17  -1 1009.44 39.2234   1
  -3  17   1 1057.75 26.0531   2
   3  17  -1 1062.71 26.9095   2
  -3  17   1 1086.78 38.1431   1
  -2 -17   1 419.599 11.5874   2
  -2 -17   1 412.568 23.0892   1
   2 -17  -1 402.731 10.9391   2
   2 -17  -1 388.505 22.1292   1
   2  17  -1 412.225 22.6842   1
  -2  17   1 418.529 10.9515   2
  -2  17   1 411.853 22.3251   1
   2  17  -1 423.956 11.5224   2
  -1 -17   1 812.552 32.1433   1
   1 -17  -1 786.624 20.2164   2
   1 -17  -1 832.807 32.2746   1
  -1 -17   1 748.947 20.5813   2
   1  17  -1 812.952 20.4712   2
  -1  17   1 817.610 20.2155   2
  -1  17   1 793.624 32.0038   1
   1  17  -1 767.140 31.3712   1
   0 -17   1 64.2332 10.7807   1
   0 -17  -1 81.8782 3.58244   2
   0 -17  -1 72.1715 11.4867   1
   0 -17   1 66.8689 3.47086   2
   0  17   1 76.9235 11.7793   1
   0  17   1 64.5301 3.82924   2
   0  17  -1 67.1387 3.90704   2
   0  17  -1 71.1227 10.5497   1
  -1 -17  -1 60.0243 3.26845   2
  -1 -17  -1 54.1305 11.0411   1
   1 -17   1 50.5114 9.71777   1
   1 -17   1 38.8241 2.93237   2
  -1  17  -1 46.7537 2.72884   2
   1  17   1 60.3187 11.5902   1
  -1  17  -1 58.9034 10.2074   1
   1  17   1 47.5132 3.15070   2
  -2 -17  -1 768.360 32.2497   1
   2 -17   1 776.433 30.6329   1
   2 -17   1 792.955 19.7588   2
  -2 -17  -1 760.610 20.2511   2
  -2  17  -1 749.603 31.3200   1
  -2  17  -1 815.240 19.7352   2
   2  17   1 747.090 32.2022   1
   2  17   1 798.115 20.2159   2
   3 -17   1 1529.87 49.1011   1
  -3 -17  -1 1493.69 38.9333   2
   3 -17   1 1497.69 38.1211   2
  -3 -17  -1 1644.75 52.8940   1
   3  17   1 1566.26 52.1294   1
   3  17   1 1622.16 38.9598   2
  -3  17  -1 1547.26 38.1411   2
   4 -17   1 229.094 6.81971   2
   4 -17   1 236.802 16.9355   1
  -4 -17  -1 267.455 8.13549   2
  -4 -17  -1 259.121 21.0946   1
   4  17   1 257.219 7.97138   2
  -4  17  -1 236.068 6.78986   2
  -4  17  -1 240.438 16.8970   1
   4  17   1 236.004 19.2578   1
   5 -17   1 230.069 16.8048   1
   5 -17   1 219.451 6.28863   2
  -5 -17  -1 227.945 7.75060   2
  -5 -17  -1 242.501 21.1141   1
   5  17   1 228.010 7.68336   2
   5  17   1 230.406 20.3465   1
  -5  17  -1 226.750 16.3876   1
  -6 -17  -1 1323.96 35.2041   2
   6 -17   1 1391.72 44.7294   1
  -6 -17  -1 1392.93 50.4012   1
  -6  17  -1 1380.45 44.5868   1
   6  17   1 1388.66 50.1952   1
   6  17   1 1403.26 35.1835   2
   7 -17   1 236.646 17.3343   1
  -7 -17  -1 250.876 9.27225   3
  -7 -17  -1 229.609 8.41297   2
   7  17   1 260.524 8.59199   2
   7  17   1 168.935 30.5673   1
  -7  17  -1 247.308 17.2797   1
   8 -17   1 68.7621 11.2273   1
  -8 -17  -1 69.9789 16.2060   1
  -8 -17  -1 62.9316 5.95875   3
  -8 -17  -1 87.6053 5.22840   2
  -8  17  -1 66.6253 11.1823   1
   8  17   1 66.7489 5.11549   2
   8  17   1 66.6266 14.4875   1
  -9 -17  -1 29.7294 14.9890   1
  -9 -17  -1 30.9791 4.05845   3
   9 -17   1 24.5798 10.0179   1
  -9 -17  -1 41.1721 4.65501   2
   9  17   1 41.7480 4.87938   2
  -9  17  -1 23.5532 9.91180   1
   9  17   1 47.7397 15.0878   1
  10 -17   1 1062.87 38.2845   1
 -10 -17  -1 1022.49 27.9717   2
 -10 -17  -1 1060.69 46.3069   1
  10  17   1 1060.35 46.9218   1
 -10  17  -1 1030.30 38.0207   1
 -11 -17  -1 53.8516 5.60553   2
 -11 -17  -1 64.7223 19.0972   1
  11 -17   1 52.3847 12.3570   1
  11  17   1 52.2617 16.9647   1
 -11  17  -1 45.8957 11.7306   1
  12 -17   1 80.1111 14.7560   1
 -12 -17  -1 74.7044 6.14686   2
 -12 -17  -1 81.4331 20.9966   1
  12  17   1 67.6975 19.9634   1
 -12  17  -1 34.6945 11.9223   1
 -13 -17  -1 335.231 12.4680   2
 -13 -17  -1 335.511 38.2144   1
  13  17   1 336.484 35.7230   1
 -13  17  -1 415.800 26.5538   1
 -14 -17  -1 368.409 13.1447   2
 -15 -17  -1 24.0555 4.23094   2
 -16 -17  -1 61.5721 7.25138   2
 -17 -17  -1 251.087 11.5942   2
 -18 -17  -1 134.738 9.71454   2
 -19 -17  -1 10.6958 5.12761   2
 -20 -17  -1 0.70422 5.06463   2
 -21 -17  -1 395.357 16.5806   2
 -22 -17  -1 16.5013 6.65554   2
  22 -17   1 17.0517 7.74362   3
 -23 -17  -1 33.9366 8.03540   2
  23 -17   1 16.0187 9.93452   3
 -23 -18   1 50.3693 8.24494   2
  23 -18  -1 46.6044 9.12388   3
 -22 -18   1 83.4137 8.24526   2
 -21 -18   1 113.046 10.5981   2
 -20 -18   1 0.56090 4.95982   2
 -19 -18   1 29.8664 5.60939   2
 -17 -18   1 29.4193 4.96563   2
 -16 -18   1 63.7155 7.05212   2
 -15 -18   1 -7.2886 3.22404   2
 -14 -18   1 413.648 14.1542   2
 -14 -18   1 397.679 43.4430   1
  14  18  -1 432.857 42.0408   1
 -13 -18   1 -2.5342 20.0703   1
  13 -18  -1 14.5784 15.3783   1
 -13 -18   1 4.30899 3.31045   2
 -13  18   1 38.7828 14.4510   1
  13  18  -1 19.5202 21.3058   1
 -12 -18   1 31.4670 3.92943   2
  12 -18  -1 49.6332 15.0220   1
 -12 -18   1 25.2544 18.5706   1
 -12  18   1 43.5177 13.4067   1
  12  18  -1 77.8385 22.1910   1
  11 -18  -1 267.868 24.3613   1
 -11 -18   1 254.701 30.1933   1
 -11 -18   1 282.472 10.3119   2
  11  18  -1 296.236 31.4230   1
 -11  18   1 308.133 24.1679   1
  10 -18  -1 51.6742 13.3690   1
 -10 -18   1 61.3665 5.27010   2
 -10 -18   1 52.0439 18.6428   1
 -10  18   1 72.0727 13.3753   1
  10  18  -1 26.6978 15.6410   1
  -9 -18   1 363.807 11.8654   2
  -9 -18   1 360.346 28.9288   1
  -9 -18   1 364.344 12.7067   3
   9 -18  -1 356.062 23.3701   1
   9  18  -1 372.063 11.9711   2
  -9  18   1 367.365 23.2476   1
   9  18  -1 372.189 28.3445   1
   8 -18  -1 454.143 25.0460   1
  -8 -18   1 460.686 14.1622   3
  -8 -18   1 417.584 41.7582   1
  -8 -18   1 419.939 13.3183   2
   8  18  -1 447.120 13.4769   2
  -8  18   1 453.690 24.8307   1
  -7 -18   1 1237.47 47.4434   1
  -7 -18   1 1146.45 30.8671   2
   7 -18  -1 1212.38 42.2694   1
  -7  18   1 1208.37 42.2045   1
   7  18  -1 1162.46 46.7240   1
   7  18  -1 1178.98 30.8013   2
  -6 -18   1 250.963 23.3094   1
  -6 -18   1 254.535 8.71271   2
   6 -18  -1 240.966 19.0467   1
   6  18  -1 258.238 22.0453   1
   6  18  -1 260.967 8.60737   2
  -5 -18   1 426.823 26.0020   1
  -5 -18   1 411.740 11.7875   2
   5 -18  -1 367.364 23.0692   1
   5  18  -1 384.465 11.6099   2
   5  18  -1 374.436 25.2967   1
   4 -18  -1 374.453 21.8490   1
   4 -18  -1 357.213 9.64410   2
  -4 -18   1 379.295 23.5655   1
  -4 -18   1 362.000 10.9060   2
  -4  18   1 359.997 9.63853   2
   4  18  -1 387.700 23.3507   1
  -4  18   1 374.607 21.4190   1
   4  18  -1 380.226 10.8780   2
   3 -18  -1 2627.20 76.2303   1
  -3 -18   1 2550.94 63.8560   2
  -3 -18   1 2673.87 78.2472   1
   3 -18  -1 2519.24 63.0102   2
   3  18  -1 2627.65 63.8321   2
  -3  18   1 2595.78 75.8463   1
  -3  18   1 2597.42 63.0213   2
   3  18  -1 2571.13 77.4852   1
  -2 -18   1 110.128 15.2330   1
   2 -18  -1 123.347 15.7632   1
   2 -18  -1 125.623 4.41356   2
  -2 -18   1 122.125 5.11627   2
   2  18  -1 117.270 15.4309   1
  -2  18   1 132.782 4.43209   2
   2  18  -1 133.006 5.11542   2
  -2  18   1 120.136 15.7207   1
  -1 -18   1 266.672 8.37031   2
   1 -18  -1 288.574 8.08048   2
   1 -18  -1 285.013 19.6962   1
  -1 -18   1 269.340 19.0815   1
   1  18  -1 242.654 19.2658   1
  -1  18   1 267.234 19.8349   1
  -1  18   1 286.542 8.08092   2
   1  18  -1 287.207 8.32546   2
   0 -18  -1 487.707 25.3311   1
   0 -18   1 513.711 25.3783   1
   0  18  -1 522.332 25.4377   1
   0  18   1 477.309 25.5432   1
   0  18  -1 532.793 13.6438   2
   0  18   1 507.331 13.5945   2
   1 -18   1 333.375 9.49870   2
  -1 -18  -1 347.272 21.6376   1
  -1 -18  -1 344.490 9.82245   2
   1 -18   1 333.823 19.9685   1
  -1  18  -1 325.999 20.0473   1
   1  18   1 317.105 21.3227   1
   1  18   1 357.464 9.77281   2
  -2 -18  -1 14.4098 10.0325   1
   2 -18   1 7.62162 8.38508   1
   2 -18   1 3.76222 1.51711   2
   2  18   1 3.09415 1.67766   2
   2  18   1 5.01873 9.14222   1
  -2  18  -1 2.99532 1.34861   2
  -2  18  -1 3.67800 7.40127   1
  -3 -18  -1 37.8665 11.9860   1
   3 -18   1 11.0285 1.62586   2
   3 -18   1 23.5827 9.06604   1
   3  18   1 16.4395 2.19665   2
   3  18   1 34.5948 10.7608   1
  -3  18  -1 11.4437 1.50837   2
  -4 -18  -1 1239.45 45.9164   1
   4 -18   1 1259.67 42.3565   1
  -4 -18  -1 1231.77 31.5281   2
   4 -18   1 1216.65 30.4253   2
   4  18   1 1257.56 31.5096   2
  -4  18  -1 1229.92 42.0237   1
   4  18   1 1158.57 44.6820   1
  -4  18  -1 1268.22 30.4454   2
   5 -18   1 106.847 13.1563   1
   5 -18   1 123.278 4.21208   2
  -5 -18  -1 137.319 5.76737   2
  -5 -18  -1 146.737 17.9596   1
   5  18   1 134.951 17.6436   1
   5  18   1 136.466 5.71138   2
  -5  18  -1 156.173 15.0951   1
  -6 -18  -1 96.7141 5.17457   2
  -6 -18  -1 95.3552 15.9173   1
   6 -18   1 76.4213 11.6127   1
   6  18   1 80.6166 5.03572   2
   6  18   1 96.4196 15.3371   1
  -6  18  -1 72.6904 11.3052   1
   7 -18   1 41.3490 9.60593   1
  -7 -18  -1 23.5142 3.05448   2
  -7 -18  -1 23.2752 13.3847   1
   7  18   1 25.3787 3.12254   2
   7  18   1 26.1704 13.2770   1
  -7  18  -1 26.3967 8.98720   1
  -8 -18  -1 1552.38 39.5706   3
   8 -18   1 1457.82 48.5826   1
  -8 -18  -1 1451.37 38.6202   2
  -8 -18  -1 1524.89 56.1284   1
   8  18   1 1500.01 55.9678   1
   8  18   1 1522.41 38.6795   2
  -8  18  -1 1515.90 48.9062   1
   9 -18   1 85.5452 12.7474   1
  -9 -18  -1 71.0426 5.35868   2
  -9 -18  -1 65.1298 16.4380   1
   9  18   1 72.3192 16.4239   1
  -9  18  -1 62.1303 11.6204   1
 -10 -18  -1 23.6996 15.6993   1
  10 -18   1 -9.6040 10.3235   1
 -10  18  -1 -1.6399 9.98735   1
  10  18   1 40.6239 15.9397   1
 -11 -18  -1 40.7959 17.7695   1
  11 -18   1 85.4840 14.3694   1
 -11 -18  -1 92.9993 6.31586   2
  11  18   1 61.7247 18.3613   1
 -11  18  -1 97.6118 14.4146   1
  12 -18   1 1503.10 50.6916   1
 -12 -18  -1 1393.05 38.3831   2
 -12 -18  -1 1433.38 60.9453   1
 -12  18  -1 1494.14 50.8346   1
  12  18   1 1494.62 61.2614   1
 -13 -18  -1 20.6911 4.09117   2
 -13 -18  -1 -3.0091 21.1848   1
  13 -18   1 30.3913 14.4087   1
  13  18   1 21.9618 21.1487   1
 -13  18  -1 32.5679 13.6028   1
 -14 -18  -1 56.5271 6.58546   2
 -15 -18  -1 251.225 10.8450   2
 -16 -18  -1 193.913 10.0406   2
 -17 -18  -1 27.3531 5.38055   2
 -18 -18  -1 41.4452 5.75574   2
 -19 -18  -1 333.561 14.5048   2
 -20 -18  -1 63.0474 7.18440   2
 -21 -18  -1 -0.7490 5.94416   2
 -22 -18  -1 1.06273 6.50095   2
  22 -18   1 -1.3033 7.46627   3
  23 -19  -1 21.7441 9.06372   3
 -23 -19   1 6.69550 7.38880   2
 -22 -19   1 4.37118 6.28763   2
 -21 -19   1 104.409 10.6068   2
 -20 -19   1 192.595 11.6712   2
 -19 -19   1 149.431 10.5100   2
 -18 -19   1 118.561 9.37280   2
 -17 -19   1 19.4948 4.64814   2
 -16 -19   1 236.374 10.8422   2
 -15 -19   1 -2.1879 3.65697   2
 -14 -19   1 197.419 9.48891   2
 -14 -19   1 208.322 48.1545   1
  14  19  -1 230.965 46.1048   1
 -13 -19   1 53.8610 24.0483   1
 -13 -19   1 46.5033 6.00878   2
  13 -19  -1 71.0147 17.4087   1
 -13  19   1 51.8505 16.2108   1
  13  19  -1 25.7527 22.3186   1
 -12 -19   1 269.557 34.1902   1
 -12 -19   1 239.620 9.79795   2
  12 -19  -1 241.501 25.6226   1
  12  19  -1 287.137 34.6317   1
 -12  19   1 212.470 23.9334   1
 -11 -19   1 108.581 21.3359   1
  11 -19  -1 74.9273 16.4645   1
 -11 -19   1 82.0363 6.16220   2
 -11  19   1 68.2802 14.5326   1
  11  19  -1 98.5442 21.5292   1
 -10 -19   1 123.729 20.5123   1
  10 -19  -1 147.739 20.5951   1
 -10 -19   1 126.945 6.81271   2
 -10  19   1 139.459 16.7440   1
  10  19  -1 153.637 22.6408   1
  -9 -19   1 119.656 20.1280   1
   9 -19  -1 96.7881 14.6096   1
  -9 -19   1 95.1632 5.89770   2
  -9 -19   1 97.7455 8.25904   3
  -9  19   1 103.004 14.4165   1
   9  19  -1 95.7868 7.09063   2
   9  19  -1 77.2776 17.7419   1
  -8 -19   1 40.0028 21.6595   1
  -8 -19   1 29.7201 3.32064   2
   8 -19  -1 27.1856 10.8476   1
   8  19  -1 34.5230 3.62841   2
  -8  19   1 15.7031 10.7846   1
   8  19  -1 34.1911 16.6319   1
  -7 -19   1 5.12728 2.38360   2
  -7 -19   1 20.1476 13.5989   1
   7 -19  -1 8.23895 9.65475   1
   7  19  -1 3.38648 2.39819   2
  -7  19   1 17.8881 10.4640   1
   7  19  -1 -2.6865 12.3657   1
  -6 -19   1 60.8863 14.0586   1
   6 -19  -1 41.4644 10.7168   1
  -6 -19   1 50.5630 4.46455   2
   6  19  -1 46.4875 4.27515   2
   6  19  -1 64.0562 15.3527   1
  -5 -19   1 2356.84 72.9124   1
  -5 -19   1 2273.98 56.9032   2
   5 -19  -1 2388.98 70.0678   1
  -5  19   1 2331.09 55.4173   2
   5  19  -1 2353.23 56.9002   2
   5  19  -1 2303.84 72.5300   1
  -5  19   1 1982.76 72.9569   1
  -4 -19   1 400.340 11.8521   2
   4 -19  -1 388.204 10.5545   2
   4 -19  -1 455.399 23.6534   1
  -4 -19   1 384.094 25.9228   1
  -4  19   1 399.056 10.5500   2
   4  19  -1 412.916 11.8130   2
  -4  19   1 405.229 23.4404   1
   4  19  -1 408.111 25.3508   1
  -3 -19   1 186.604 19.0045   1
   3 -19  -1 176.660 5.29314   2
   3 -19  -1 184.139 17.8096   1
  -3 -19   1 168.886 6.32946   2
  -3  19   1 154.681 5.12249   2
  -3  19   1 155.133 17.0543   1
   3  19  -1 143.387 18.6970   1
   3  19  -1 168.486 6.22087   2
   2 -19  -1 505.720 25.9888   1
  -2 -19   1 486.454 26.3072   1
  -2 -19   1 485.552 13.3081   2
   2 -19  -1 466.354 12.6145   2
  -2  19   1 477.601 12.5908   2
   2  19  -1 484.452 13.2101   2
  -2  19   1 449.139 24.5656   1
   2  19  -1 443.201 24.9407   1
   1 -19  -1 1279.86 45.3420   1
   1 -19  -1 1223.74 32.1760   2
  -1 -19   1 1292.58 32.4105   2
  -1 -19   1 1338.31 45.6525   1
  -1  19   1 1333.48 46.1202   1
  -1  19   1 1227.04 32.6110   2
   1  19  -1 1276.44 45.7713   1
   1  19  -1 1339.35 32.4078   2
   0 -19  -1 125.380 4.87040   2
   0 -19   1 121.011 4.89242   2
   0 -19  -1 122.911 16.3047   1
   0 -19   1 141.147 15.9756   1
   0  19   1 137.199 16.8363   1
   0  19  -1 149.069 16.0504   1
   0  19  -1 122.282 4.74187   2
   0  19   1 122.267 4.74095   2
   1 -19   1 269.400 9.34776   2
  -1 -19  -1 309.922 9.16021   2
   1 -19   1 351.438 20.8805   1
  -1 -19  -1 327.539 21.4441   1
  -1  19  -1 299.392 8.76055   2
   1  19   1 305.786 9.01090   2
   1  19   1 302.958 21.5832   1
  -1  19  -1 317.912 20.1724   1
   2 -19   1 716.671 30.9622   1
   2 -19   1 731.926 18.7836   2
  -2 -19  -1 727.641 33.4577   1
  -2 -19  -1 743.329 19.4056   2
   2  19   1 707.385 32.8346   1
  -2  19  -1 722.556 30.8321   1
   2  19   1 756.583 19.3382   2
  -2  19  -1 743.726 18.7924   2
  -3 -19  -1 742.008 33.4187   1
   3 -19   1 705.398 17.9373   2
  -3 -19  -1 691.509 18.7783   2
   3 -19   1 609.798 34.5446   1
   3  19   1 685.198 32.9766   1
  -3  19  -1 705.521 17.8949   2
   3  19   1 743.936 18.7653   2
  -4 -19  -1 13.8747 11.3347   1
   4 -19   1 16.4497 9.32105   1
   4 -19   1 6.01943 1.54276   2
  -4  19  -1 3.15467 1.36816   2
  -4  19  -1 18.4399 8.91471   1
   4  19   1 7.71769 10.5338   1
   4  19   1 7.39851 2.15151   2
   5 -19   1 66.2007 3.02003   2
   5 -19   1 67.5198 11.2496   1
  -5 -19  -1 70.6214 4.55357   2
  -5 -19  -1 65.0148 14.5111   1
   5  19   1 73.2432 4.59983   2
  -5  19  -1 75.2725 11.3968   1
   5  19   1 64.9438 13.6384   1
  -6 -19  -1 732.085 21.0961   2
  -6 -19  -1 832.186 38.0583   1
   6 -19   1 804.369 32.2872   1
   6  19   1 796.395 21.2312   2
  -6  19  -1 787.427 32.0646   1
   6  19   1 764.549 37.0928   1
  -7 -19  -1 0.95506 2.39878   2
   7 -19   1 -6.1863 9.06566   1
  -7 -19  -1 -4.8900 13.0986   1
   7  19   1 3.44354 2.56947   2
  -7  19  -1 10.9170 8.81654   1
   7  19   1 20.3496 13.6691   1
  -8 -19  -1 133.080 6.58788   2
   8 -19   1 141.185 17.3537   1
  -8 -19  -1 101.604 17.6787   1
  -8 -19  -1 131.589 7.63620   3
   8  19   1 113.153 17.9327   1
  -8  19  -1 131.475 17.0846   1
   8  19   1 128.213 6.72431   2
  -9 -19  -1 66.8031 16.7973   1
  -9 -19  -1 69.4646 5.42615   2
   9 -19   1 57.4326 12.1651   1
   9  19   1 65.6689 17.7073   1
  -9  19  -1 66.1995 12.1534   1
  10 -19   1 901.275 36.0969   1
 -10 -19  -1 868.190 24.5507   2
 -10 -19  -1 907.926 45.2860   1
 -10  19  -1 926.962 36.5843   1
  10  19   1 872.495 43.8099   1
  11 -19   1 38.5156 13.7170   1
 -11 -19  -1 53.2616 5.73329   2
 -11 -19  -1 48.5639 19.0924   1
  11  19   1 39.5708 20.2245   1
 -11  19  -1 70.6092 13.8527   1
 -12 -19  -1 107.853 23.1976   1
  12 -19   1 106.432 16.7400   1
 -12 -19  -1 114.901 7.39080   2
  12  19   1 108.169 22.5390   1
 -12  19  -1 87.9294 15.6177   1
  13 -19   1 76.1170 16.7529   1
 -13 -19  -1 25.0371 34.2388   1
 -13 -19  -1 90.1817 7.19329   2
 -13  19  -1 88.9715 16.7975   1
  13  19   1 96.5694 33.2041   1
 -14 -19  -1 394.301 14.0478   2
 -15 -19  -1 137.050 8.70256   2
 -16 -19  -1 11.8417 4.26284   2
 -17 -19  -1 302.034 18.2635   2
 -18 -19  -1 163.034 10.3996   2
 -19 -19  -1 17.6089 5.44773   2
 -20 -19  -1 2.37082 5.49367   2
 -21 -19  -1 289.395 14.8161   2
 -22 -19  -1 2.01707 6.95180   2
  22 -19   1 3.97641 8.15151   3
  23 -20  -1 77.0904 10.9534   3
 -23 -20   1 110.394 13.6023   2
 -22 -20   1 44.3831 7.63227   2
 -21 -20   1 32.1239 6.52229   2
 -20 -20   1 19.8454 5.79020   2
 -19 -20   1 50.9770 6.62075   2
 -18 -20   1 277.535 12.7746   2
 -17 -20   1 39.3929 6.62005   2
 -16 -20   1 140.188 8.78600   2
 -15 -20   1 21.0523 4.59330   2
 -14 -20   1 314.403 12.2373   2
 -13 -20   1 1.39589 3.46646   2
  13 -20  -1 -6.1179 26.1268   1
 -13 -20   1 -8.3956 23.2359   1
  13  20  -1 -20.871 21.6129   1
  12 -20  -1 107.119 18.8885   1
 -12 -20   1 118.983 7.17476   2
 -12 -20   1 85.5329 22.8857   1
  12  20  -1 73.9563 22.4067   1
 -12  20   1 99.6790 17.6934   1
 -11 -20   1 146.841 22.7875   1
  11 -20  -1 113.672 17.0399   1
 -11 -20   1 123.971 6.95905   2
 -11  20   1 134.819 18.0885   1
  11  20  -1 59.7668 21.3221   1
  10 -20  -1 393.770 27.3805   1
 -10 -20   1 450.338 35.6893   1
 -10 -20   1 392.246 13.2485   2
 -10  20   1 412.315 26.7406   1
  10  20  -1 468.436 34.6287   1
   9 -20  -1 -14.149 11.5401   1
  -9 -20   1 0.07493 2.46583   2
  -9 -20   1 -12.896 15.6120   1
  -9  20   1 -12.854 10.2345   1
   9  20  -1 2.36798 14.2914   1
  -8 -20   1 24.9304 3.26120   2
   8 -20  -1 35.5979 12.7389   1
  -8 -20   1 33.7735 16.5720   1
  -8  20   1 20.5641 11.6694   1
   8  20  -1 24.9052 15.2775   1
   8  20  -1 23.1330 3.58478   2
  -7 -20   1 116.569 6.12464   2
  -7 -20   1 167.439 24.0168   1
   7 -20  -1 105.826 14.4233   1
   7  20  -1 105.908 6.07439   2
  -7  20   1 110.865 15.4379   1
   7  20  -1 149.852 19.9692   1
   6 -20  -1 282.941 21.8195   1
  -6 -20   1 277.441 9.40200   2
  -6 -20   1 288.438 25.6480   1
   6  20  -1 240.257 24.5065   1
   6  20  -1 279.489 9.32328   2
   5 -20  -1 82.6000 13.4135   1
  -5 -20   1 102.506 16.4157   1
   5 -20  -1 98.9173 3.25407   2
  -5  20   1 86.3576 13.8441   1
   5  20  -1 108.059 5.22424   2
  -5  20   1 78.0935 3.20427   2
   5  20  -1 68.6568 14.6978   1
   4 -20  -1 28.1806 2.27699   2
   4 -20  -1 29.3232 10.9152   1
  -4 -20   1 24.7054 12.2048   1
  -4 -20   1 29.9154 3.81363   2
  -4  20   1 23.5360 10.2713   1
   4  20  -1 21.6963 2.54225   2
  -4  20   1 15.9504 1.61085   2
   4  20  -1 25.6513 11.7525   1
   3 -20  -1 1113.32 42.3100   1
   3 -20  -1 1109.03 28.0377   2
  -3 -20   1 1120.93 28.9150   2
  -3 -20   1 1167.10 44.3455   1
   3  20  -1 1148.17 28.9260   2
   3  20  -1 1069.45 43.4419   1
  -3  20   1 1138.05 28.0131   2
  -3  20   1 1133.61 42.3775   1
   2 -20  -1 132.212 17.0523   1
  -2 -20   1 120.576 5.29288   2
  -2 -20   1 122.060 16.1435   1
   2 -20  -1 126.984 4.63648   2
   2  20  -1 118.493 15.4048   1
  -2  20   1 109.776 14.7347   1
   2  20  -1 136.371 5.34660   2
  -2  20   1 123.896 4.95563   2
  -1 -20   1 338.837 10.1847   2
  -1 -20   1 358.984 22.8950   1
   1 -20  -1 328.288 23.0053   1
  -1  20   1 340.845 9.79640   2
   1  20  -1 349.592 10.1323   2
  -1  20   1 367.888 23.6503   1
   1  20  -1 362.935 22.7470   1
   0 -20   1 12.8281 9.67214   1
   0 -20   1 13.4768 2.11971   2
   0 -20  -1 4.28183 10.0524   1
   0 -20  -1 18.3460 2.17178   2
   0  20   1 16.2257 2.04131   2
   0  20  -1 14.0006 1.98161   2
   0  20   1 29.6006 10.6060   1
   0  20  -1 14.8389 9.72058   1
   1 -20   1 1322.25 47.3450   1
  -1 -20  -1 1451.52 49.8666   1
   1 -20   1 1251.69 34.6786   2
  -1 -20  -1 1361.73 34.5112   2
  -1  20  -1 1355.44 34.1712   2
   1  20   1 1411.49 49.7746   1
   1  20   1 1431.81 34.5007   2
  -1  20  -1 1396.17 47.7995   1
  -2 -20  -1 7.53560 11.1072   1
   2 -20   1 3.14569 9.43404   1
   2 -20   1 1.74486 1.57117   2
   2  20   1 -3.9373 10.3832   1
   2  20   1 3.29125 1.82091   2
  -2  20  -1 4.53773 8.56265   1
  -3 -20  -1 73.7321 4.25140   2
   3 -20   1 59.4038 3.24805   2
  -3 -20  -1 52.4841 13.7601   1
   3  20   1 62.6904 13.6108   1
  -3  20  -1 48.6067 2.96349   2
   3  20   1 65.5438 4.08730   2
   4 -20   1 894.562 35.5964   1
  -4 -20  -1 871.372 23.4018   2
  -4 -20  -1 936.470 39.0015   1
   4 -20   1 882.504 22.2223   2
   4  20   1 911.259 23.4063   2
  -4  20  -1 894.977 22.2258   2
  -4  20  -1 838.038 34.6777   1
   4  20   1 845.595 38.5904   1
   5 -20   1 146.011 16.9748   1
   5 -20   1 142.058 4.71975   2
  -5 -20  -1 158.429 21.5780   1
  -5 -20  -1 146.778 6.33683   2
   5  20   1 143.757 20.7741   1
  -5  20  -1 147.118 16.4524   1
   5  20   1 153.743 6.38356   2
   6 -20   1 45.1217 10.8468   1
   6 -20   1 31.7460 2.36150   2
  -6 -20  -1 47.9572 14.6965   1
  -6 -20  -1 40.4425 4.44817   2
   6  20   1 58.2750 16.4513   1
  -6  20  -1 25.0981 10.0724   1
   6  20   1 33.9191 3.29649   2
  -7 -20  -1 148.068 21.3649   1
  -7 -20  -1 127.975 6.39493   2
   7 -20   1 117.965 14.8620   1
  -7  20  -1 136.769 17.2068   1
   7  20   1 128.779 18.5990   1
   7  20   1 114.867 6.46462   2
  -8 -20  -1 292.874 10.0526   2
  -8 -20  -1 263.089 29.0533   1
   8 -20   1 306.138 21.5252   1
  -8  20  -1 261.721 21.3529   1
   8  20   1 262.174 28.5242   1
  -9 -20  -1 -16.058 16.8281   1
  -9 -20  -1 11.7371 2.96583   2
   9 -20   1 21.2516 11.4909   1
  -9  20  -1 9.01191 10.6047   1
   9  20   1 -13.330 15.0791   1
 -10 -20  -1 21.6854 17.3813   1
  10 -20   1 3.68205 11.8780   1
 -10 -20  -1 11.5406 3.09705   2
  10  20   1 17.0708 18.4087   1
 -10  20  -1 12.1743 10.9082   1
  11 -20   1 0.86486 13.1379   1
 -11 -20  -1 0.27214 19.2024   1
 -11 -20  -1 3.86595 3.13762   2
  11  20   1 19.7276 18.8723   1
 -11  20  -1 24.3817 12.5763   1
 -12 -20  -1 549.538 42.9920   1
  12 -20   1 505.877 30.8383   1
 -12 -20  -1 541.289 16.9380   2
  12  20   1 589.415 43.3877   1
 -12  20  -1 541.458 30.4614   1
 -13 -20  -1 8.68273 3.78349   2
  13 -20   1 2.97419 18.5506   1
 -14 -20  -1 133.486 8.56257   2
 -15 -20  -1 95.3763 8.15094   2
 -16 -20  -1 116.926 8.88997   2
 -17 -20  -1 73.4664 8.56749   2
 -18 -20  -1 2.48961 4.59277   2
 -19 -20  -1 326.290 14.6741   2
 -20 -20  -1 -8.4742 5.50423   2
 -21 -20  -1 19.6186 6.48395   2
 -22 -20  -1 10.8162 7.38285   2
 -22 -21   1 -9.0776 6.60100   2
 -21 -21   1 65.8403 7.93039   2
 -20 -21   1 151.432 11.2215   2
 -19 -21   1 16.1186 5.43514   2
 -18 -21   1 132.648 9.97092   2
 -17 -21   1 108.179 10.7203   2
 -16 -21   1 186.257 10.0204   2
 -15 -21   1 24.0994 4.76210   2
 -14 -21   1 61.4892 7.04638   2
 -13 -21   1 -15.675 24.8591   1
 -13 -21   1 -0.6727 3.30347   2
  13  21  -1 15.5671 23.8365   1
  12 -21  -1 409.523 31.6354   1
 -12 -21   1 360.676 40.5776   1
 -12 -21   1 397.108 13.4619   2
  12  21  -1 332.481 39.2631   1
 -12  21   1 423.765 32.8257   1
  11 -21  -1 82.6728 17.7874   1
 -11 -21   1 82.8328 6.43276   2
 -11 -21   1 100.329 24.0012   1
 -11  21   1 70.1582 15.9161   1
  11  21  -1 91.9372 21.7021   1
 -10 -21   1 34.8438 19.3276   1
 -10 -21   1 72.3591 5.79163   2
  10 -21  -1 38.8513 14.1387   1
  10  21  -1 79.1842 19.9178   1
 -10  21   1 56.2326 14.4513   1
  -9 -21   1 68.0672 5.61923   2
  -9 -21   1 92.1888 20.5927   1
   9 -21  -1 81.7307 15.6940   1
   9  21  -1 47.9022 17.4941   1
  -9  21   1 54.8855 14.0726   1
  -8 -21   1 73.9023 19.1792   1
  -8 -21   1 45.5203 5.05326   2
   8 -21  -1 50.8768 13.8441   1
   8  21  -1 43.1820 16.1572   1
  -8  21   1 57.8651 13.8497   1
  -7 -21   1 104.236 18.6260   1
   7 -21  -1 82.8215 14.2129   1
  -7 -21   1 98.0477 5.86446   2
   7  21  -1 90.2025 5.78299   2
   7  21  -1 95.6857 17.4518   1
  -7  21   1 101.380 15.1104   1
   6 -21  -1 140.306 18.0476   1
  -6 -21   1 169.579 23.7982   1
  -6 -21   1 159.730 7.04239   2
   6  21  -1 166.482 6.96689   2
   6  21  -1 167.229 22.7646   1
   5 -21  -1 551.334 14.3523   2
  -5 -21   1 564.965 32.1320   1
   5 -21  -1 588.536 30.7266   1
  -5 -21   1 564.451 16.0660   2
   5  21  -1 542.673 31.5283   1
   5  21  -1 563.005 16.0067   2
  -5  21   1 546.182 28.7052   1
  -5  21   1 596.898 14.3889   2
   4 -21  -1 787.281 20.2511   2
   4 -21  -1 808.534 35.1598   1
  -4 -21   1 798.244 37.4578   1
  -4 -21   1 806.429 21.5256   2
  -4  21   1 816.987 20.2629   2
  -4  21   1 791.947 34.9169   1
   4  21  -1 767.321 36.6453   1
   4  21  -1 841.005 21.5566   2
   3 -21  -1 49.8464 2.95642   2
   3 -21  -1 41.2233 12.2705   1
  -3 -21   1 54.1927 13.3652   1
  -3 -21   1 47.1305 4.01978   2
   3  21  -1 30.8508 12.5008   1
   3  21  -1 47.9112 4.03319   2
  -3  21   1 43.1900 12.3479   1
  -3  21   1 38.1647 2.68779   2
  -2 -21   1 2.41735 1.99229   2
   2 -21  -1 6.26312 1.70639   2
   2 -21  -1 18.2640 10.6017   1
  -2 -21   1 -12.955 10.1554   1
   2  21  -1 6.44387 1.98999   2
   2  21  -1 10.3657 11.6036   1
  -2  21   1 5.47381 1.55328   2
  -2  21   1 5.46543 10.4164   1
   1 -21  -1 1184.16 45.2088   1
   1 -21  -1 1205.64 30.1870   2
  -1 -21   1 1191.57 45.1477   1
  -1 -21   1 1182.09 30.4346   2
  -1  21   1 1203.45 45.4728   1
  -1  21   1 1204.02 30.1050   2
   1  21  -1 1198.31 45.1589   1
   1  21  -1 1202.05 30.3872   2
   0 -21   1 193.040 19.0631   1
   0 -21   1 212.914 7.09832   2
   0 -21  -1 194.219 19.6568   1
   0 -21  -1 218.484 7.08156   2
   0  21   1 219.963 6.94242   2
   0  21  -1 189.590 19.8203   1
   0  21  -1 212.269 6.90969   2
   0  21   1 200.062 20.1169   1
  -1 -21  -1 124.214 5.18958   2
   1 -21   1 130.726 17.0606   1
   1 -21   1 117.916 4.88427   2
  -1 -21  -1 137.724 19.1808   1
  -1  21  -1 123.871 15.4329   1
   1  21   1 113.178 5.03279   2
  -1  21  -1 110.517 4.62847   2
   1  21   1 134.795 18.6316   1
  -2 -21  -1 421.659 27.0410   1
   2 -21   1 449.442 24.9580   1
  -2 -21  -1 419.307 12.3349   2
  -2  21  -1 442.171 11.7177   2
  -2  21  -1 431.499 24.9291   1
   2  21   1 399.339 27.0096   1
   2  21   1 431.759 12.3159   2
  -3 -21  -1 216.527 22.5183   1
  -3 -21  -1 198.458 7.01583   2
   3 -21   1 168.604 19.4335   1
   3 -21   1 184.967 6.04639   2
   3  21   1 185.092 20.7780   1
   3  21   1 192.336 6.94039   2
  -3  21  -1 181.711 6.27871   2
  -4 -21  -1 9.36116 2.26390   2
  -4 -21  -1 7.35477 12.0469   1
   4 -21   1 -8.6020 10.3013   1
   4 -21   1 3.71157 1.56268   2
  -4  21  -1 -0.2745 1.43695   2
  -4  21  -1 1.33255 9.14292   1
   4  21   1 7.73562 12.7883   1
   4  21   1 6.65334 2.27520   2
  -5 -21  -1 283.364 24.8841   1
   5 -21   1 263.484 20.9937   1
   5 -21   1 239.955 7.22024   2
  -5 -21  -1 248.079 8.83960   2
  -5  21  -1 256.589 20.2040   1
   5  21   1 272.349 8.97532   2
   5  21   1 227.146 23.6007   1
  -6 -21  -1 115.889 6.16725   2
   6 -21   1 133.149 18.0145   1
   6  21   1 109.736 6.23253   2
  -6  21  -1 158.651 18.2648   1
  -7 -21  -1 7.89503 2.74670   2
  -7 -21  -1 11.8165 14.5095   1
   7 -21   1 -5.2813 10.5612   1
   7  21   1 15.1222 15.1775   1
   7  21   1 -1.2778 2.58901   2
  -7  21  -1 3.61579 10.4170   1
  -8 -21  -1 18.2386 3.14493   2
   8 -21   1 10.4061 11.5175   1
  -8 -21  -1 26.1849 17.3934   1
   8  21   1 7.73006 15.8462   1
  -8  21  -1 25.0981 11.3565   1
  -9 -21  -1 -2.0799 2.68893   2
  -9 -21  -1 1.86083 16.9003   1
   9 -21   1 22.7081 11.9249   1
   9  21   1 6.22783 16.6377   1
  -9  21  -1 8.98487 11.6600   1
 -10 -21  -1 670.293 41.7417   1
 -10 -21  -1 697.245 20.4446   2
  10 -21   1 716.135 33.9048   1
 -10  21  -1 710.519 33.4454   1
  10  21   1 753.529 42.6567   1
 -11 -21  -1 -11.722 21.2980   1
  11 -21   1 13.1967 13.9360   1
 -11 -21  -1 5.78357 3.31170   2
 -11  21  -1 2.55302 12.4719   1
  11  21   1 29.8141 21.6103   1
  12 -21   1 142.569 19.8103   1
 -12 -21  -1 152.608 8.24154   2
 -12 -21  -1 151.226 29.2822   1
 -12  21  -1 169.636 24.0837   1
  12  21   1 125.168 26.8261   1
 -13 -21  -1 47.2227 5.26413   2
 -14 -21  -1 155.175 9.19635   2
 -15 -21  -1 38.4079 5.33997   2
 -17 -21  -1 171.235 10.6575   2
 -18 -21  -1 86.3630 9.38008   2
 -19 -21  -1 18.3256 5.96707   2
 -20 -21  -1 21.0965 6.59965   2
 -21 -21  -1 100.341 12.0725   2
 -22 -21  -1 11.6544 7.59753   2
 -22 -22   1 13.2677 7.29271   2
 -21 -22   1 7.75941 6.51466   2
 -20 -22   1 29.5869 6.26498   2
 -19 -22   1 107.414 10.1868   2
 -18 -22   1 151.889 10.5592   2
 -17 -22   1 4.64094 4.69284   2
 -16 -22   1 2.33678 4.31670   2
 -15 -22   1 39.3113 5.31062   2
 -14 -22   1 92.6149 7.80975   2
 -13 -22   1 58.4408 28.1459   1
 -13 -22   1 60.0863 6.74519   2
  13  22  -1 86.0389 27.5924   1
 -12 -22   1 120.759 27.0864   1
 -12 -22   1 105.848 7.43852   2
  12  22  -1 141.120 27.7980   1
 -11 -22   1 -20.928 20.3563   1
  11 -22  -1 18.7247 16.6325   1
 -11 -22   1 2.49800 3.14168   2
  11  22  -1 8.18512 20.4984   1
 -11  22   1 0.99311 14.1308   1
 -10 -22   1 116.356 23.3766   1
  10 -22  -1 97.7033 17.3141   1
 -10 -22   1 137.146 7.19421   2
  10  22  -1 140.558 23.7044   1
 -10  22   1 115.878 17.7508   1
  -9 -22   1 -27.141 16.0647   1
  -9 -22   1 2.22605 2.88341   2
   9 -22  -1 5.75384 13.6556   1
  -9  22   1 3.37424 12.7198   1
   9  22  -1 9.86390 17.5406   1
   8 -22  -1 33.7466 13.7558   1
  -8 -22   1 79.8710 19.0077   1
  -8 -22   1 46.7826 5.26316   2
   8  22  -1 57.2486 18.3462   1
  -8  22   1 61.1884 13.9677   1
   7 -22  -1 172.506 21.7018   1
  -7 -22   1 177.477 7.75456   2
  -7 -22   1 166.559 23.0197   1
   7  22  -1 178.990 7.82837   2
   7  22  -1 217.383 29.6929   1
  -7  22   1 203.121 22.1432   1
   6 -22  -1 149.581 29.5520   1
  -6 -22   1 199.080 8.02302   2
  -6 -22   1 223.443 27.0347   1
   6  22  -1 190.642 25.3891   1
   6  22  -1 210.596 8.09754   2
   5 -22  -1 8.04571 11.9521   1
   5 -22  -1 8.43965 1.41288   2
  -5 -22   1 -3.5642 13.7516   1
  -5 -22   1 7.85479 2.45624   2
   5  22  -1 5.10856 2.50948   2
   5  22  -1 13.5067 14.0352   1
  -5  22   1 6.06777 1.36744   2
  -5  22   1 15.3595 10.6386   1
   4 -22  -1 114.120 4.19479   2
   4 -22  -1 104.624 15.2721   1
  -4 -22   1 115.419 5.71369   2
  -4 -22   1 117.965 18.9578   1
  -4  22   1 104.637 4.09005   2
   4  22  -1 122.774 5.69428   2
   4  22  -1 99.9336 16.9588   1
  -4  22   1 115.345 16.0874   1
   3 -22  -1 793.606 36.4333   1
  -3 -22   1 796.094 21.4703   2
   3 -22  -1 818.278 20.5487   2
  -3 -22   1 834.315 37.4988   1
  -3  22   1 781.049 20.9088   2
  -3  22   1 798.970 35.5486   1
   3  22  -1 780.058 37.2304   1
   3  22  -1 831.141 21.4911   2
  -2 -22   1 116.172 16.3828   1
  -2 -22   1 108.722 5.26805   2
   2 -22  -1 104.754 5.05881   2
   2 -22  -1 107.801 15.6952   1
   2  22  -1 114.377 5.13704   2
  -2  22   1 110.055 4.42953   2
  -2  22   1 102.100 15.1559   1
   2  22  -1 116.515 16.4017   1
  -1 -22   1 364.357 24.6916   1
   1 -22  -1 320.305 9.73830   2
   1 -22  -1 332.162 24.4814   1
  -1 -22   1 318.981 10.0346   2
   1  22  -1 338.821 10.0066   2
  -1  22   1 336.832 9.70960   2
   1  22  -1 365.908 24.6868   1
  -1  22   1 339.413 24.8961   1
   0 -22   1 14.3153 11.3300   1
   0 -22  -1 10.6261 2.05536   2
   0 -22  -1 10.4200 11.6912   1
   0 -22   1 6.07433 2.01768   2
   0  22   1 15.3592 11.2088   1
   0  22   1 7.45733 1.96549   2
   0  22  -1 19.0245 10.6545   1
   0  22  -1 7.09629 1.89485   2
   1 -22   1 107.497 4.89423   2
  -1 -22  -1 107.721 16.1052   1
  -1 -22  -1 118.107 5.15000   2
   1 -22   1 101.728 15.2831   1
  -1  22  -1 110.378 4.64235   2
   1  22   1 113.357 16.1248   1
  -1  22  -1 98.4388 14.7597   1
   1  22   1 128.700 5.19819   2
   2 -22   1 20.2450 11.1969   1
   2 -22   1 17.7665 2.13674   2
  -2 -22  -1 17.9294 12.0526   1
  -2 -22  -1 33.7081 3.71140   2
  -2  22  -1 19.4627 2.10245   2
   2  22   1 22.8007 12.3610   1
   2  22   1 23.9260 2.73306   2
  -2  22  -1 29.7302 11.6954   1
   3 -22   1 22.6761 11.6715   1
   3 -22   1 24.9553 2.94713   2
  -3 -22  -1 23.1073 2.75670   2
  -3 -22  -1 33.6235 14.9382   1
   3  22   1 40.4604 14.7433   1
   3  22   1 27.6157 2.85025   2
  -3  22  -1 29.1676 14.2471   1
  -3  22  -1 25.0602 3.08360   2
  -4 -22  -1 240.959 8.31390   2
   4 -22   1 224.227 21.4642   1
  -4 -22  -1 217.204 23.9019   1
   4 -22   1 225.032 6.94721   2
   4  22   1 239.244 8.27169   2
  -4  22  -1 229.944 6.85894   2
   4  22   1 207.699 24.3821   1
   5 -22   1 71.2704 3.48646   2
  -5 -22  -1 61.4707 16.4904   1
   5 -22   1 68.9151 12.7687   1
  -5 -22  -1 81.6849 5.37034   2
   5  22   1 84.0160 16.5768   1
   5  22   1 74.1455 5.33864   2
  -5  22  -1 78.4312 13.0483   1
   6 -22   1 8.04429 11.1466   1
  -6 -22  -1 1.37552 2.59497   2
  -6 -22  -1 -2.3539 15.1940   1
   6  22   1 14.3252 15.4996   1
   6  22   1 3.64169 2.84213   2
  -6  22  -1 20.4016 11.0296   1
  -7 -22  -1 836.492 23.2936   2
  -7 -22  -1 874.566 42.8951   1
   7 -22   1 833.777 36.3345   1
  -7  22  -1 842.051 36.6685   1
   7  22   1 855.710 43.1418   1
  -8 -22  -1 342.614 31.5835   1
  -8 -22  -1 286.144 10.3829   2
   8 -22   1 297.582 23.7527   1
  -8  22  -1 275.467 23.4868   1
   8  22   1 239.475 29.4928   1
  -9 -22  -1 80.6721 20.0338   1
   9 -22   1 109.367 16.4055   1
  -9 -22  -1 92.2068 6.39988   2
  -9  22  -1 88.6690 15.2689   1
   9  22   1 101.699 22.2505   1
 -10 -22  -1 7.71973 3.07266   2
  10 -22   1 -9.4592 13.4026   1
 -10 -22  -1 -24.221 18.5069   1
 -10  22  -1 19.0200 13.1010   1
  10  22   1 8.16605 19.1551   1
 -11 -22  -1 -22.010 20.5010   1
  11 -22   1 28.0093 14.9557   1
  11  22   1 29.4639 21.4738   1
 -11  22  -1 -2.2131 13.3793   1
 -12 -22  -1 273.124 11.0096   2
 -12 -22  -1 286.636 35.7165   1
  12  22   1 280.403 38.3730   1
 -13 -22  -1 22.9560 4.52343   2
 -14 -22  -1 108.483 8.37287   2
 -15 -22  -1 7.48500 4.48183   2
 -16 -22  -1 37.6221 5.72827   2
 -17 -22  -1 84.4668 9.05483   2
 -18 -22  -1 5.72971 5.13678   2
 -19 -22  -1 182.619 12.0282   2
 -20 -22  -1 10.3023 6.25458   2
 -21 -22  -1 10.5157 6.99499   2
 -22 -22  -1 39.1311 8.62742   2
 -22 -23   1 27.2995 8.27273   2
 -21 -23   1 47.1729 7.56455   2
 -20 -23   1 46.3901 7.02844   2
 -19 -23   1 -1.2252 5.11925   2
 -18 -23   1 16.7728 5.47965   2
 -17 -23   1 46.3101 6.04673   2
 -15 -23   1 94.1139 8.63885   2
 -14 -23   1 0.22069 3.86760   2
 -13 -23   1 38.4864 4.83373   2
 -13 -23   1 43.7745 30.0672   1
  13  23  -1 64.9248 27.8512   1
 -12 -23   1 86.2768 26.1553   1
 -12 -23   1 96.9006 7.22190   2
  12  23  -1 89.2413 24.9761   1
  11 -23  -1 13.1244 17.5299   1
 -11 -23   1 21.2904 21.8980   1
 -11 -23   1 5.09705 3.30611   2
  11  23  -1 -21.096 20.0358   1
  10 -23  -1 125.746 19.2557   1
 -10 -23   1 144.060 7.62420   2
 -10 -23   1 175.361 27.0945   1
 -10  23   1 99.1578 17.1553   1
  10  23  -1 149.735 25.6405   1
   9 -23  -1 19.2898 15.4954   1
  -9 -23   1 18.2711 3.50427   2
  -9 -23   1 -31.021 17.8933   1
   9  23  -1 -5.6271 18.7101   1
  -9  23   1 39.8797 14.0928   1
   8 -23  -1 124.004 17.3894   1
  -8 -23   1 132.403 22.4496   1
  -8 -23   1 117.696 7.00638   2
   8  23  -1 172.499 24.0113   1
  -8  23   1 145.542 18.2926   1
   7 -23  -1 2.44268 12.7340   1
  -7 -23   1 1.25976 33.3386   1
  -7 -23   1 6.63845 2.98423   2
   7  23  -1 32.8966 28.2455   1
  -7  23   1 8.76556 12.3596   1
  -6 -23   1 431.802 13.3646   2
  -6 -23   1 419.060 31.9591   1
   6  23  -1 439.542 13.3925   2
   6  23  -1 405.396 32.1209   1
   5 -23  -1 221.562 6.40592   2
  -5 -23   1 203.466 26.2339   1
  -5 -23   1 215.667 8.29986   2
   5 -23  -1 192.686 22.4563   1
   5  23  -1 233.008 8.37285   2
  -5  23   1 226.595 23.4694   1
  -5  23   1 223.350 6.43046   2
   5  23  -1 201.280 25.0856   1
  -4 -23   1 14.3019 2.68808   2
   4 -23  -1 16.4153 1.85057   2
  -4 -23   1 47.3647 14.6892   1
   4 -23  -1 15.9745 12.2672   1
   4  23  -1 2.77253 13.1702   1
  -4  23   1 5.54385 12.0674   1
   4  23  -1 14.9113 2.81629   2
  -4  23   1 15.6044 1.86859   2
  -3 -23   1 410.520 11.8644   2
   3 -23  -1 357.185 26.2816   1
  -3 -23   1 440.081 29.2801   1
   3 -23  -1 362.034 10.7814   2
  -3  23   1 389.922 10.9928   2
   3  23  -1 384.087 27.1397   1
  -3  23   1 341.252 25.7851   1
   3  23  -1 405.061 11.7869   2
   2 -23  -1 37.6343 3.27845   2
  -2 -23   1 36.6766 13.7146   1
   2 -23  -1 26.5415 13.1879   1
  -2 -23   1 45.2457 4.02937   2
  -2  23   1 42.9023 3.24612   2
   2  23  -1 42.8563 3.93137   2
   2  23  -1 32.1273 12.8177   1
  -2  23   1 37.0961 13.1557   1
   1 -23  -1 128.412 5.21743   2
  -1 -23   1 89.7193 15.6325   1
   1 -23  -1 127.773 17.4909   1
  -1 -23   1 125.191 5.62070   2
   1  23  -1 133.235 17.5038   1
  -1  23   1 128.290 5.10527   2
  -1  23   1 174.641 21.1638   1
   1  23  -1 118.289 5.42014   2
   0 -23   1 332.789 10.3174   2
   0 -23   1 341.543 25.6988   1
   0 -23  -1 334.615 25.5594   1
   0 -23  -1 359.728 10.4105   2
   0  23  -1 333.320 25.7561   1
   0  23   1 353.062 10.3562   2
   0  23  -1 346.761 10.2656   2
   0  23   1 369.190 26.8162   1
  -1 -23  -1 167.552 6.38812   2
   1 -23   1 193.550 21.3291   1
  -1 -23  -1 188.567 21.6309   1
   1 -23   1 168.737 6.13511   2
   1  23   1 156.642 6.24051   2
  -1  23  -1 163.169 5.89173   2
   1  23   1 172.057 20.3635   1
  -1  23  -1 149.602 19.3911   1
   2 -23   1 172.488 6.10316   2
   2 -23   1 173.554 19.9641   1
  -2 -23  -1 173.211 6.72058   2
  -2 -23  -1 168.946 21.6453   1
  -2  23  -1 151.642 19.8898   1
   2  23   1 175.737 6.77795   2
  -2  23  -1 183.237 6.04642   2
   2  23   1 168.025 23.2062   1
   3 -23   1 9.20180 12.4209   1
  -3 -23  -1 5.09403 2.26551   2
  -3 -23  -1 1.86508 13.6204   1
  -3  23  -1 7.11065 1.77669   2
   3  23   1 14.0557 13.5751   1
   3  23   1 11.6016 2.57707   2
  -3  23  -1 9.46852 10.4318   1
  -4 -23  -1 73.3686 4.97242   2
   4 -23   1 69.2050 3.72392   2
   4 -23   1 92.6983 15.8761   1
  -4 -23  -1 44.6383 15.7165   1
   4  23   1 46.1590 15.8447   1
  -4  23  -1 68.5965 3.91573   2
   4  23   1 77.8160 5.10647   2
  -5 -23  -1 617.943 36.3978   1
   5 -23   1 608.497 31.9041   1
   5 -23   1 614.115 16.0887   2
  -5 -23  -1 616.831 17.7349   2
   5  23   1 628.859 36.5153   1
  -5  23  -1 661.984 31.9464   1
   5  23   1 630.140 17.7725   2
  -6 -23  -1 164.358 7.40206   2
  -6 -23  -1 193.443 25.0287   1
   6 -23   1 156.876 5.07737   2
   6 -23   1 156.783 20.6223   1
   6  23   1 177.664 23.5524   1
   6  23   1 155.198 7.55604   2
  -6  23  -1 163.563 20.4244   1
  -7 -23  -1 191.281 8.35018   2
   7 -23   1 203.692 22.4271   1
  -7 -23  -1 215.369 27.6474   1
  -7  23  -1 219.060 21.9272   1
   7  23   1 180.116 24.2678   1
   8 -23   1 49.0451 14.9073   1
  -8 -23  -1 39.8864 19.0384   1
  -8 -23  -1 44.8309 5.45706   2
   8  23   1 48.4029 19.0244   1
  -8  23  -1 27.4063 13.1839   1
   9 -23   1 -7.8682 13.4213   1
  -9 -23  -1 12.4854 18.9656   1
  -9 -23  -1 3.08729 2.91996   2
  -9  23  -1 -12.741 11.8481   1
   9  23   1 13.5455 18.5930   1
 -10 -23  -1 417.896 40.2735   1
 -10 -23  -1 439.240 14.3743   2
  10 -23   1 453.337 30.2434   1
 -10  23  -1 418.918 29.3995   1
  10  23   1 421.588 39.8017   1
 -11 -23  -1 109.272 7.36586   2
  11 -23   1 97.9587 19.0403   1
 -11 -23  -1 90.6374 25.6438   1
  11  23   1 152.524 27.7920   1
 -12 -23  -1 21.5251 4.00229   2
 -12 -23  -1 18.7761 42.7424   1
  12  23   1 65.6308 36.9831   1
 -13 -23  -1 -2.8322 3.70879   2
 -14 -23  -1 8.72614 4.27983   2
 -15 -23  -1 48.7161 7.12603   2
 -16 -23  -1 23.7788 5.22242   2
 -17 -23  -1 12.8433 4.93138   2
 -18 -23  -1 27.4949 5.98487   2
 -19 -23  -1 49.2261 7.17594   2
 -20 -23  -1 19.5364 6.87845   2
 -21 -23  -1 44.6917 8.02444   2
 -22 -24   1 13.6582 8.12349   2
 -21 -24   1 13.5728 6.93907   2
 -20 -24   1 2.05372 5.99107   2
 -19 -24   1 48.4451 7.02378   2
 -18 -24   1 50.7703 6.67708   2
 -17 -24   1 39.8614 5.85882   2
 -16 -24   1 -3.3748 4.42507   2
 -15 -24   1 70.2711 8.12078   2
 -14 -24   1 10.8842 4.25538   2
 -13 -24   1 225.422 10.6859   2
 -12 -24   1 69.9698 28.7178   1
 -12 -24   1 93.6326 7.32608   2
  12  24  -1 121.373 28.2840   1
 -11 -24   1 -0.8755 3.21762   2
 -11 -24   1 5.14476 24.3097   1
  11  24  -1 3.71639 22.0488   1
 -10 -24   1 21.5438 22.0094   1
  10 -24  -1 31.4410 16.6398   1
 -10 -24   1 17.6985 3.78062   2
  10  24  -1 9.65172 20.8166   1
 -10  24   1 7.04916 14.9188   1
   9 -24  -1 24.1864 15.6516   1
  -9 -24   1 11.3381 3.42231   2
  -9 -24   1 32.4780 19.7864   1
  -9  24   1 12.7510 13.6667   1
   9  24  -1 7.23473 18.9731   1
  -8 -24   1 164.811 8.08318   2
  -8 -24   1 174.040 25.3104   1
   8 -24  -1 180.955 24.3872   1
  -8  24   1 184.110 23.1590   1
   8  24  -1 153.306 24.8239   1
  -7 -24   1 399.157 12.9807   2
  -7 -24   1 386.195 34.7641   1
   7 -24  -1 409.038 29.7763   1
   7  24  -1 428.181 34.4856   1
  -6 -24   1 438.837 34.1728   1
   6 -24  -1 412.333 32.0722   1
  -6 -24   1 429.169 13.3055   2
   6  24  -1 427.548 13.6427   2
   6  24  -1 370.550 32.9314   1
  -5 -24   1 8.49574 15.5998   1
   5 -24  -1 6.69842 12.9089   1
  -5 -24   1 12.0109 2.87307   2
   5 -24  -1 15.1949 1.73569   2
   5  24  -1 4.15650 14.9751   1
   5  24  -1 7.52780 2.86072   2
  -5  24   1 12.7344 1.68353   2
  -5  24   1 20.4227 13.3281   1
   4 -24  -1 5.56464 1.64466   2
  -4 -24   1 -3.3296 13.5045   1
  -4 -24   1 8.06223 2.58154   2
   4 -24  -1 8.54736 12.9842   1
  -4  24   1 3.68072 1.66822   2
   4  24  -1 2.49014 2.64534   2
  -4  24   1 6.69826 12.1667   1
   4  24  -1 1.19932 13.8353   1
   3 -24  -1 39.9591 13.9634   1
  -3 -24   1 37.1069 14.8752   1
  -3 -24   1 25.8331 2.95188   2
  -3  24   1 31.1439 2.93898   2
  -3  24   1 47.6922 14.7987   1
   3  24  -1 26.0017 3.01303   2
   3  24  -1 15.1859 13.4540   1
   2 -24  -1 33.0306 13.7298   1
   2 -24  -1 29.7299 3.31261   2
  -2 -24   1 25.2866 2.98768   2
  -2 -24   1 41.4292 14.6507   1
   2  24  -1 35.5222 3.99526   2
   2  24  -1 23.6661 14.2780   1
  -2  24   1 15.8561 12.2926   1
  -2  24   1 32.4179 3.16454   2
  -1 -24   1 557.322 15.6256   2
   1 -24  -1 573.837 32.7147   1
   1 -24  -1 542.853 15.2400   2
  -1 -24   1 558.954 31.9002   1
   1  24  -1 589.269 15.6562   2
   1  24  -1 570.184 31.7855   1
  -1  24   1 556.146 15.2464   2
  -1  24   1 552.669 32.0529   1
   0 -24  -1 1.17820 12.5266   1
   0 -24   1 2.52648 2.17818   2
   0 -24  -1 1.71431 2.11435   2
   0 -24   1 25.5402 13.9730   1
   0  24   1 15.5744 13.6702   1
   0  24  -1 -14.379 11.5032   1
   0  24   1 2.20093 2.17289   2
   0  24  -1 0.37182 1.99668   2
  -1 -24  -1 87.6623 17.1461   1
   1 -24   1 79.9308 4.45534   2
  -1 -24  -1 88.7710 4.75348   2
   1 -24   1 74.1702 14.6848   1
  -1  24  -1 78.7761 15.4802   1
  -1  24  -1 80.0450 4.25757   2
   1  24   1 93.4746 16.8728   1
   1  24   1 81.0865 4.74796   2
  -2 -24  -1 34.9328 3.91907   2
   2 -24   1 24.0196 13.0552   1
   2 -24   1 30.0067 3.49187   2
  -2 -24  -1 22.4804 14.5390   1
  -2  24  -1 10.4612 12.2105   1
   2  24   1 30.8209 3.94601   2
  -2  24  -1 28.8849 3.16548   2
   2  24   1 43.7180 15.0887   1
   3 -24   1 54.6040 3.66237   2
  -3 -24  -1 59.0282 4.53238   2
  -3 -24  -1 59.5373 17.1672   1
   3 -24   1 51.7706 14.3922   1
   3  24   1 69.8323 15.9094   1
  -3  24  -1 66.8105 13.7414   1
  -3  24  -1 56.4000 3.49428   2
   3  24   1 55.6578 4.52125   2
  -4 -24  -1 272.255 9.31207   2
   4 -24   1 240.747 24.0442   1
  -4 -24  -1 251.613 27.7303   1
   4 -24   1 255.294 8.02222   2
  -4  24  -1 246.611 8.32197   2
   4  24   1 293.738 9.49387   2
   4  24   1 272.695 28.7256   1
   5 -24   1 4.84505 1.74990   2
   5 -24   1 7.02481 12.5731   1
  -5 -24  -1 10.9555 2.75809   2
  -5 -24  -1 16.9052 17.1011   1
   5  24   1 11.6388 2.97050   2
   5  24   1 1.00825 19.3827   1
  -5  24  -1 17.7488 11.8293   1
  -6 -24  -1 16.3710 17.9056   1
  -6 -24  -1 2.82685 2.89573   2
   6 -24   1 5.88809 1.59404   2
   6 -24   1 18.1146 13.2468   1
  -6  24  -1 -3.7149 11.4503   1
   6  24   1 -0.3851 16.5620   1
  -7 -24  -1 661.097 19.8041   2
   7 -24   1 693.574 35.3137   1
  -7 -24  -1 763.633 42.2746   1
   7  24   1 661.094 41.7826   1
  -7  24  -1 720.086 35.1758   1
   8 -24   1 130.229 18.7683   1
  -8 -24  -1 164.784 24.3280   1
  -8 -24  -1 136.474 7.43718   2
  -8  24  -1 118.001 16.5146   1
   8  24   1 161.324 24.3177   1
  -9 -24  -1 180.777 26.3374   1
  -9 -24  -1 188.773 8.56709   2
   9 -24   1 169.578 24.6007   1
   9  24   1 129.998 24.8088   1
  -9  24  -1 175.102 23.5415   1
 -10 -24  -1 11.1862 3.49517   2
 -10 -24  -1 -22.675 23.0835   1
  10 -24   1 22.1918 15.6448   1
  10  24   1 27.8271 21.2030   1
 -10  24  -1 -1.5887 14.9588   1
 -11 -24  -1 0.39175 24.6398   1
 -11 -24  -1 30.1316 4.32073   2
  11  24   1 26.6964 23.7749   1
 -12 -24  -1 100.234 7.47291   2
 -13 -24  -1 110.149 8.41231   2
 -14 -24  -1 45.2388 5.69703   2
 -15 -24  -1 -0.1226 4.98335   2
 -16 -24  -1 8.30556 4.83004   2
 -17 -24  -1 128.624 10.3958   2
 -18 -24  -1 -1.2562 5.41481   2
 -19 -24  -1 40.9010 7.04252   2
 -20 -24  -1 18.4497 7.29884   2
 -21 -24  -1 23.2136 7.93851   2
 -21 -25   1 52.4491 8.36871   2
 -20 -25   1 18.4069 6.72336   2
 -19 -25   1 27.7017 6.71677   2
 -18 -25   1 -0.6960 5.26812   2
 -17 -25   1 82.4682 9.28241   2
 -16 -25   1 16.5868 5.36876   2
 -14 -25   1 5.76546 4.25508   2
 -13 -25   1 19.7231 4.50759   2
 -12 -25   1 42.3449 29.4489   1
 -12 -25   1 2.55304 3.70398   2
  12  25  -1 -14.572 26.9079   1
 -11 -25   1 122.891 28.5141   1
 -11 -25   1 110.812 7.48477   2
  11  25  -1 131.297 28.5299   1
 -10 -25   1 146.552 8.17096   2
 -10 -25   1 190.050 29.3549   1
  10  25  -1 152.851 27.6042   1
  -9 -25   1 -6.2484 2.92785   2
   9 -25  -1 -7.7647 15.0894   1
  -9 -25   1 -8.3406 20.8678   1
   9  25  -1 -19.618 19.3817   1
  -9  25   1 -16.178 14.2493   1
   8 -25  -1 319.491 28.9325   1
  -8 -25   1 299.500 11.0465   2
  -8 -25   1 277.275 33.5740   1
   8  25  -1 277.936 33.9111   1
  -8  25   1 288.185 27.3248   1
  -7 -25   1 46.6221 20.4736   1
   7 -25  -1 99.0861 17.9540   1
  -7 -25   1 98.3718 6.64636   2
   7  25  -1 95.7696 22.2615   1
  -6 -25   1 335.341 33.9181   1
  -6 -25   1 299.092 10.9586   2
   6 -25  -1 350.557 29.1653   1
  -6  25   1 281.868 40.0725   1
   6  25  -1 326.399 32.2298   1
  -5 -25   1 -13.235 15.9546   1
   5 -25  -1 -5.0092 13.1274   1
   5 -25  -1 2.29084 1.48781   2
  -5 -25   1 -0.6984 2.53363   2
   5  25  -1 13.6290 16.5954   1
  -5  25   1 2.79652 1.51003   2
  -5  25   1 -12.759 13.2198   1
   5  25  -1 -2.9410 2.89275   2
   4 -25  -1 15.1431 1.98175   2
   4 -25  -1 10.9741 14.4927   1
  -4 -25   1 11.2748 15.6132   1
  -4 -25   1 13.0296 2.78160   2
   4  25  -1 13.4276 2.95655   2
  -4  25   1 13.6652 14.0735   1
   4  25  -1 -4.5246 14.6614   1
   3 -25  -1 80.3845 16.3453   1
  -3 -25   1 78.9173 5.09480   2
   3 -25  -1 70.6211 3.92336   2
  -3 -25   1 82.3140 18.6366   1
  -3  25   1 70.6869 15.5658   1
  -3  25   1 78.9259 3.89742   2
   3  25  -1 87.2829 18.4680   1
   3  25  -1 73.6109 5.09148   2
  -2 -25   1 56.6887 4.65164   2
  -2 -25   1 48.9879 15.7740   1
   2 -25  -1 69.9254 16.3676   1
   2 -25  -1 60.5785 3.97998   2
  -2  25   1 41.1340 14.3402   1
  -2  25   1 66.0669 3.86689   2
   2  25  -1 60.5855 4.59865   2
   2  25  -1 68.2438 16.1353   1
   1 -25  -1 25.3329 14.2870   1
  -1 -25   1 8.57394 13.4245   1
  -1 -25   1 14.2747 2.57308   2
   1 -25  -1 11.5556 2.20638   2
   1  25  -1 10.3676 2.48655   2
  -1  25   1 37.5282 14.5593   1
  -1  25   1 13.9966 2.34575   2
   1  25  -1 13.8105 13.7599   1
   0 -25   1 336.558 27.3116   1
   0 -25  -1 299.841 9.49822   2
   0 -25   1 292.943 9.52999   2
   0 -25  -1 346.727 28.2729   1
   0  25  -1 288.282 9.36646   2
   0  25  -1 329.543 26.4445   1
   0  25   1 292.051 9.45794   2
   0  25   1 292.672 27.1318   1
   1 -25   1 67.7272 15.0902   1
   1 -25   1 67.1077 4.28214   2
  -1 -25  -1 69.8106 17.7513   1
  -1 -25  -1 61.6490 4.46547   2
  -1  25  -1 73.2644 16.8204   1
   1  25   1 69.9345 16.4802   1
  -1  25  -1 63.0193 4.06699   2
   1  25   1 69.2976 4.72380   2
   2 -25   1 12.5448 2.20777   2
   2 -25   1 10.5623 12.8917   1
  -2 -25  -1 14.7831 14.4321   1
  -2 -25  -1 12.6264 2.55704   2
   2  25   1 11.0524 2.67629   2
   2  25   1 0.95574 14.1445   1
  -2  25  -1 8.26004 2.20337   2
  -2  25  -1 10.1906 11.7216   1
  -3 -25  -1 -23.651 14.0072   1
  -3 -25  -1 0.41288 2.29227   2
   3 -25   1 -0.7500 1.86608   2
   3 -25   1 0.07290 12.8571   1
   3  25   1 -1.5211 2.49817   2
  -3  25  -1 1.90230 1.86078   2
   3  25   1 6.52027 14.5185   1
  -3  25  -1 -16.747 11.5329   1
  -4 -25  -1 185.576 7.62516   2
   4 -25   1 137.684 22.0555   1
  -4 -25  -1 212.969 27.3413   1
  -4  25  -1 172.285 6.02184   2
   4  25   1 201.090 7.73852   2
   4  25   1 181.206 23.3092   1
   5 -25   1 289.547 26.2069   1
   5 -25   1 264.720 7.99447   2
  -5 -25  -1 273.176 39.9209   1
  -5 -25  -1 260.844 9.73562   2
  -5  25  -1 272.720 24.5321   1
   5  25   1 288.177 36.1443   1
   5  25   1 283.962 10.9136   2
  -6 -25  -1 71.4892 5.83829   2
   6 -25   1 65.8463 15.5295   1
  -6 -25  -1 66.4469 20.0974   1
   6 -25   1 71.1749 3.48774   2
   6  25   1 99.6577 21.1383   1
  -6  25  -1 81.8540 16.7153   1
   7 -25   1 257.855 26.6209   1
  -7 -25  -1 305.501 33.6867   1
  -7 -25  -1 271.647 10.4087   2
  -7  25  -1 284.390 25.5446   1
   7  25   1 265.126 33.1741   1
   8 -25   1 48.4375 16.3071   1
  -8 -25  -1 57.6880 21.2137   1
  -8 -25  -1 49.8015 5.86896   2
   8  25   1 19.2037 20.6135   1
  -8  25  -1 54.5589 15.7282   1
  -9 -25  -1 85.1784 6.71211   2
  -9 -25  -1 90.8084 23.9577   1
   9 -25   1 55.9272 17.2955   1
  -9  25  -1 88.5097 17.7191   1
   9  25   1 85.6094 23.8770   1
 -10 -25  -1 27.6060 4.25942   2
 -10 -25  -1 51.0983 24.6448   1
  10  25   1 46.8633 23.4733   1
 -11 -25  -1 137.439 8.27310   2
 -11 -25  -1 104.857 29.5793   1
  11  25   1 117.240 27.6478   1
 -12 -25  -1 53.4079 5.49289   2
 -13 -25  -1 45.3724 5.64943   2
 -14 -25  -1 4.35901 4.90599   2
 -15 -25  -1 166.504 10.5742   2
 -16 -25  -1 76.3587 9.14180   2
 -17 -25  -1 7.96498 5.28177   2
 -18 -25  -1 -5.9304 5.49365   2
 -19 -25  -1 42.8386 7.14504   2
 -20 -25  -1 56.2201 8.43496   2
 -21 -25  -1 2.40270 7.82318   2
 -21 -26   1 50.1455 9.03022   2
 -20 -26   1 77.6008 8.74808   2
 -19 -26   1 14.3546 6.31372   2
 -18 -26   1 3.83644 5.77779   2
 -17 -26   1 148.742 10.7891   2
 -16 -26   1 0.97052 4.88357   2
 -15 -26   1 30.7303 5.50041   2
 -14 -26   1 7.16513 4.55434   2
 -13 -26   1 504.767 17.1821   2
 -12 -26   1 44.4722 31.2908   1
  12  26  -1 41.4506 27.7631   1
 -11 -26   1 -27.345 26.9781   1
 -11 -26   1 9.42238 3.85119   2
  11  26  -1 -16.540 25.0601   1
 -10 -26   1 55.6999 26.2036   1
 -10 -26   1 33.4544 4.44610   2
  10  26  -1 8.23283 22.9082   1
   9 -26  -1 132.576 22.9164   1
  -9 -26   1 100.036 25.7417   1
  -9 -26   1 78.0145 6.70345   2
   9  26  -1 58.6818 23.6070   1
   8 -26  -1 93.4422 20.1704   1
  -8 -26   1 79.9723 6.57950   2
  -8 -26   1 76.7637 22.6531   1
   8  26  -1 105.637 23.5296   1
  -8  26   1 58.0580 15.9842   1
  -7 -26   1 48.8372 5.79901   2
  -7 -26   1 32.6938 21.3373   1
   7 -26  -1 49.9739 17.7298   1
  -7  26   1 7.25091 16.4140   1
   7  26  -1 71.2901 22.7723   1
  -6 -26   1 157.436 29.2009   1
  -6 -26   1 140.207 7.33343   2
   6 -26  -1 122.274 20.2547   1
   6  26  -1 124.604 28.1644   1
  -6  26   1 134.030 19.5080   1
  -5 -26   1 37.8034 19.0933   1
   5 -26  -1 34.1021 2.78279   2
   5 -26  -1 26.4265 15.3809   1
  -5 -26   1 28.0567 3.53851   2
  -5  26   1 38.6959 2.88808   2
  -5  26   1 9.06334 14.4538   1
   5  26  -1 5.94244 17.5014   1
   4 -26  -1 -22.201 14.8810   1
  -4 -26   1 -6.1638 15.6942   1
   4  26  -1 -0.9113 16.9098   1
  -4  26   1 14.1675 14.0864   1
  -3 -26   1 27.4162 3.18591   2
   3 -26  -1 25.1426 3.19940   2
   3 -26  -1 25.5080 16.5580   1
  -3 -26   1 23.6969 16.3628   1
   3  26  -1 5.88197 15.1712   1
   3  26  -1 27.6031 3.38513   2
  -3  26   1 28.6456 14.5857   1
  -3  26   1 24.2799 2.41511   2
  -2 -26   1 54.2862 4.70500   2
  -2 -26   1 30.0454 15.8923   1
   2 -26  -1 59.9757 16.8353   1
   2 -26  -1 65.2825 4.00981   2
   2  26  -1 61.3342 4.87777   2
  -2  26   1 78.6342 17.0645   1
   2  26  -1 74.6055 18.7617   1
  -2  26   1 66.1268 3.97941   2
  -1 -26   1 143.378 19.8503   1
   1 -26  -1 130.277 19.7776   1
  -1 -26   1 138.028 6.30301   2
   1 -26  -1 135.812 5.82368   2
   1  26  -1 142.522 6.21476   2
  -1  26   1 152.955 21.1671   1
  -1  26   1 155.834 5.99520   2
   1  26  -1 137.691 19.4420   1
   0 -26   1 200.538 24.7678   1
   0 -26  -1 185.266 7.09331   2
   0 -26  -1 219.603 25.1277   1
   0 -26   1 188.828 7.13787   2
   0  26  -1 180.854 7.02890   2
   0  26   1 186.986 7.09876   2
   0  26  -1 213.403 25.3391   1
   0  26   1 172.539 21.8451   1
  -1 -26  -1 -0.0620 2.26315   2
  -1 -26  -1 2.45314 14.8758   1
   1 -26   1 -1.2372 2.12761   2
   1 -26   1 -1.7607 13.5449   1
  -1  26  -1 7.60173 13.4978   1
  -1  26  -1 -0.9634 2.04532   2
   1  26   1 -26.467 13.5303   1
   1  26   1 -0.4261 2.33232   2
  -2 -26  -1 514.019 15.0407   2
   2 -26   1 512.113 14.3582   2
   2 -26   1 567.607 33.7802   1
  -2 -26  -1 511.946 35.3635   1
   2  26   1 495.119 35.3994   1
  -2  26  -1 522.789 14.3734   2
   2  26   1 539.471 15.1512   2
  -2  26  -1 505.883 31.6463   1
   3 -26   1 7.45180 13.6529   1
  -3 -26  -1 -29.436 14.9796   1
  -3 -26  -1 3.95831 2.45575   2
   3 -26   1 6.38294 2.11179   2
   3  26   1 4.96525 2.66943   2
   3  26   1 4.87700 15.5211   1
  -3  26  -1 -5.7949 12.4043   1
  -3  26  -1 6.94578 2.01827   2
   4 -26   1 5.17531 1.89528   2
  -4 -26  -1 -8.9438 16.7982   1
  -4 -26  -1 14.9846 2.87377   2
   4  26   1 3.68281 2.92126   2
   4  26   1 -7.5693 16.1774   1
  -4  26  -1 3.10950 1.92686   2
  -5 -26  -1 115.233 22.2293   1
   5 -26   1 130.914 5.02704   2
  -5 -26  -1 135.692 6.89736   2
   5 -26   1 110.394 18.6560   1
  -5  26  -1 173.836 22.6518   1
   5  26   1 115.989 21.5216   1
   6 -26   1 89.0659 17.8269   1
   6 -26   1 69.6695 3.54141   2
  -6 -26  -1 92.7409 22.1308   1
  -6 -26  -1 79.5126 6.17937   2
  -6  26  -1 73.5464 16.8960   1
   6  26   1 77.5350 20.5927   1
  -7 -26  -1 529.661 16.4135   2
  -7 -26  -1 541.959 41.0944   1
   7 -26   1 529.731 34.0980   1
   7  26   1 553.922 40.8823   1
  -7  26  -1 520.654 32.6895   1
  -8 -26  -1 26.1966 20.9289   1
   8 -26   1 -16.818 15.9478   1
  -8 -26  -1 0.55686 3.10040   2
  -8  26  -1 2.58219 14.4085   1
   8  26   1 -5.6129 20.8728   1
  -9 -26  -1 476.116 43.8646   1
  -9 -26  -1 444.145 14.7951   2
   9  26   1 435.538 41.1917   1
 -10 -26  -1 9.45596 3.80535   2
 -10 -26  -1 -9.0113 24.4889   1
  10  26   1 -16.980 23.3116   1
 -11 -26  -1 149.337 8.72890   2
 -11 -26  -1 104.808 32.4033   1
  11  26   1 160.095 31.1248   1
 -12 -26  -1 38.2098 5.14665   2
 -13 -26  -1 247.637 11.6790   2
 -14 -26  -1 115.828 11.2498   2
 -15 -26  -1 5.25048 4.89395   2
 -16 -26  -1 29.9128 5.92099   2
 -17 -26  -1 111.306 10.5679   2
 -18 -26  -1 47.9365 7.23590   2
 -19 -26  -1 4.23072 6.57088   2
 -20 -26  -1 27.5502 7.96267   2
 -21 -27   1 16.4081 8.25698   2
 -20 -27   1 -0.7846 6.88721   2
 -19 -27   1 108.318 11.6232   2
 -18 -27   1 -2.5472 5.53264   2
 -17 -27   1 62.4481 7.07322   2
 -16 -27   1 12.9789 5.39879   2
 -15 -27   1 309.776 13.6961   2
 -13 -27   1 16.4568 4.48975   2
 -12 -27   1 5.92040 3.96949   2
 -12 -27   1 -8.2746 37.3146   1
  12  27  -1 -27.822 33.5165   1
 -11 -27   1 308.695 39.3526   1
 -11 -27   1 278.530 11.7042   2
  11  27  -1 312.718 45.2214   1
 -10 -27   1 86.3242 28.1233   1
 -10 -27   1 47.8878 5.06330   2
  10  27  -1 74.9445 27.9464   1
  -9 -27   1 185.612 9.03159   2
  -9 -27   1 230.550 32.4580   1
   9  27  -1 162.549 29.6251   1
  -8 -27   1 148.756 8.19932   2
  -8 -27   1 155.896 29.4920   1
   8 -27  -1 136.714 22.3273   1
   8  27  -1 152.699 26.3571   1
   7 -27  -1 122.100 22.2248   1
  -7 -27   1 106.597 25.0810   1
  -7 -27   1 96.3823 6.81991   2
   7  27  -1 102.269 24.8317   1
  -6 -27   1 76.7674 6.18215   2
   6 -27  -1 69.9744 19.1341   1
  -6 -27   1 29.2522 31.0115   1
   6  27  -1 53.6948 25.7551   1
  -6  27   1 65.4576 18.1079   1
  -5 -27   1 17.3395 18.7580   1
   5 -27  -1 -3.7342 15.8085   1
   5 -27  -1 3.79573 1.69349   2
  -5 -27   1 3.77267 2.77886   2
  -5  27   1 7.96178 15.0621   1
   5  27  -1 -4.3241 17.9250   1
  -5  27   1 2.89895 1.70308   2
   4 -27  -1 126.161 4.90624   2
  -4 -27   1 116.871 6.41737   2
  -4 -27   1 105.486 22.4055   1
   4 -27  -1 98.6879 20.1226   1
   4  27  -1 113.402 21.6842   1
   4  27  -1 122.703 6.79132   2
  -4  27   1 123.317 4.94155   2
  -4  27   1 122.155 19.4850   1
  -3 -27   1 19.8473 17.6976   1
   3 -27  -1 4.44775 15.6116   1
   3  27  -1 15.2169 16.3717   1
  -3  27   1 -10.047 14.1849   1
  -2 -27   1 114.717 20.4238   1
  -2 -27   1 142.880 6.70375   2
   2 -27  -1 159.213 21.0901   1
   2 -27  -1 146.339 5.79345   2
  -2  27   1 129.269 20.1575   1
  -2  27   1 151.913 5.82625   2
   2  27  -1 142.472 6.72398   2
   2  27  -1 117.091 20.4460   1
   1 -27  -1 10.2275 2.38973   2
  -1 -27   1 7.44973 2.69982   2
  -1 -27   1 0.32072 15.0108   1
   1 -27  -1 28.1467 16.3650   1
  -1  27   1 -1.8516 15.6193   1
   1  27  -1 12.8141 16.2273   1
  -1  27   1 8.65169 2.41394   2
   1  27  -1 7.88686 2.60728   2
   0 -27   1 858.003 42.3122   1
   0 -27  -1 915.655 44.4662   1
   0 -27   1 877.195 23.5056   2
   0 -27  -1 886.913 23.5136   2
   0  27   1 890.724 23.4876   2
   0  27  -1 916.759 43.1807   1
   0  27  -1 864.353 23.4162   2
   0  27   1 911.843 43.4239   1
   1 -27   1 -4.6239 14.6940   1
  -1 -27  -1 21.6976 2.98208   2
  -1 -27  -1 43.1173 17.3882   1
   1 -27   1 18.0524 2.73467   2
  -1  27  -1 20.9966 2.71286   2
   1  27   1 17.9709 17.8626   1
  -1  27  -1 19.7152 14.8788   1
   1  27   1 23.1422 3.19362   2
  -2 -27  -1 41.0459 4.49646   2
  -2 -27  -1 55.2991 18.8478   1
   2 -27   1 31.7124 3.76155   2
   2 -27   1 34.2941 15.3658   1
  -2  27  -1 24.1774 2.82866   2
  -2  27  -1 11.8962 13.9149   1
   2  27   1 33.6726 17.3835   1
   2  27   1 26.0233 3.39810   2
   3 -27   1 27.0567 14.8736   1
  -3 -27  -1 21.4964 3.10714   2
  -3 -27  -1 25.4353 17.6686   1
   3 -27   1 26.4669 2.64417   2
  -3  27  -1 42.5683 14.7281   1
   3  27   1 26.3408 3.52612   2
   3  27   1 9.13127 17.7198   1
  -3  27  -1 27.3423 2.69296   2
  -4 -27  -1 72.0707 20.7885   1
   4 -27   1 104.713 4.81332   2
   4 -27   1 89.2807 24.7823   1
  -4 -27  -1 108.802 6.24420   2
  -4  27  -1 107.585 4.74942   2
   4  27   1 174.145 26.1223   1
   5 -27   1 579.097 35.7457   1
  -5 -27  -1 598.556 41.1246   1
   5 -27   1 525.222 16.0045   2
  -5 -27  -1 584.833 16.9061   2
  -5  27  -1 561.217 34.2953   1
   5  27   1 604.724 40.8233   1
   6 -27   1 11.5369 15.9460   1
   6 -27   1 1.71658 1.70596   2
  -6 -27  -1 0.46810 19.5452   1
  -6 -27  -1 1.50691 3.03931   2
  -6  27  -1 1.85209 13.4882   1
   6  27   1 23.8154 20.1578   1
  -7 -27  -1 631.965 44.2260   1
  -7 -27  -1 546.109 17.0983   2
   7 -27   1 639.504 37.5844   1
  -7  27  -1 524.718 34.3999   1
   7  27   1 458.675 40.0283   1
  -8 -27  -1 9.74092 3.60910   2
   8 -27   1 -15.693 26.8119   1
  -8 -27  -1 11.9914 22.2785   1
   8  27   1 26.8942 22.2335   1
  -9 -27  -1 146.970 30.0761   1
  -9 -27  -1 121.116 7.87640   2
   9  27   1 122.268 27.2271   1
 -10 -27  -1 -1.4803 3.55298   2
 -10 -27  -1 20.2549 27.2578   1
  10  27   1 -7.4253 25.9075   1
 -11 -27  -1 176.494 9.48946   2
 -12 -27  -1 102.878 8.52467   2
 -13 -27  -1 54.3987 6.57572   2
 -14 -27  -1 5.02517 4.76266   2
 -15 -27  -1 330.752 14.4245   2
 -16 -27  -1 117.467 10.1646   2
 -17 -27  -1 49.8171 6.96386   2
 -18 -27  -1 39.2507 7.23398   2
 -19 -27  -1 3.86893 6.91408   2
 -20 -27  -1 206.638 15.2990   2
 -20 -28   1 55.7413 8.83107   2
 -19 -28   1 35.9232 7.40623   2
 -18 -28   1 1.95986 5.66762   2
 -17 -28   1 161.896 11.7604   2
 -16 -28   1 2.69024 5.30461   2
 -15 -28   1 21.4918 5.51316   2
 -14 -28   1 4.23607 4.77604   2
 -13 -28   1 486.133 17.3728   2
 -12 -28   1 3.00900 4.09788   2
 -11 -28   1 16.4330 4.30297   2
 -11 -28   1 17.2996 32.0178   1
  11  28  -1 -37.882 27.3263   1
 -10 -28   1 55.8441 6.84452   2
 -10 -28   1 79.1410 29.7009   1
  10  28  -1 63.8443 27.9267   1
  -9 -28   1 145.318 29.5349   1
  -9 -28   1 154.927 8.46564   2
   9  28  -1 110.114 28.6072   1
  -8 -28   1 264.462 10.9151   2
  -8 -28   1 264.520 32.8848   1
   8  28  -1 351.026 39.4698   1
  -7 -28   1 82.9843 6.67707   2
   7 -28  -1 88.2412 22.6501   1
  -7 -28   1 62.4127 24.3596   1
   7  28  -1 81.5475 24.4700   1
  -6 -28   1 366.126 12.2031   2
   6 -28  -1 330.539 33.4112   1
  -6 -28   1 347.122 37.6263   1
  -6  28   1 347.058 31.8066   1
   6  28  -1 305.819 35.8965   1
  -5 -28   1 90.4551 22.7763   1
   5 -28  -1 60.9355 19.0882   1
   5 -28  -1 96.6919 4.16898   2
  -5 -28   1 93.3236 6.16775   2
   5  28  -1 104.587 23.5743   1
  -5  28   1 87.3933 20.0181   1
  -4 -28   1 190.380 26.8052   1
  -4 -28   1 189.782 8.24081   2
   4 -28  -1 209.258 6.71411   2
   4 -28  -1 196.299 28.1263   1
   4  28  -1 154.069 23.9482   1
  -4  28   1 201.366 6.60605   2
  -4  28   1 183.671 23.2680   1
   3 -28  -1 57.4981 18.7291   1
  -3 -28   1 75.7676 5.47792   2
   3 -28  -1 82.9799 4.33414   2
  -3 -28   1 90.1195 20.7350   1
   3  28  -1 72.2831 5.81320   2
   3  28  -1 56.5570 19.2326   1
  -3  28   1 74.3181 18.9124   1
  -3  28   1 90.2001 4.46149   2
  -2 -28   1 435.415 13.3058   2
  -2 -28   1 465.065 35.2390   1
   2 -28  -1 448.822 12.5241   2
   2 -28  -1 391.494 33.8378   1
  -2  28   1 433.920 33.9617   1
   2  28  -1 389.222 34.7922   1
   2  28  -1 436.828 13.2915   2
  -2  28   1 429.019 12.4495   2
  -1 -28   1 128.949 6.58438   2
   1 -28  -1 144.838 6.06499   2
   1 -28  -1 212.757 29.4144   1
  -1 -28   1 140.149 22.1793   1
  -1  28   1 135.025 6.13307   2
  -1  28   1 164.887 24.1165   1
   1  28  -1 140.557 6.52736   2
   1  28  -1 136.057 21.1413   1
   0 -28  -1 159.898 24.2979   1
   0 -28   1 134.965 6.45610   2
   0 -28  -1 145.320 6.38803   2
   0 -28   1 133.928 21.2659   1
   0  28   1 144.811 21.6312   1
   0  28  -1 107.396 19.8350   1
   0  28   1 132.564 6.38551   2
   0  28  -1 138.650 6.33708   2
  -1 -28  -1 91.8201 20.4385   1
   1 -28   1 63.9595 4.79529   2
   1 -28   1 43.6484 17.1664   1
  -1 -28  -1 65.0471 4.95057   2
   1  28   1 74.2961 5.38829   2
   1  28   1 72.3514 19.9487   1
  -1  28  -1 69.1328 18.6462   1
  -1  28  -1 73.4453 4.82727   2
   2 -28   1 747.659 20.1694   2
  -2 -28  -1 766.015 43.5168   1
  -2 -28  -1 740.357 20.8728   2
   2 -28   1 833.404 42.0016   1
   2  28   1 746.803 43.4330   1
   2  28   1 765.961 20.9569   2
  -2  28  -1 767.052 40.6565   1
  -2  28  -1 740.838 20.1641   2
  -3 -28  -1 79.6074 20.4583   1
   3 -28   1 114.811 20.5881   1
  -3 -28  -1 90.1340 5.62930   2
   3 -28   1 82.5046 4.55967   2
  -3  28  -1 81.7724 4.62398   2
   3  28   1 73.9907 6.08672   2
   3  28   1 78.2088 21.5852   1
  -3  28  -1 68.8342 17.5782   1
  -4 -28  -1 7.46417 2.94843   2
   4 -28   1 -21.718 15.6836   1
  -4  28  -1 -10.886 21.0596   1
   4  28   1 -6.0184 33.3276   1
  -4  28  -1 6.37483 2.23477   2
   5 -28   1 194.307 28.1323   1
   5 -28   1 180.120 8.02874   2
  -5 -28  -1 200.130 8.29734   2
  -5 -28  -1 151.305 25.5975   1
   5  28   1 215.271 28.0650   1
  -5  28  -1 151.890 21.7256   1
  -5  28  -1 182.529 6.21171   2
  -6 -28  -1 66.8275 23.2244   1
  -6 -28  -1 88.5432 6.52174   2
   6 -28   1 84.0331 3.93926   2
   6 -28   1 67.9371 19.1101   1
  -6  28  -1 66.0912 17.3329   1
   6  28   1 85.8511 25.3112   1
  -7 -28  -1 423.685 42.7485   1
  -7 -28  -1 400.011 13.7962   2
   7  28   1 406.750 40.8362   1
  -8 -28  -1 43.3287 25.5215   1
  -8 -28  -1 35.0988 4.57545   2
   8  28   1 71.4044 24.5930   1
  -9 -28  -1 387.061 13.8263   2
  -9 -28  -1 459.236 48.4501   1
   9  28   1 352.650 43.7032   1
 -10 -28  -1 7.26574 3.75881   2
 -10 -28  -1 29.4802 28.9835   1
  10  28   1 -24.476 27.2208   1
 -11 -28  -1 107.115 8.16419   2
 -12 -28  -1 -3.1101 4.25702   2
 -13 -28  -1 229.045 12.9503   2
 -14 -28  -1 173.971 11.1188   2
 -15 -28  -1 187.801 11.4890   2
 -16 -28  -1 72.1514 7.58117   2
 -17 -28  -1 205.827 12.8620   2
 -18 -28  -1 123.824 12.1664   2
 -19 -28  -1 16.1782 7.36829   2
 -20 -28  -1 39.4013 8.81790   2
 -20 -29   1 16.7944 7.97192   2
 -19 -29   1 100.702 12.5952   2
 -18 -29   1 13.1744 6.62872   2
 -17 -29   1 18.4670 6.33132   2
 -16 -29   1 21.9326 6.05776   2
 -15 -29   1 302.840 13.7142   2
 -14 -29   1 0.89081 4.55388   2
 -13 -29   1 13.9871 6.30444   2
 -12 -29   1 10.9282 4.46005   2
 -11 -29   1 208.754 10.0397   2
 -11 -29   1 160.080 37.0852   1
  11  29  -1 101.391 34.1795   1
 -10 -29   1 90.8615 7.69229   2
 -10 -29   1 112.616 32.7929   1
  10  29  -1 97.3057 30.3792   1
  -9 -29   1 112.384 7.92592   2
  -9 -29   1 46.5106 28.0464   1
   9  29  -1 128.667 29.2924   1
  -8 -29   1 239.809 33.7679   1
  -8 -29   1 309.589 11.6793   2
   8  29  -1 295.234 41.2663   1
  -7 -29   1 367.134 13.2921   2
  -7 -29   1 395.069 39.7920   1
   7  29  -1 421.247 41.4355   1
  -6 -29   1 40.6206 4.40546   2
   6 -29  -1 37.5426 19.9656   1
  -6 -29   1 63.5734 23.8470   1
   6  29  -1 48.9832 22.3041   1
  -5 -29   1 3.24120 3.04144   2
  -5 -29   1 -18.909 20.4092   1
   5 -29  -1 -21.852 17.4861   1
   5  29  -1 16.9637 20.9316   1
  -5  29   1 2.58902 1.99216   2
  -5  29   1 -8.3019 16.6216   1
  -4 -29   1 404.656 38.0955   1
   4 -29  -1 409.939 34.9331   1
   4 -29  -1 449.522 12.0622   2
  -4 -29   1 427.788 13.5847   2
  -4  29   1 423.029 11.9507   2
  -4  29   1 419.714 35.5951   1
   4  29  -1 423.789 38.6496   1
   3 -29  -1 -16.741 18.3713   1
  -3 -29   1 9.04974 19.9238   1
  -3 -29   1 9.07741 3.04198   2
   3 -29  -1 12.9647 2.29409   2
  -3  29   1 23.9294 17.6966   1
   3  29  -1 -7.8122 18.1321   1
  -3  29   1 11.9223 2.41012   2
  -2 -29   1 116.415 6.31896   2
   2 -29  -1 119.350 5.54359   2
  -2 -29   1 143.815 22.7038   1
   2 -29  -1 121.462 21.5189   1
  -2  29   1 106.054 21.7365   1
  -2  29   1 122.216 5.56343   2
   2  29  -1 97.9999 21.5757   1
   2  29  -1 105.407 6.46860   2
  -1 -29   1 30.1973 3.59392   2
   1 -29  -1 39.1500 4.24459   2
  -1 -29   1 66.6284 19.8287   1
   1 -29  -1 39.7400 18.8919   1
   1  29  -1 38.4069 3.77739   2
  -1  29   1 42.7231 18.8231   1
  -1  29   1 35.1388 4.35043   2
   1  29  -1 21.0919 17.8915   1
   0 -29  -1 1181.63 30.0631   2
   0 -29   1 1169.29 30.0350   2
   0 -29  -1 1144.05 52.9790   1
   0 -29   1 1142.16 53.0932   1
   0  29  -1 1155.41 52.5146   1
   0  29   1 1119.45 53.1466   1
   0  29   1 1150.01 30.0168   2
   0  29  -1 1139.09 29.9857   2
  -1 -29  -1 110.965 6.05244   2
   1 -29   1 114.241 21.7489   1
   1 -29   1 104.479 5.63606   2
  -1 -29  -1 146.937 25.0916   1
   1  29   1 108.285 6.23672   2
   1  29   1 129.712 22.4614   1
  -1  29  -1 141.948 23.0818   1
  -1  29  -1 96.1936 5.65535   2
   2 -29   1 17.0496 2.63508   2
  -2 -29  -1 10.8847 18.8024   1
  -2 -29  -1 15.6127 2.97528   2
   2 -29   1 37.9141 18.6642   1
  -2  29  -1 6.31334 17.4745   1
   2  29   1 13.6297 3.38465   2
   2  29   1 12.3648 18.9664   1
  -2  29  -1 9.65513 2.53857   2
   3 -29   1 38.7925 3.84575   2
  -3 -29  -1 33.1009 3.69325   2
  -3 -29  -1 13.0193 19.8377   1
   3 -29   1 29.3298 16.9510   1
  -3  29  -1 23.9655 16.0707   1
  -3  29  -1 41.1730 4.08887   2
   3  29   1 -6.7658 18.6577   1
  -4 -29  -1 87.1241 6.00509   2
  -4 -29  -1 116.185 23.7598   1
   4 -29   1 73.8516 19.7726   1
   4 -29   1 74.6989 4.46643   2
  -4  29  -1 85.1816 4.65448   2
  -4  29  -1 40.8306 20.7580   1
   4  29   1 85.2137 24.3436   1
   5 -29   1 594.584 15.8857   2
  -5 -29  -1 679.595 45.1476   1
   5 -29   1 565.753 38.9442   1
  -5 -29  -1 594.081 17.8230   2
   5  29   1 580.435 42.2185   1
  -6 -29  -1 35.2741 4.35334   2
  -6 -29  -1 23.3594 22.8582   1
   6 -29   1 35.8066 3.26336   2
   6  29   1 47.8003 23.6084   1
  -7 -29  -1 361.878 43.6852   1
  -7 -29  -1 368.657 12.8899   2
   7  29   1 299.185 42.1253   1
  -8 -29  -1 12.3019 27.5657   1
   8  29   1 33.7948 24.8877   1
  -9 -29  -1 272.947 11.5144   2
  -9 -29  -1 307.551 38.6263   1
   9  29   1 311.117 44.0663   1
 -10 -29  -1 -0.3075 3.84661   2
 -10 -29  -1 -39.013 30.0898   1
  10  29   1 -27.225 29.3256   1
 -11 -29  -1 164.411 9.37659   2
 -12 -29  -1 14.3469 5.56898   2
 -13 -29  -1 182.528 10.9460   2
 -14 -29  -1 14.3522 5.49614   2
 -15 -29  -1 335.964 15.1234   2
 -16 -29  -1 89.1919 10.3599   2
 -17 -29  -1 135.527 11.8831   2
 -18 -29  -1 27.9877 7.29277   2
 -19 -29  -1 12.9955 7.85671   2
 -20 -30   1 108.427 10.8237   2
 -19 -30   1 8.07912 7.42231   2
 -18 -30   1 6.28789 6.60812   2
 -17 -30   1 147.086 12.1579   2
 -16 -30   1 -0.2123 5.42015   2
 -15 -30   1 29.2912 6.18924   2
 -14 -30   1 2.49486 4.91937   2
 -13 -30   1 377.228 15.1226   2
 -12 -30   1 10.1295 4.94823   2
 -11 -30   1 -12.690 41.2799   1
 -11 -30   1 7.13328 4.19999   2
  11  30  -1 -46.812 32.6230   1
 -10 -30   1 124.400 8.43475   2
 -10 -30   1 38.3957 36.3217   1
  10  30  -1 105.358 33.0213   1
  -9 -30   1 227.669 10.4284   2
  -9 -30   1 195.887 35.3004   1
   9  30  -1 229.407 35.6595   1
  -8 -30   1 216.189 33.2602   1
  -8 -30   1 303.346 11.9669   2
   8  30  -1 368.709 45.6868   1
  -7 -30   1 48.3860 25.2366   1
  -7 -30   1 61.0234 6.64315   2
   7  30  -1 61.9026 25.7386   1
  -6 -30   1 359.196 42.8959   1
  -6 -30   1 346.256 12.4510   2
   6  30  -1 342.208 42.3237   1
   5 -30  -1 57.6744 4.18167   2
  -5 -30   1 57.4892 5.89317   2
  -5  30   1 60.1717 3.94459   2
  -4 -30   1 78.2394 23.8210   1
   4 -30  -1 64.9987 3.93239   2
   4 -30  -1 67.1237 22.4938   1
  -4 -30   1 60.8344 5.73072   2
  -4  30   1 57.7878 21.8880   1
  -4  30   1 63.5755 4.11862   2
   4  30  -1 52.3133 23.1381   1
   3 -30  -1 125.611 5.43767   2
  -3 -30   1 120.085 6.68605   2
  -3 -30   1 65.3792 22.7194   1
   3 -30  -1 129.829 23.3840   1
   3  30  -1 150.606 25.9178   1
  -3  30   1 118.154 5.57664   2
  -3  30   1 145.832 23.4000   1
  -2 -30   1 567.998 16.4567   2
   2 -30  -1 572.960 40.7685   1
  -2 -30   1 581.351 40.8750   1
   2 -30  -1 561.970 15.6787   2
  -2  30   1 511.291 38.9807   1
  -2  30   1 561.336 15.6937   2
   2  30  -1 579.146 41.8341   1
   2  30  -1 554.671 16.6114   2
   1 -30  -1 118.557 5.85854   2
  -1 -30   1 104.401 22.8457   1
   1 -30  -1 117.055 24.3598   1
  -1 -30   1 122.502 6.45037   2
  -1  30   1 112.687 5.88537   2
  -1  30   1 121.295 23.6977   1
   1  30  -1 116.425 6.63202   2
   1  30  -1 123.215 23.5233   1
   0 -30  -1 81.1628 5.39104   2
   0 -30   1 71.6906 5.40058   2
   0 -30   1 69.6401 21.0760   1
   0 -30  -1 79.4663 22.1772   1
   0  30   1 66.3797 5.44637   2
   0  30  -1 52.9343 5.04994   2
   0  30  -1 80.0966 20.0728   1
   0  30   1 65.4588 22.0308   1
  -1 -30  -1 77.3066 22.1357   1
   1 -30   1 112.385 23.1957   1
   1 -30   1 92.8595 5.59209   2
  -1 -30  -1 97.3244 5.95028   2
   1  30   1 73.1462 21.5397   1
   1  30   1 86.1344 6.26727   2
  -1  30  -1 110.533 21.7821   1
  -1  30  -1 92.1437 5.62766   2
   2 -30   1 562.443 38.5785   1
   2 -30   1 554.688 15.5178   2
  -2 -30  -1 545.848 16.2712   2
  -2 -30  -1 528.482 40.9620   1
   2  30   1 534.436 39.7101   1
  -2  30  -1 579.169 39.3405   1
  -2  30  -1 520.090 15.4412   2
   2  30   1 596.675 18.5487   2
  -3 -30  -1 74.2846 24.1529   1
   3 -30   1 49.8509 4.21495   2
   3 -30   1 56.7290 21.0426   1
  -3 -30  -1 55.0273 5.34488   2
  -3  30  -1 38.9156 4.37510   2
   3  30   1 31.6199 22.9472   1
  -3  30  -1 77.8665 20.1400   1
   4 -30   1 7.14998 2.21388   2
  -4 -30  -1 17.2493 22.1688   1
  -4 -30  -1 10.5312 3.30581   2
   4 -30   1 -8.9446 22.6272   1
   4  30   1 5.57239 20.3311   1
   5 -30   1 78.1038 4.41965   2
  -5 -30  -1 103.075 24.9769   1
  -5 -30  -1 84.9899 6.56258   2
   5  30   1 64.0120 24.4517   1
  -6 -30  -1 62.8723 6.46309   2
  -6 -30  -1 94.2637 27.6239   1
   6 -30   1 65.3379 3.76941   2
   6  30   1 74.4567 25.4195   1
  -7 -30  -1 184.131 9.12153   2
  -7 -30  -1 235.552 34.8338   1
   7  30   1 201.155 33.2626   1
  -8 -30  -1 0.65214 3.73598   2
  -8 -30  -1 -35.458 28.7797   1
   8  30   1 -43.363 25.3807   1
  -9 -30  -1 315.520 42.1599   1
  -9 -30  -1 282.900 11.7801   2
   9  30   1 228.331 34.7589   1
 -10 -30  -1 29.6881 4.90356   2
 -11 -30  -1 185.711 10.4906   2
 -12 -30  -1 0.10321 4.85694   2
 -13 -30  -1 232.777 12.2646   2
 -14 -30  -1 189.117 11.7596   2
 -15 -30  -1 205.650 12.5814   2
 -16 -30  -1 57.2509 7.69184   2
 -17 -30  -1 240.268 14.1497   2
 -18 -30  -1 121.159 12.6019   2
 -19 -30  -1 2.11385 7.64904   2
 -19 -31   1 127.566 14.1156   2
 -18 -31   1 7.27919 6.98961   2
 -17 -31   1 17.6151 6.50174   2
 -16 -31   1 3.31675 5.74299   2
 -15 -31   1 286.300 14.1369   2
 -14 -31   1 -3.6740 4.78863   2
 -13 -31   1 -0.9969 4.73820   2
 -12 -31   1 -2.4917 4.85815   2
 -11 -31   1 124.749 9.20946   2
 -10 -31   1 24.8613 36.9029   1
 -10 -31   1 45.3286 5.37778   2
  10  31  -1 99.4042 34.8394   1
  -9 -31   1 -14.831 31.5785   1
  -9 -31   1 19.4815 4.51160   2
   9  31  -1 53.8491 31.0995   1
  -8 -31   1 533.887 52.5885   1
  -8 -31   1 554.137 17.5179   2
   8  31  -1 475.306 51.2696   1
  -7 -31   1 266.887 10.8569   2
  -7 -31   1 255.244 35.4295   1
   7  31  -1 203.490 32.0908   1
  -6 -31   1 58.3994 27.7549   1
  -6 -31   1 86.3440 6.93502   2
   6  31  -1 40.1064 26.1535   1
  -5 -31   1 9.58649 24.7995   1
   5 -31  -1 8.12780 2.20657   2
  -5 -31   1 2.61274 3.19078   2
   5  31  -1 -11.594 25.0396   1
  -5  31   1 10.4379 2.50415   2
  -4 -31   1 308.730 10.9630   2
   4 -31  -1 290.806 9.03645   2
  -4 -31   1 297.468 38.3584   1
  -4  31   1 288.907 9.15244   2
   4  31  -1 262.441 38.0922   1
  -3 -31   1 4.89671 3.01364   2
   3 -31  -1 3.46288 2.23644   2
  -3 -31   1 7.05809 21.3095   1
   3 -31  -1 -36.857 22.1642   1
  -3  31   1 -1.8589 2.56222   2
   3  31  -1 -2.1053 20.2989   1
   2 -31  -1 149.502 6.31484   2
   2 -31  -1 157.880 26.0111   1
  -2 -31   1 127.080 25.0899   1
  -2 -31   1 145.763 7.23951   2
  -2  31   1 158.163 25.1724   1
  -2  31   1 145.507 6.43220   2
   2  31  -1 97.4750 23.2179   1
   1 -31  -1 88.0092 5.35387   2
  -1 -31   1 90.6267 5.91964   2
  -1 -31   1 91.8602 23.8412   1
   1 -31  -1 94.5359 23.5858   1
  -1  31   1 92.4307 5.71231   2
   1  31  -1 94.3183 22.9737   1
  -1  31   1 38.9090 21.0366   1
   1  31  -1 74.6773 6.23897   2
   0 -31  -1 514.819 42.1616   1
   0 -31  -1 478.012 14.4520   2
   0 -31   1 475.138 40.0817   1
   0 -31   1 482.326 14.4474   2
   0  31   1 500.451 40.8211   1
   0  31   1 492.839 14.6154   2
   0  31  -1 476.656 14.4214   2
   0  31  -1 479.420 37.3169   1
  -1 -31  -1 5.35013 20.9006   1
  -1 -31  -1 53.6203 5.22674   2
   1 -31   1 46.8500 21.4972   1
   1 -31   1 45.8445 4.71078   2
  -1  31  -1 52.7729 5.15772   2
  -1  31  -1 43.9115 22.9844   1
   1  31   1 48.5771 5.75791   2
   1  31   1 78.5695 24.6913   1
   2 -31   1 62.9542 4.79251   2
  -2 -31  -1 64.4272 5.58419   2
   2 -31   1 87.4217 24.6377   1
  -2 -31  -1 23.0991 22.3231   1
   2  31   1 57.4134 23.2515   1
  -2  31  -1 58.4591 4.88945   2
  -3 -31  -1 226.105 9.09809   2
   3 -31   1 228.803 7.89641   2
  -3  31  -1 218.449 8.00764   2
  -4 -31  -1 53.1366 5.87899   2
  -4 -31  -1 65.3914 25.6541   1
   4 -31   1 51.0404 4.11670   2
  -4  31  -1 55.3348 4.64534   2
   4  31   1 72.5284 25.3760   1
   5 -31   1 272.064 8.66161   2
  -5 -31  -1 276.629 10.7231   2
  -5 -31  -1 361.528 40.9202   1
   5  31   1 291.707 40.1253   1
  -6 -31  -1 -56.653 24.1532   1
  -6 -31  -1 -0.6680 3.31341   2
   6 -31   1 1.00570 2.42385   2
   6  31   1 23.7892 25.7624   1
  -7 -31  -1 448.680 15.2119   2
  -7 -31  -1 477.344 51.0022   1
   7  31   1 406.304 47.3660   1
  -8 -31  -1 90.7172 34.9256   1
  -8 -31  -1 107.234 8.21464   2
   8  31   1 86.8981 33.0758   1
  -9 -31  -1 105.015 36.0373   1
  -9 -31  -1 171.891 9.78143   2
   9  31   1 190.884 35.5655   1
 -10 -31  -1 14.5997 4.59043   2
 -12 -31  -1 10.8826 5.02165   2
 -13 -31  -1 49.5069 6.34303   2
 -14 -31  -1 33.2566 6.60660   2
 -15 -31  -1 291.341 14.4948   2
 -16 -31  -1 103.366 11.2588   2
 -17 -31  -1 50.8746 7.85342   2
 -18 -31  -1 33.9845 8.06500   2
 -19 -31  -1 23.6076 8.78298   2
 -19 -32   1 14.4075 8.27589   2
 -18 -32   1 5.78999 7.23480   2
 -17 -32   1 150.939 12.9155   2
 -16 -32   1 2.89686 6.26905   2
 -15 -32   1 15.0030 6.33263   2
 -14 -32   1 11.7361 5.53253   2
 -13 -32   1 207.324 11.9285   2
 -12 -32   1 -2.6166 4.50819   2
 -10 -32   1 96.5483 8.46821   2
  -9 -32   1 195.266 10.1919   2
  -9 -32   1 204.000 49.9929   1
  -8 -32   1 166.523 37.3190   1
  -8 -32   1 170.773 9.55618   2
  -7 -32   1 -41.042 30.0757   1
  -7 -32   1 12.1071 4.18321   2
   7  32  -1 -34.555 33.5221   1
  -6 -32   1 285.195 11.2128   2
  -6 -32   1 283.381 36.3237   1
   6  32  -1 208.126 35.6355   1
  -5 -32   1 50.2341 4.84231   2
   5 -32  -1 57.3762 4.09399   2
  -5 -32   1 55.5132 27.8857   1
   5  32  -1 64.4908 28.5963   1
  -5  32   1 58.2641 4.35892   2
  -4 -32   1 57.0892 25.7185   1
  -4 -32   1 41.8241 4.46322   2
   4 -32  -1 41.5877 3.83542   2
  -4  32   1 42.3587 4.34595   2
   4  32  -1 12.4305 25.4786   1
[truncated: 3,168,636 more chars]
