# Supplementary material for: Palladium(II) complexes of a bridging amine bis­(phenolate) ligand featuring κ2 and κ3 coordination modes
Source: Acta Crystallogr E Crystallogr Commun. 2019 Jul 26;75(Pt 8):1265–9. doi: 10.1107/S2056989019010454 (PMC6690448; doi:10.1107/S2056989019010454)
Supplement: Supplementary file 2 [file e-75-01265-Isup2.hkl]

data_I                                                                          
_shelx_title ' BJG_1_35_0m in P2(1)/c'                                          
_shelx_refln_list_code          4                                               
_shelx_F_calc_maximum      412.82                                               
_exptl_crystal_F_000      3021.91                                               
_reflns_d_resolution_high  0.7000                                               
                                                                                
loop_                                                                           
 _space_group_symop_operation_xyz                                               
 'x, y, z'                                                                      
 '-x, y+1/2, -z+1/2'                                                            
 '-x, -y, -z'                                                                   
 'x, -y-1/2, z-1/2'                                                             
                                                                                
_cell_length_a    15.8843                                                       
_cell_length_b    29.7800                                                       
_cell_length_c    16.6629                                                       
_cell_angle_alpha  90.000                                                       
_cell_angle_beta  109.554                                                       
_cell_angle_gamma  90.000                                                       
                                                                                
_shelx_F_squared_multiplier     1.000                                           
                                                                                
loop_                                                                           
 _refln_index_h                                                                 
 _refln_index_k                                                                 
 _refln_index_l                                                                 
 _refln_F_squared_calc                                                          
 _refln_F_squared_meas                                                          
 _refln_F_squared_sigma                                                         
 _refln_observed_status                                                         
   3   0   0      45031.44      46688.82      1656.65 o                         
   4   0   0      45450.18      44128.64      1096.01 o                         
   5   0   0      29176.14      29990.41       434.60 o                         
   6   0   0      39960.79      39029.81       564.01 o                         
   7   0   0      40997.79      40960.70       634.23 o                         
   8   0   0      14411.62      13183.75       190.64 o                         
   9   0   0        149.44        118.45        31.22 o                         
  10   0   0       3111.80       3235.01        60.55 o                         
  11   0   0      21782.74      22907.34       283.40 o                         
  12   0   0        154.71        210.82        22.72 o                         
  13   0   0       1556.34       1709.23       115.31 o                         
  14   0   0         30.42         35.51        53.64 o                         
  15   0   0      15473.14      15189.50       213.54 o                         
  16   0   0        214.77        364.75       100.81 o                         
  17   0   0       1061.10       1057.40        63.93 o                         
  18   0   0          8.86        -49.82        52.03 o                         
  19   0   0       4055.11       4235.42       131.38 o                         
  20   0   0       1813.83       1732.56       100.26 o                         
  21   0   0        241.33        266.42       116.00 o                         
   3   1   0      72559.59      73127.09      1233.94 o                         
   4   1   0        993.47        942.63        23.95 o                         
   5   1   0      24390.21      24722.36       212.09 o                         
   6   1   0      77016.22      73102.59       920.07 o                         
   7   1   0      20631.93      21659.24       208.01 o                         
   8   1   0       4588.73       5479.03        70.24 o                         
   9   1   0      35806.71      36944.34       373.32 o                         
  10   1   0       6065.60       6187.50        78.50 o                         
  11   1   0       1217.18       1201.81        36.72 o                         
  12   1   0       1012.10       1035.78        35.06 o                         
  13   1   0      30840.54      31786.64       274.41 o                         
  14   1   0        510.38        803.67        31.43 o                         
  15   1   0        165.70        244.52        23.40 o                         
  16   1   0       2986.03       3023.30        55.92 o                         
  17   1   0      11191.27      11308.09       150.34 o                         
  18   1   0        247.98        198.47        30.77 o                         
  19   1   0         64.37        125.43        32.75 o                         
  20   1   0       4412.53       4368.57        98.82 o                         
  21   1   0         42.80         -9.16        55.37 o                         
   2   2   0       4360.10       4429.11        94.48 o                         
   3   2   0      13405.84      12900.39       203.45 o                         
   4   2   0      30832.93      28444.50       302.07 o                         
   5   2   0       6686.06       6413.33        63.81 o                         
   6   2   0      11052.05      12009.03       112.21 o                         
   7   2   0      24935.69      25109.45       252.40 o                         
   8   2   0      28082.44      27360.32       241.58 o                         
   9   2   0        300.32        346.88        47.10 o                         
  10   2   0       1875.12       1861.34        33.92 o                         
  11   2   0      10516.57      11356.61       117.74 o                         
  12   2   0          2.77         71.16        21.70 o                         
  13   2   0       3736.68       3890.93        98.99 o                         
  14   2   0        406.47        409.71        25.04 o                         
  15   2   0      21990.31      21659.18       201.81 o                         
  16   2   0          2.80        158.73        31.27 o                         
  17   2   0          4.76         35.71        24.19 o                         
  18   2   0        127.73         74.63        30.25 o                         
  19   2   0       3968.90       3761.00        89.14 o                         
  20   2   0       2796.56       2833.70        81.60 o                         
  21   2   0        101.93        -17.37        37.12 o                         
   2   3   0      23202.56      22046.28       409.67 o                         
   3   3   0      29618.66      30061.81       348.65 o                         
   4   3   0       3518.90       3380.97        37.22 o                         
   5   3   0      11416.93      11536.93       106.06 o                         
   6   3   0      66860.52      67095.12       675.90 o                         
   7   3   0      18509.26      18610.79       168.60 o                         
   8   3   0       2890.55       2766.99        67.68 o                         
   9   3   0       9851.98      10582.67       106.74 o                         
  10   3   0       8528.00       8470.31        94.03 o                         
  11   3   0       3583.12       3329.33        65.15 o                         
  12   3   0      15498.60      15809.85       157.65 o                         
  13   3   0      23934.27      24633.68       233.00 o                         
  14   3   0       1343.30       1597.84        44.24 o                         
  15   3   0         90.60        184.89        26.36 o                         
  16   3   0       2183.03       2020.37        51.05 o                         
  17   3   0       9678.46       9346.95       129.40 o                         
  18   3   0        766.14        687.04        41.56 o                         
  19   3   0        954.92        960.16        67.06 o                         
  20   3   0       5005.62       4884.83       104.54 o                         
  21   3   0        352.31        365.48        45.34 o                         
   1   4   0      10996.59      10927.04       300.26 o                         
   2   4   0        523.89        593.33        19.67 o                         
   3   4   0      15108.61      15720.02       136.62 o                         
   4   4   0      15596.95      15469.21       136.45 o                         
   5   4   0      65828.79      63662.93       650.04 o                         
   6   4   0       1932.39       2023.56        37.80 o                         
   7   4   0      28457.82      29649.14       275.82 o                         
   8   4   0       4732.77       4716.02        59.45 o                         
   9   4   0       1599.85       1759.69        30.69 o                         
  10   4   0       5551.98       5827.40        68.71 o                         
  11   4   0       2729.10       2987.95        46.43 o                         
  12   4   0        140.85        183.59        22.81 o                         
  13   4   0       3673.10       3498.42        75.17 o                         
  14   4   0        276.79        307.28        66.29 o                         
  15   4   0      16368.82      15973.10       157.23 o                         
  16   4   0        297.42        357.85        50.24 o                         
  17   4   0        667.89        648.37        36.57 o                         
  18   4   0         21.66         22.69        28.23 o                         
  19   4   0       1321.08       1037.24        56.54 o                         
  20   4   0       3792.05       3579.46        97.61 o                         
  21   4   0        508.75        457.46        78.69 o                         
   1   5   0      48446.64      48603.88      2129.85 o                         
   2   5   0     120760.71     112403.80      1597.42 o                         
   3   5   0      11926.01      12120.20       139.77 o                         
   4   5   0       9214.28       9198.45        86.28 o                         
   5   5   0       5011.85       5074.19        53.85 o                         
   6   5   0      30768.01      29358.37       240.17 o                         
   7   5   0      58268.85      61525.07       547.67 o                         
   8   5   0      28633.91      30188.26       265.03 o                         
   9   5   0        410.74        329.21        17.91 o                         
  10   5   0        987.77        764.94        36.96 o                         
  11   5   0       1367.94       1464.51        32.08 o                         
  12   5   0       9532.60       9997.99       112.93 o                         
  13   5   0       8324.45       8006.45        96.18 o                         
  14   5   0       9737.40       9550.28       109.61 o                         
  15   5   0        993.00       1065.35        49.14 o                         
  16   5   0        333.99        330.51        42.55 o                         
  17   5   0       1641.14       1504.38        50.38 o                         
  18   5   0       1447.59       1492.81        59.31 o                         
  19   5   0         11.57        -34.57        34.57 o                         
  20   5   0        565.09        517.05        84.51 o                         
  21   5   0        237.29        228.05        69.68 o                         
   0   6   0     104551.19      93688.60      5291.80 o                         
   1   6   0      61743.18      63628.08       928.04 o                         
   2   6   0      34272.75      34742.04       395.38 o                         
   3   6   0      14363.62      15214.19       172.72 o                         
   4   6   0       9307.75       8931.76       101.90 o                         
   5   6   0     129267.09     132774.23      1700.09 o                         
   6   6   0      11081.45      11131.89       114.41 o                         
   7   6   0      38044.45      41317.16       333.60 o                         
   8   6   0        562.12        492.91        31.94 o                         
   9   6   0        493.65        535.14        24.10 o                         
  10   6   0       3156.11       3370.77        65.20 o                         
  11   6   0        426.06        452.59        24.33 o                         
  12   6   0        776.33        901.50        56.27 o                         
  13   6   0         47.70         -4.71        23.32 o                         
  14   6   0         28.66         97.37        21.54 o                         
  15   6   0       2570.63       2409.68       100.13 o                         
  16   6   0        435.78        435.55        53.08 o                         
  17   6   0        153.90        127.46        26.32 o                         
  18   6   0       1508.23       1422.17        63.53 o                         
  19   6   0          5.82          6.21        35.52 o                         
  20   6   0       3072.19       2830.44       113.96 o                         
  21   6   0        716.49        619.59        91.27 o                         
   1   7   0      78511.91      75751.58      1156.17 o                         
   2   7   0      35225.84      34298.71       494.66 o                         
   3   7   0      32595.88      31286.58       344.78 o                         
   4   7   0       2850.77       2491.49        57.32 o                         
   5   7   0       7936.92       8278.45        89.33 o                         
   6   7   0        493.52        842.05        40.84 o                         
   7   7   0      55271.68      56280.71       726.97 o                         
   8   7   0      30790.06      31846.01       279.46 o                         
   9   7   0       1374.54       1451.02        46.46 o                         
  10   7   0        332.43        362.13        19.93 o                         
  11   7   0       4895.98       4811.35        68.48 o                         
  12   7   0       6416.15       6357.87        78.01 o                         
  13   7   0        596.09        600.66        31.65 o                         
  14   7   0      19900.09      19619.10       218.36 o                         
  15   7   0        535.27        518.99        54.48 o                         
  16   7   0       2905.51       2691.85        88.55 o                         
  17   7   0        222.86        166.62        26.43 o                         
  18   7   0        899.69        844.36        54.10 o                         
  19   7   0       1918.81       1846.06       130.07 o                         
  20   7   0        458.28        511.07        67.34 o                         
  21   7   0        273.37        214.56        63.59 o                         
   0   8   0      14099.06      14369.51       196.60 o                         
   1   8   0      90231.12      85111.70       972.69 o                         
   2   8   0      19864.75      19510.79       263.93 o                         
   3   8   0      18498.67      17689.25       286.58 o                         
   4   8   0        105.23        245.41        21.90 o                         
   5   8   0      64880.68      64457.20       885.52 o                         
   6   8   0      27803.25      28053.31       388.03 o                         
   7   8   0          1.81         -4.89        21.35 o                         
   8   8   0       1339.12       1859.34        55.42 o                         
   9   8   0       2643.03       2570.31        78.27 o                         
  10   8   0      19287.39      20078.30       213.50 o                         
  11   8   0       2100.28       1974.66        53.20 o                         
  12   8   0       4739.62       4932.20        69.91 o                         
  13   8   0        151.56        123.51        30.87 o                         
  14   8   0       5232.92       5227.81        86.30 o                         
  15   8   0       2260.18       2118.32        53.04 o                         
  16   8   0        157.92        254.84        26.65 o                         
  17   8   0       3956.96       3605.42       147.51 o                         
  18   8   0       3453.65       3452.98       125.23 o                         
  19   8   0        105.07        279.18        68.89 o                         
  20   8   0       6387.84       6662.86       383.87 o                         
  21   8   0       3875.84       3563.95       161.46 o                         
   1   9   0      44319.21      43390.91       454.73 o                         
   2   9   0        226.68        219.48        23.51 o                         
   3   9   0      51494.30      50076.94       655.03 o                         
   4   9   0       4624.85       4097.88        83.87 o                         
   5   9   0      43188.58      43983.12       469.90 o                         
   6   9   0       1983.64       2305.06        45.28 o                         
   7   9   0      12808.64      12047.26       141.51 o                         
   8   9   0      34492.93      35128.45       330.01 o                         
   9   9   0        590.50        613.60        24.12 o                         
  10   9   0        862.62        977.30        32.98 o                         
  11   9   0       3444.08       3487.88        62.78 o                         
  12   9   0      20171.60      20462.35       233.62 o                         
  13   9   0        949.65       1063.09        41.54 o                         
  14   9   0      11536.94      11457.78       262.21 o                         
  15   9   0        372.05        342.83        61.22 o                         
  16   9   0       8229.52       7883.23       207.19 o                         
  17   9   0        428.64        361.95        44.87 o                         
  18   9   0       2968.25       3052.89       120.57 o                         
  19   9   0       6119.44       5789.11       258.78 o                         
  20   9   0         23.20        101.16        59.26 o                         
   0  10   0      26874.61      26044.03       424.96 o                         
   1  10   0      36657.39      33092.63       304.04 o                         
   2  10   0      24354.23      24890.83       247.87 o                         
   3  10   0      37249.32      35340.31       380.83 o                         
   4  10   0       6800.36       6938.52       150.65 o                         
   5  10   0      50382.51      47574.45       556.54 o                         
   6  10   0      26929.96      26555.91       275.95 o                         
   7  10   0       3906.72       3973.58        82.60 o                         
   8  10   0        102.54        122.94        23.40 o                         
   9  10   0       1138.10       1293.52        56.20 o                         
  10  10   0      13945.37      14244.81       169.40 o                         
  11  10   0       8427.54       8671.20       122.67 o                         
  12  10   0       7336.04       7702.04       111.05 o                         
  13  10   0       6181.19       6101.16        98.82 o                         
  14  10   0      13801.57      13840.83       201.73 o                         
  15  10   0         11.07        -71.12        80.96 o                         
  16  10   0        359.59        389.36        68.07 o                         
  17  10   0        382.72        329.33        41.37 o                         
  18  10   0       4638.61       4570.08       188.42 o                         
  19  10   0        324.10        462.85        64.08 o                         
  20  10   0       5290.13       5440.69       173.11 o                         
   1  11   0      58125.57      57255.37       576.10 o                         
   2  11   0       5176.21       5415.23        85.66 o                         
   3  11   0      16960.67      15835.91       165.43 o                         
   4  11   0       1506.87       1846.16        64.28 o                         
   5  11   0      21801.59      21057.99       248.38 o                         
   6  11   0       1890.68       1757.21        78.03 o                         
   7  11   0      19843.05      20007.14       253.95 o                         
   8  11   0      27073.65      28024.21       297.13 o                         
   9  11   0       1545.60       1389.30        54.91 o                         
  10  11   0        352.39        343.16        34.77 o                         
  11  11   0       1656.93       1760.74        62.71 o                         
  12  11   0      13874.17      14096.27       175.65 o                         
  13  11   0          1.39         89.48        46.24 o                         
  14  11   0       2448.98       2980.02       131.73 o                         
  15  11   0         19.74         25.59        73.09 o                         
  16  11   0       3494.95       3081.15       146.24 o                         
  17  11   0        575.49        543.98        72.93 o                         
  18  11   0       1039.91       1328.57       124.49 o                         
  19  11   0       4679.94       4582.17       154.65 o                         
  20  11   0       1938.97       1768.50       216.90 o                         
   0  12   0        372.33        236.96        16.70 o                         
   1  12   0      29796.40      29761.41       279.13 o                         
   2  12   0      45226.20      44251.46       465.51 o                         
   3  12   0      47414.64      47225.50       736.34 o                         
   4  12   0       5550.40       5863.48       110.00 o                         
   5  12   0      33747.20      32066.06       360.69 o                         
   6  12   0      33407.92      34418.28       352.29 o                         
   7  12   0        152.25        188.08        37.52 o                         
   8  12   0        207.82        170.75        35.51 o                         
   9  12   0       5244.01       5692.53        89.52 o                         
  10  12   0       5925.66       5474.73        89.79 o                         
  11  12   0       4970.59       4807.72        98.53 o                         
  12  12   0       1738.46       1880.20        69.07 o                         
  13  12   0        167.03        191.69        69.25 o                         
  14  12   0       5059.25       4842.08       166.64 o                         
  15  12   0        595.05        478.98       105.53 o                         
  16  12   0        923.51        897.41       101.27 o                         
  17  12   0        981.19        981.47       110.40 o                         
  18  12   0       6012.12       6471.43       236.70 o                         
  19  12   0        547.40        797.94        94.21 o                         
  20  12   0       1170.67        960.81        93.62 o                         
   1  13   0      66927.66      64112.73       665.36 o                         
   2  13   0      14283.53      15075.69       154.10 o                         
   3  13   0      30298.71      29721.47       470.36 o                         
   4  13   0       1382.62       1632.32        37.89 o                         
   5  13   0      16434.19      16508.61       207.18 o                         
   6  13   0        462.91        524.76        43.83 o                         
   7  13   0      32635.41      32533.60       339.87 o                         
   8  13   0      30389.49      29928.06       317.93 o                         
   9  13   0          3.94          5.94        19.77 o                         
  10  13   0        804.72        723.89        37.96 o                         
  11  13   0        336.86        390.00        31.51 o                         
  12  13   0       8304.59       8482.16       191.46 o                         
  13  13   0        646.75        553.17        70.35 o                         
  14  13   0       8033.38       8059.64       185.38 o                         
  15  13   0       1016.98       1085.71        96.64 o                         
  16  13   0       1568.30       1547.30       118.70 o                         
  17  13   0        655.32        650.14        79.39 o                         
  18  13   0        626.89        566.67        83.60 o                         
  19  13   0       6171.48       6563.97       246.92 o                         
  20  13   0       3795.16       3864.78       166.39 o                         
   0  14   0       6034.95       6885.58       114.37 o                         
   1  14   0      56832.40      54323.50       493.77 o                         
   2  14   0       3653.13       3105.39        44.84 o                         
   3  14   0      22828.90      22458.24       318.83 o                         
   4  14   0       5766.35       6152.00       118.39 o                         
   5  14   0      21305.51      20271.18       247.91 o                         
   6  14   0      15200.12      15346.93       200.34 o                         
   7  14   0        379.34        440.73        45.36 o                         
   8  14   0        551.87        473.00        75.02 o                         
   9  14   0        776.92        869.54        52.24 o                         
  10  14   0      14527.37      14446.04       188.48 o                         
  11  14   0        660.83        576.38        50.23 o                         
  12  14   0       4000.02       3748.22       118.35 o                         
  13  14   0        314.30        244.90        54.77 o                         
  14  14   0       2566.82       2701.13       234.34 o                         
  15  14   0        486.63        450.32        68.12 o                         
  16  14   0       1247.79       1268.23       115.26 o                         
  17  14   0       1168.66        995.12       116.50 o                         
  18  14   0       4356.18       4694.41       201.74 o                         
  19  14   0         86.29        171.63        95.09 o                         
  20  14   0        943.37       1194.57       147.92 o                         
   1  15   0       2347.26       2640.85        63.27 o                         
   2  15   0        250.10        305.89        21.91 o                         
   3  15   0      15268.54      14610.06       159.26 o                         
   4  15   0       3133.78       2684.96        52.40 o                         
   5  15   0      14814.23      14690.68       194.06 o                         
   6  15   0       2557.86       2614.87        80.24 o                         
   7  15   0      24060.89      23784.52       263.42 o                         
   8  15   0      11405.83      11160.58       315.78 o                         
   9  15   0       2879.12       2928.67        80.56 o                         
  10  15   0         96.79        114.61        34.35 o                         
  11  15   0       1295.35       1266.51       125.01 o                         
  12  15   0      11507.48      11329.16       225.50 o                         
  13  15   0       2762.66       2973.07       142.89 o                         
  14  15   0       5910.30       5733.39       195.74 o                         
  15  15   0        981.49       1036.90       106.99 o                         
  16  15   0       1222.45       1041.86       112.58 o                         
  17  15   0         47.81         -7.13        64.29 o                         
  18  15   0        992.13       1169.73       131.25 o                         
  19  15   0       6822.62       6418.31       282.17 o                         
  20  15   0       1410.49       1522.89       159.22 o                         
   0  16   0      27705.58      28443.04       390.35 o                         
   1  16   0      10513.73       9260.18       160.91 o                         
   2  16   0       1265.19       1205.91        43.65 o                         
   3  16   0       8638.74       7818.65       149.28 o                         
   4  16   0       2585.81       2396.13        66.05 o                         
   5  16   0      12322.05      12246.07       170.90 o                         
   6  16   0       2713.00       2453.08        75.82 o                         
   7  16   0        825.72       1092.47        70.83 o                         
   8  16   0       4009.42       4202.11        77.89 o                         
   9  16   0       5700.57       5153.09        90.30 o                         
  10  16   0       3803.31       3790.93        79.17 o                         
  11  16   0       1755.26       1707.36        85.89 o                         
  12  16   0        416.51        354.93        52.93 o                         
  13  16   0        191.95        119.99       113.68 o                         
  14  16   0       3742.70       3745.78       148.87 o                         
  15  16   0        171.74        192.19        61.22 o                         
  16  16   0        286.77        179.57        66.02 o                         
  17  16   0        378.40        310.38        78.56 o                         
  18  16   0       1979.26       1950.94       148.07 o                         
  19  16   0        513.29        629.12       101.45 o                         
   1  17   0          4.15        128.73        31.95 o                         
   2  17   0       5393.96       5509.47        70.50 o                         
   3  17   0       3963.87       3488.14        73.18 o                         
   4  17   0       2660.05       2774.31        61.67 o                         
   5  17   0        738.99        790.32        28.04 o                         
   6  17   0       7883.81       7798.28       127.69 o                         
   7  17   0      10197.50       9865.56       151.83 o                         
   8  17   0       1271.76       1321.34        47.35 o                         
   9  17   0        205.99        230.85        51.25 o                         
  10  17   0       3262.26       3222.51       106.90 o                         
  11  17   0       6344.64       5988.80       151.62 o                         
  12  17   0       5987.81       5746.84       153.45 o                         
  13  17   0       2009.39       2076.42       121.74 o                         
  14  17   0       1737.92       2109.54       130.83 o                         
  15  17   0          1.19        -54.02        54.02 o                         
  16  17   0        314.21        311.73        70.52 o                         
  17  17   0        260.16        124.08        72.78 o                         
  19  17   0       2521.20       2336.12       167.37 o                         
   0  18   0      11940.83      11246.94       224.72 o                         
   1  18   0       7861.31       7850.67        94.04 o                         
   2  18   0       1908.59       1921.71        52.17 o                         
   3  18   0          1.92         -4.67        37.65 o                         
   4  18   0       2008.45       2108.31        37.82 o                         
   5  18   0       2536.90       2353.05        62.80 o                         
   6  18   0       3000.57       2962.54       128.96 o                         
   7  18   0       7773.34       7617.20       164.14 o                         
   8  18   0       2489.30       2515.18        62.87 o                         
   9  18   0        286.30        284.05        43.25 o                         
  10  18   0        119.92        181.31        45.40 o                         
  11  18   0        539.03        550.48        98.67 o                         
  12  18   0        475.16        495.44        72.07 o                         
  13  18   0        305.02        274.08        95.63 o                         
  14  18   0        675.08        644.86        77.86 o                         
  15  18   0       1268.65       1166.08       117.81 o                         
  16  18   0         27.93         85.97        65.06 o                         
  17  18   0          8.05         33.23        72.77 o                         
  18  18   0        375.99        337.49        85.98 o                         
  19  18   0        604.88        451.78        94.02 o                         
   1  19   0        655.22        842.07        50.71 o                         
   2  19   0      10332.90      10099.75       116.72 o                         
   3  19   0        374.54        305.03        29.56 o                         
   4  19   0        358.43        362.20        39.44 o                         
   5  19   0        386.39        387.99        52.81 o                         
   6  19   0        123.04        216.41        29.75 o                         
   7  19   0       2374.22       2232.66        90.91 o                         
   8  19   0       1347.95       1289.08        72.67 o                         
   9  19   0       1680.85       1729.61       115.95 o                         
  10  19   0       2579.17       2627.37       101.10 o                         
  11  19   0          1.32        -24.42       101.19 o                         
  12  19   0        625.93        518.81        74.16 o                         
  13  19   0       4706.23       4580.03       149.40 o                         
  14  19   0        597.61        458.33        75.83 o                         
  15  19   0         79.92         78.97        69.19 o                         
  16  19   0        509.92        343.27        77.56 o                         
  17  19   0       1390.17       1270.22       150.51 o                         
  18  19   0         31.90         65.02        78.91 o                         
  19  19   0         76.90        156.64        85.76 o                         
   0  20   0      19778.15      18905.74       281.82 o                         
   1  20   0       1001.82        992.47        56.62 o                         
   2  20   0          1.17         84.24        22.84 o                         
   3  20   0        428.70        370.84        22.06 o                         
   4  20   0       7668.94       6932.32        97.44 o                         
   5  20   0        167.80        134.63        22.27 o                         
   6  20   0         70.53         51.19        82.38 o                         
   7  20   0      20101.90      19547.31       295.15 o                         
   8  20   0       1994.85       1959.29        74.57 o                         
   9  20   0        527.14        517.52       150.62 o                         
  10  20   0        450.36        469.69        55.85 o                         
  11  20   0        624.26        607.98        89.73 o                         
  12  20   0         69.35         77.34        50.98 o                         
  13  20   0        664.33        755.45       187.73 o                         
  14  20   0        240.88        200.12        66.51 o                         
  15  20   0       4146.12       3937.32       183.81 o                         
  16  20   0          1.88         97.49        72.08 o                         
  17  20   0        284.06        258.01       135.03 o                         
  18  20   0        263.42        227.54        83.67 o                         
   1  21   0        610.57        613.32        52.56 o                         
   2  21   0       8899.16       8153.35       120.72 o                         
   3  21   0       5053.53       4781.90        72.30 o                         
   4  21   0        287.80        493.88        59.65 o                         
   5  21   0       1905.56       1702.38        81.62 o                         
   6  21   0      19382.37      18766.71       255.99 o                         
   7  21   0       3745.33       3702.85       118.94 o                         
   8  21   0          0.11          1.29        61.29 o                         
   9  21   0       5028.29       4819.66       139.65 o                         
  10  21   0       4110.02       3974.22       132.77 o                         
  11  21   0        631.06        598.25       142.62 o                         
  12  21   0        470.43        278.92       103.60 o                         
  13  21   0       8132.99       7810.18       241.48 o                         
  14  21   0        395.82        346.41        72.07 o                         
  15  21   0        390.85        437.39        81.56 o                         
  16  21   0       1142.22       1101.62       132.74 o                         
  17  21   0       2128.04       1921.34       159.98 o                         
  18  21   0        156.86        250.39        89.55 o                         
   0  22   0      17812.64      18090.08       274.48 o                         
   1  22   0         97.78        127.97        24.18 o                         
   2  22   0        138.72        269.60        40.25 o                         
   3  22   0       1461.94       1401.23        40.60 o                         
   4  22   0      22307.10      21491.95       225.73 o                         
   5  22   0       4629.44       4665.24        68.81 o                         
   6  22   0       2918.16       3386.40        87.29 o                         
   7  22   0       5646.78       5403.68       114.71 o                         
   8  22   0       4329.78       4381.49       131.75 o                         
   9  22   0       4684.75       4416.15       135.82 o                         
  10  22   0         67.35        240.83       133.74 o                         
  11  22   0       3062.23       2867.83       134.15 o                         
  12  22   0          6.28        -92.12       118.25 o                         
  13  22   0       2267.49       2508.17       148.11 o                         
  14  22   0        587.76        531.90        82.14 o                         
  15  22   0       6037.59       5956.71       236.08 o                         
  17  22   0        705.11        640.91        96.99 o                         
  18  22   0        821.23        613.52       104.27 o                         
   1  23   0       1428.87       1209.18        34.39 o                         
   2  23   0      23947.24      22624.48       237.90 o                         
   3  23   0       3665.12       3133.55        83.89 o                         
   4  23   0       3632.53       3981.99        78.34 o                         
   5  23   0        863.37        843.87        57.21 o                         
   6  23   0      11482.06      11385.67       225.35 o                         
   7  23   0       8868.57       8667.95       191.43 o                         
   8  23   0       1063.46        993.60       106.72 o                         
   9  23   0       7257.19       7205.55       178.89 o                         
  10  23   0       2034.19       1913.03        98.85 o                         
  11  23   0        941.71       1141.66       161.13 o                         
  12  23   0         74.63        197.92        61.67 o                         
  13  23   0       9425.24       9225.78       301.69 o                         
  14  23   0          1.06         76.83        68.80 o                         
  15  23   0         94.68        110.52        77.35 o                         
  16  23   0       1193.56       1077.59       138.74 o                         
  17  23   0       3188.05       3435.24       194.72 o                         
   0  24   0      32190.57      31090.92       445.13 o                         
   1  24   0        227.09        247.41        31.97 o                         
   2  24   0          1.88        239.80        82.46 o                         
   3  24   0       4910.38       4786.00       104.41 o                         
   4  24   0       7356.65       7153.79       103.64 o                         
   5  24   0       1416.67       1394.40        88.64 o                         
   6  24   0         23.66         45.63        41.13 o                         
   7  24   0       1971.65       1911.07       150.84 o                         
   8  24   0        419.91        271.69        88.28 o                         
   9  24   0         14.85         55.11        49.33 o                         
  10  24   0        552.55        604.88        97.34 o                         
  11  24   0       5855.08       5775.87       195.51 o                         
  12  24   0        638.83        739.42        80.05 o                         
  13  24   0        217.25        240.82        73.71 o                         
  14  24   0       1297.96       1284.97       131.37 o                         
  15  24   0       2484.91       2383.84       245.81 o                         
  16  24   0        298.08        281.24        87.43 o                         
  17  24   0        829.35        905.37       111.62 o                         
   1  25   0       2584.41       2390.53        47.59 o                         
   2  25   0       9467.26       9521.23       119.47 o                         
   3  25   0       1057.47       1002.63        35.53 o                         
   4  25   0        307.93        366.82        40.63 o                         
   5  25   0        734.05        739.91        41.58 o                         
   6  25   0       2034.57       1818.26       137.03 o                         
   7  25   0        731.63        710.54        79.81 o                         
   8  25   0        843.43        649.79        66.30 o                         
   9  25   0       2885.72       2647.55       113.80 o                         
  10  25   0        732.38        664.36        80.18 o                         
  11  25   0        155.66         -1.43       178.87 o                         
  12  25   0        605.97        522.12       384.57 o                         
  13  25   0       3249.80       3080.47       169.54 o                         
  14  25   0         11.86         50.30        71.63 o                         
  15  25   0         51.02        104.91        82.31 o                         
  16  25   0       2208.27       1999.37       166.83 o                         
  17  25   0       3564.03       3767.72       210.92 o                         
   0  26   0      13985.02      14357.39       236.34 o                         
   1  26   0       2370.04       2469.05        58.75 o                         
   2  26   0        101.09        250.30        29.63 o                         
   3  26   0       4618.41       4621.76        71.80 o                         
   4  26   0       1903.12       2072.06        71.46 o                         
   5  26   0        331.42        308.95        63.15 o                         
   6  26   0       2208.23       1763.84       136.76 o                         
   7  26   0       2174.84       1943.13       100.71 o                         
   8  26   0       5693.32       5319.84       163.84 o                         
   9  26   0       1150.60       1223.90        99.89 o                         
  10  26   0       1123.84        896.74       265.37 o                         
  11  26   0       1135.22       1140.36       146.62 o                         
  12  26   0        470.58        362.77        76.32 o                         
  13  26   0        226.07        228.37        75.41 o                         
  14  26   0        151.89         92.14        97.53 o                         
  15  26   0       1249.69       1206.13       149.70 o                         
  16  26   0          7.01        -61.95        79.30 o                         
   1  27   0        699.31        620.54        44.97 o                         
   2  27   0       5927.97       6035.78        87.25 o                         
   3  27   0       2062.98       2106.58        51.47 o                         
   4  27   0       2190.86       1962.16       121.91 o                         
   5  27   0        301.08        251.38        64.04 o                         
   6  27   0       2150.75       1927.41       112.54 o                         
   7  27   0        330.12        343.13        99.83 o                         
   8  27   0        242.26        203.40       110.08 o                         
   9  27   0        900.82        727.44       117.39 o                         
  10  27   0       1023.55        275.97       310.22 o                         
  11  27   0        970.01        921.18       370.25 o                         
  12  27   0        128.63         40.44        68.79 o                         
  13  27   0       1461.53       1659.71       148.39 o                         
  14  27   0         98.04         30.55        82.67 o                         
  15  27   0        105.14         75.43        83.46 o                         
  16  27   0        476.44        422.46        99.07 o                         
   0  28   0       3077.80       2849.75       212.02 o                         
   1  28   0         61.82         33.75        79.91 o                         
   2  28   0        229.51        194.67        57.86 o                         
   3  28   0        111.57         53.19        25.74 o                         
   4  28   0       2419.16       2303.19        53.90 o                         
   5  28   0          0.64        -56.48        56.48 o                         
   6  28   0          8.01         37.40        91.69 o                         
   7  28   0       1047.00        892.00       122.25 o                         
   8  28   0       1295.80       1352.97       166.73 o                         
   9  28   0        672.31        598.20        76.07 o                         
  10  28   0         79.93          1.83       191.60 o                         
  11  28   0        547.03        541.45       196.36 o                         
  12  28   0        557.12        583.30        87.41 o                         
  13  28   0        340.09        430.55       133.09 o                         
  14  28   0         87.50        125.76        86.22 o                         
  15  28   0        484.12        405.85        94.15 o                         
  16  28   0        270.68        192.46        96.62 o                         
   1  29   0          7.05       -145.37       145.37 o                         
   2  29   0       1522.68       1582.49        68.43 o                         
   3  29   0         17.39         21.40        58.57 o                         
   4  29   0        121.29        120.69        47.34 o                         
   5  29   0         19.92         26.54        80.71 o                         
   6  29   0       2427.30       2686.99       130.19 o                         
   7  29   0          8.64       -144.00       144.00 o                         
   8  29   0         55.51        481.62       314.54 o                         
   9  29   0        740.71        754.17       227.61 o                         
  10  29   0         91.10       -102.04       252.08 o                         
  11  29   0         40.66         84.09        70.13 o                         
  12  29   0        812.31        688.76        93.83 o                         
  13  29   0        447.91        536.85        97.81 o                         
  14  29   0        613.48        487.48        96.49 o                         
  15  29   0          0.02        -33.13        83.43 o                         
   0  30   0        836.69        802.05       134.42 o                         
   1  30   0        857.43        798.62        65.67 o                         
   2  30   0        187.83         81.30        67.35 o                         
   3  30   0        100.20        180.31        56.48 o                         
   4  30   0        246.04        263.07        75.78 o                         
   5  30   0        200.92        154.93        77.44 o                         
   6  30   0        253.30        354.18        32.30 o                         
   7  30   0         11.40         -4.16       153.36 o                         
   8  30   0       1043.08        775.64       114.57 o                         
   9  30   0          5.26        -61.63        61.63 o                         
  10  30   0        352.31        192.05       220.09 o                         
  11  30   0         94.10        105.19        74.20 o                         
  13  30   0        443.43        343.57        89.74 o                         
  14  30   0        594.01        778.18       109.27 o                         
  15  30   0         33.22        -88.34        88.34 o                         
   1  31   0       1154.95        901.27        54.72 o                         
   2  31   0       1229.50       1031.99        78.85 o                         
   3  31   0        144.81        158.76        99.14 o                         
   4  31   0        295.00        290.64       222.38 o                         
   5  31   0       1921.63       1847.16        96.06 o                         
   6  31   0          2.25       -100.45       363.80 o                         
   7  31   0        123.68        -12.27       233.74 o                         
   8  31   0        309.55        575.84       349.26 o                         
   9  31   0          5.07        -66.95       365.89 o                         
  10  31   0        392.79        379.23       185.99 o                         
  11  31   0          6.65        -73.70        73.70 o                         
  12  31   0       1793.03       1766.46       155.63 o                         
  13  31   0          4.33         69.22        85.20 o                         
  14  31   0        552.63        456.09        99.80 o                         
   0  32   0        249.68        192.99        62.96 o                         
   1  32   0       1997.35       1910.00        67.45 o                         
   2  32   0          8.98         -2.44        97.79 o                         
   3  32   0       1751.06       1503.18        70.73 o                         
   4  32   0       1381.16       1182.51        79.06 o                         
   5  32   0         40.66         10.64       154.12 o                         
   6  32   0        336.94        177.76       176.09 o                         
   7  32   0        245.66       -355.62       355.62 o                         
   8  32   0        778.75        558.87       173.12 o                         
   9  32   0        728.71        623.00       302.40 o                         
  10  32   0       1313.19       1373.71       142.40 o                         
  11  32   0       1002.68        844.89       126.35 o                         
  12  32   0        378.64        227.99        86.60 o                         
  13  32   0        232.32        352.58        96.77 o                         
  14  32   0        128.16        160.67        94.32 o                         
   1  33   0       1449.24       1319.96        57.87 o                         
   2  33   0       3230.34       2960.67        92.47 o                         
   3  33   0        657.00        577.70        35.78 o                         
   4  33   0         23.02          2.37        27.20 o                         
   5  33   0       4004.91       3905.46        81.71 o                         
   6  33   0        788.80        726.34        86.54 o                         
   7  33   0       1307.99       1194.43       126.86 o                         
   8  33   0        644.88        615.83        89.49 o                         
   9  33   0       1586.90       1625.59       145.76 o                         
  10  33   0         75.94         87.15       102.70 o                         
  11  33   0        108.82        -39.34        78.92 o                         
  12  33   0       1111.47       1030.97       111.26 o                         
  13  33   0        440.01        435.10       101.44 o                         
   0  34   0       3291.65       3180.40       138.18 o                         
   1  34   0       3292.83       3228.84        84.98 o                         
   2  34   0        232.42        316.08        35.76 o                         
   3  34   0       1659.19       1659.03        80.47 o                         
   4  34   0        802.45        767.46        51.86 o                         
   5  34   0         40.78         97.67        27.38 o                         
   6  34   0        613.24        540.09        80.69 o                         
   7  34   0       2591.27       2941.03       165.43 o                         
   8  34   0       2432.35       2561.76       158.09 o                         
   9  34   0        530.66        560.20        94.36 o                         
  10  34   0        541.65        513.38        97.44 o                         
  11  34   0       1454.44       1379.88       151.33 o                         
  12  34   0        121.49         68.29        90.11 o                         
   1  35   0        912.57        875.09        68.96 o                         
   2  35   0       4064.95       4074.08        92.59 o                         
   3  35   0         55.78         60.42        31.97 o                         
   4  35   0       1698.39       1642.32        74.07 o                         
   5  35   0       3032.48       3138.14        94.92 o                         
   6  35   0        893.79        799.56        90.86 o                         
   7  35   0        423.78        373.42        80.67 o                         
   8  35   0        425.38        523.30        89.34 o                         
  10  35   0        540.77        445.13        95.42 o                         
  11  35   0          0.75         79.01        85.00 o                         
  12  35   0       1957.11       1900.30       177.54 o                         
   0  36   0       5158.61       5468.20       193.10 o                         
   1  36   0       1726.15       1782.11        83.15 o                         
   2  36   0        811.00        828.73        69.57 o                         
   3  36   0       2085.18       2284.32        86.38 o                         
   4  36   0       2473.31       2681.87        90.87 o                         
   5  36   0          2.24         -3.36        36.24 o                         
   6  36   0       1213.54       1189.46       129.79 o                         
   7  36   0       1200.65       1567.15       146.08 o                         
   9  36   0         10.87        -67.36        80.43 o                         
  10  36   0        160.90        169.53        86.40 o                         
  11  36   0       1478.90       1599.75       169.58 o                         
   1  37   0       1583.02       1849.00        85.21 o                         
   2  37   0       2768.07       3017.39       101.00 o                         
   3  37   0        137.52        154.96        42.37 o                         
   4  37   0        637.42        758.94        61.35 o                         
   5  37   0       1386.95       1412.72       151.12 o                         
   6  37   0        203.97        239.16        80.75 o                         
   7  37   0         65.59        152.92        85.18 o                         
   8  37   0        366.26        343.62        91.10 o                         
   9  37   0       1151.02       1541.65       157.49 o                         
  10  37   0       1174.35       1085.81       118.42 o                         
   0  38   0        323.40        390.54        72.69 o                         
   1  38   0       1683.67       1817.84        88.09 o                         
   2  38   0          1.79         -7.27        40.74 o                         
   3  38   0        668.77        673.05        52.82 o                         
   4  38   0        878.97        874.48        82.84 o                         
   5  38   0        636.85        558.76        81.96 o                         
   6  38   0        508.72        493.96        91.84 o                         
   7  38   0        991.00       1130.95       140.16 o                         
   8  38   0       1069.10       1547.17       157.40 o                         
   9  38   0         24.34         16.83        87.78 o                         
   1  39   0        482.49        578.46        53.98 o                         
   2  39   0        701.80        850.91        75.74 o                         
   3  39   0        369.35        494.30        52.95 o                         
   4  39   0          6.48         -2.56        63.28 o                         
   5  39   0        334.71        414.36        61.91 o                         
   7  39   0        440.21        569.62        97.84 o                         
   8  39   0        235.73         97.33        87.75 o                         
   0  40   0        535.29        693.01        83.40 o                         
   1  40   0         79.79        -15.13        67.47 o                         
   2  40   0         39.50         88.45        47.61 o                         
   3  40   0          2.31         44.01        82.12 o                         
   4  40   0        397.14        430.64        73.54 o                         
   6  40   0        615.75        574.84        97.64 o                         
   7  40   0        161.87        206.03        90.19 o                         
   1  41   0          1.59        -33.31        49.17 o                         
   2  41   0       1170.02       1369.93       138.91 o                         
   3  41   0        156.21        145.15        51.64 o                         
   4  41   0        265.56        241.39        58.96 o                         
   5  41   0        113.94        122.17        88.20 o                         
   0  42   0        264.73        365.98        83.14 o                         
   1  42   0        303.97        349.26        83.87 o                         
   2  42   0         12.09         48.14        89.68 o                         
   3  42   0         59.48          5.30        54.96 o                         
 -21   1   1          0.68        -37.37        37.37 o                         
 -20   1   1        117.70         56.29        44.53 o                         
 -19   1   1        444.85        419.38        35.70 o                         
 -18   1   1        617.81        603.99        33.62 o                         
 -17   1   1        179.35        135.23        23.07 o                         
 -16   1   1        275.78        286.77        36.44 o                         
 -15   1   1        588.63        536.16        40.24 o                         
 -14   1   1         10.97         17.60        20.02 o                         
 -13   1   1        590.34        535.94        23.85 o                         
 -12   1   1       3012.02       3196.85        46.20 o                         
 -11   1   1        203.85        242.50        14.56 o                         
 -10   1   1        700.89        882.20        24.89 o                         
  -9   1   1          0.85         20.50        15.82 o                         
  -8   1   1       6773.43       7399.64        85.40 o                         
  -7   1   1        926.37        905.88        20.71 o                         
  -6   1   1       2984.94       3466.05        69.55 o                         
  -5   1   1        613.99        621.32        19.16 o                         
  -4   1   1       1086.75       1241.71        27.02 o                         
  -3   1   1      30519.63      28132.00       623.32 o                         
   2   1   1      19480.43      19150.05       501.98 o                         
   3   1   1       9127.13       9460.83        88.15 o                         
   4   1   1         81.42         32.80         7.19 o                         
   5   1   1        621.57        711.00        18.05 o                         
   6   1   1       6922.75       7161.04        76.82 o                         
   7   1   1       1483.75       1427.10        27.07 o                         
   8   1   1       2605.68       2486.10        39.55 o                         
   9   1   1        407.32        418.35        29.24 o                         
  10   1   1       1023.10       1041.29        29.95 o                         
  11   1   1         62.12         41.26        12.91 o                         
  12   1   1        593.61        507.44        31.47 o                         
  13   1   1         56.21         80.65        22.14 o                         
  14   1   1          9.59         -8.32        19.69 o                         
  15   1   1        738.97        668.22        49.74 o                         
  16   1   1        192.29        206.02        35.10 o                         
  17   1   1         13.03        -19.09        25.95 o                         
  18   1   1        238.49        210.33        32.15 o                         
  19   1   1         81.99         75.68        35.72 o                         
  20   1   1         30.99        -46.97        46.97 o                         
  21   1   1        419.63        364.64        59.63 o                         
 -21   2   1        456.11        459.07        54.70 o                         
 -20   2   1        972.19        771.76        48.27 o                         
 -19   2   1          0.09        -27.91        27.91 o                         
 -18   2   1         20.66          2.65        26.11 o                         
 -17   2   1       1258.74       1128.97        45.84 o                         
 -16   2   1         11.63         -1.41        33.99 o                         
 -15   2   1        123.74         88.30        40.64 o                         
 -14   2   1       1513.88       1432.36        35.61 o                         
 -13   2   1        184.63        124.46        19.84 o                         
 -12   2   1       1501.46       1533.98        42.12 o                         
 -11   2   1        130.26        192.84        17.07 o                         
 -10   2   1       7100.46       7510.47        84.47 o                         
  -9   2   1        175.04        167.52        16.74 o                         
  -8   2   1       2453.24       3288.81        44.03 o                         
  -7   2   1       6478.09       8459.34        91.83 o                         
  -6   2   1      26926.19      26870.61       249.73 o                         
  -5   2   1       1933.14       2426.21        31.75 o                         
  -4   2   1      13801.03      14773.63       137.25 o                         
  -3   2   1        307.20        332.66        22.30 o                         
  -2   2   1      38031.97      36505.23       667.93 o                         
   2   2   1      18158.01      18561.12       278.20 o                         
   3   2   1      23451.06      23101.49       192.25 o                         
   4   2   1       1453.40       1743.35        23.41 o                         
   5   2   1       2332.16       2929.09        34.79 o                         
   6   2   1        430.47        496.18        15.98 o                         
   7   2   1       5919.21       6806.78        71.81 o                         
   8   2   1       2442.24       2630.83        63.39 o                         
   9   2   1       2539.11       2341.31        41.19 o                         
  10   2   1        125.31         83.58        12.54 o                         
  11   2   1       2384.90       2303.46        39.74 o                         
  12   2   1         76.50         71.47        25.06 o                         
  13   2   1       2815.50       2708.90        59.14 o                         
  14   2   1        110.74        120.99        29.25 o                         
  15   2   1        105.38         65.53        45.41 o                         
  16   2   1       1961.27       2092.93        53.70 o                         
  17   2   1        512.69        527.60        39.44 o                         
  18   2   1         40.83        -28.62        28.62 o                         
  19   2   1        558.06        446.16        43.00 o                         
  20   2   1       1188.04       1083.80        60.05 o                         
  21   2   1          2.40         18.96        38.41 o                         
 -21   3   1        209.78        220.28        41.15 o                         
 -20   3   1         97.94         21.87        32.61 o                         
 -19   3   1        874.40        761.87        45.18 o                         
 -18   3   1       1518.25       1446.54        60.64 o                         
 -17   3   1        204.49        208.42        25.03 o                         
 -16   3   1       1821.88       1887.72        45.16 o                         
 -15   3   1       6380.86       6229.38        78.37 o                         
 -14   3   1        258.02        215.77        30.19 o                         
 -13   3   1        848.89        932.45        36.22 o                         
 -12   3   1       5345.23       5896.86        73.08 o                         
 -11   3   1       7290.91       7298.76        84.09 o                         
 -10   3   1         71.24        113.28        30.30 o                         
  -9   3   1       9996.92      10693.68       108.32 o                         
  -8   3   1      10174.38      11140.54       160.70 o                         
  -7   3   1       7855.45       7983.29        96.62 o                         
  -6   3   1      11004.86      12702.74       118.79 o                         
  -5   3   1        171.81        229.11        16.71 o                         
  -4   3   1         85.31         81.50        12.75 o                         
  -3   3   1        113.77        129.29         7.86 o                         
  -2   3   1       7811.34       8268.04       136.38 o                         
   1   3   1       2136.10       2214.48        67.19 o                         
   2   3   1      10885.21      10410.25       103.37 o                         
   3   3   1      31674.97      32481.27       391.94 o                         
   4   3   1        215.67        333.18        11.65 o                         
   5   3   1        125.54        182.74         9.17 o                         
   6   3   1       1248.08       1055.44        20.80 o                         
   7   3   1       3258.24       3286.95        43.65 o                         
   8   3   1       1938.63       2316.81        34.50 o                         
   9   3   1       1993.78       2059.36        34.85 o                         
  10   3   1       7627.19       8203.84        97.15 o                         
  11   3   1       1079.81       1136.66        39.27 o                         
  12   3   1        198.49        191.17        22.08 o                         
  13   3   1       1969.43       2043.67        58.93 o                         
  14   3   1       4991.99       5221.62        76.22 o                         
  15   3   1       3225.55       3263.46        92.89 o                         
  16   3   1        407.21        375.72        35.36 o                         
  17   3   1       1731.35       1577.50        52.92 o                         
  18   3   1       1712.91       1625.45        63.03 o                         
  19   3   1          2.17        -32.08        32.08 o                         
  20   3   1       1416.36       1237.64        64.41 o                         
 -21   4   1       2017.92       2025.51        81.19 o                         
 -20   4   1        523.36        525.81        43.91 o                         
 -19   4   1        283.65        176.08        39.22 o                         
 -18   4   1         76.69        114.91        28.63 o                         
 -17   4   1       3099.35       3182.14        64.31 o                         
 -16   4   1        108.37        130.55        21.76 o                         
 -15   4   1       2610.98       2451.39        67.44 o                         
 -14   4   1        553.50        653.36        35.40 o                         
 -13   4   1       5843.40       5725.09        74.39 o                         
 -12   4   1         90.29        116.08        18.30 o                         
 -11   4   1       1704.99       1896.60        41.53 o                         
 -10   4   1       7465.07       7296.10        82.41 o                         
  -9   4   1       1570.58       1511.95        29.38 o                         
  -8   4   1      16822.41      17133.38       171.89 o                         
  -7   4   1      41332.21      41771.46       378.21 o                         
  -6   4   1       8623.62       8210.65        81.71 o                         
  -5   4   1      18251.03      19130.18       159.41 o                         
  -4   4   1       8380.60       8124.26        98.58 o                         
  -3   4   1        388.71        535.64        31.30 o                         
  -2   4   1     170423.97     163290.05      3477.49 o                         
  -1   4   1      39571.70      39289.91      1519.80 o                         
   0   4   1       1494.28       1461.89        39.16 o                         
   1   4   1      41758.66      39032.41       429.30 o                         
   2   4   1       8217.61       8467.65        98.10 o                         
   3   4   1       3508.72       3111.90        38.67 o                         
   4   4   1       1316.50       1364.08        19.39 o                         
   5   4   1      18749.50      18916.78       156.41 o                         
   6   4   1        645.45        541.62        23.58 o                         
   7   4   1       1281.43        999.66        23.84 o                         
   8   4   1       4994.95       5294.57        60.40 o                         
   9   4   1       4398.08       4253.86        72.25 o                         
  10   4   1        384.01        430.40        20.03 o                         
  11   4   1        987.08        958.07        27.89 o                         
  12   4   1       3753.54       3880.21        56.96 o                         
  13   4   1       2303.37       2361.88        45.16 o                         
  14   4   1       3441.45       3409.04        87.68 o                         
  15   4   1       4866.59       4992.30        75.42 o                         
  16   4   1       5475.29       5663.25        87.94 o                         
  17   4   1        858.54        872.21        47.15 o                         
  18   4   1       2754.46       2712.92        73.94 o                         
  19   4   1       2033.66       2005.65        72.42 o                         
  20   4   1        737.44        567.59        47.48 o                         
 -21   5   1         87.76         82.66        39.01 o                         
 -20   5   1       1220.19       1149.71        70.42 o                         
 -19   5   1       2990.25       2932.40        83.36 o                         
 -18   5   1        598.42        558.05        35.07 o                         
 -17   5   1        520.91        481.48        32.67 o                         
 -16   5   1       2839.68       3135.38        59.92 o                         
 -15   5   1      10005.42       9867.15       115.13 o                         
 -14   5   1        498.38        366.52        33.16 o                         
 -13   5   1       4464.10       4619.45        65.33 o                         
 -12   5   1       1317.59       1373.05        37.20 o                         
 -11   5   1       6419.21       6139.96        73.14 o                         
 -10   5   1        143.85        157.97        18.74 o                         
  -9   5   1       1393.71       1208.10        24.92 o                         
  -8   5   1      12703.53      12525.61       126.63 o                         
  -7   5   1      20236.21      21180.28       191.79 o                         
  -6   5   1       8722.14       8330.67        78.31 o                         
  -5   5   1      61218.06      62295.60       666.71 o                         
  -4   5   1        411.53        444.86        20.67 o                         
  -3   5   1        424.43        415.30        60.62 o                         
  -2   5   1       4486.29       4518.85        81.63 o                         
  -1   5   1     150944.56     143825.06      2484.59 o                         
   0   5   1      62955.39      55862.91      4222.76 o                         
   1   5   1      30718.44      29341.17       278.06 o                         
   2   5   1      21476.25      19903.02       213.11 o                         
   3   5   1         36.68         91.25         7.71 o                         
   4   5   1       8203.54       7436.69        77.42 o                         
   5   5   1       3710.58       3397.88        39.73 o                         
   6   5   1      14864.58      15862.99       153.67 o                         
   7   5   1      16426.02      17152.43       156.72 o                         
   8   5   1        699.41        820.40        21.04 o                         
   9   5   1       2363.15       2419.87        55.73 o                         
  10   5   1       9848.54      10334.09       118.72 o                         
  11   5   1      14243.42      14431.72       155.97 o                         
  12   5   1         29.89         43.82        17.11 o                         
  13   5   1       2314.65       2475.94        46.62 o                         
  14   5   1       9869.96       9487.29       109.69 o                         
  15   5   1       3526.90       3596.01        62.66 o                         
  16   5   1       2615.57       2513.08        57.07 o                         
  17   5   1       4111.75       4068.38        75.91 o                         
  18   5   1        454.76        496.53        36.83 o                         
  19   5   1        664.28        585.88        44.13 o                         
  20   5   1       3111.42       2830.91       141.51 o                         
 -21   6   1       3173.75       3224.30       183.30 o                         
 -20   6   1       2292.73       2107.20        98.65 o                         
 -19   6   1        537.50        522.87        47.21 o                         
 -18   6   1       2588.05       2662.38        69.77 o                         
 -17   6   1       4283.35       4309.12        80.28 o                         
 -16   6   1       2678.03       2576.01        57.73 o                         
 -15   6   1        147.71        155.48        49.15 o                         
 -14   6   1       1092.14       1276.59        58.80 o                         
 -13   6   1      18329.31      18684.38       235.05 o                         
 -12   6   1        154.31        118.08        18.80 o                         
 -11   6   1         60.20         86.53        13.17 o                         
 -10   6   1       2215.71       2189.80        35.77 o                         
  -9   6   1       6972.89       6461.49        96.50 o                         
  -8   6   1         83.35        125.76        24.56 o                         
  -7   6   1      35300.63      37662.71       346.38 o                         
  -6   6   1      34255.04      34296.20       314.79 o                         
  -5   6   1        469.55        303.63        37.77 o                         
  -4   6   1       3170.34       2948.46        46.84 o                         
  -3   6   1      34598.81      36413.63       849.32 o                         
  -2   6   1      23905.62      22648.94       268.15 o                         
  -1   6   1      14793.73      16395.56       157.66 o                         
   0   6   1      16474.21      16904.96       166.94 o                         
   1   6   1       3313.25       3068.16        43.35 o                         
   2   6   1      22133.55      20398.98       202.46 o                         
   3   6   1        766.13        866.25        28.90 o                         
   4   6   1      17709.89      18873.64       177.29 o                         
   5   6   1       2659.14       2423.79        39.28 o                         
   6   6   1      17535.89      19960.92       189.83 o                         
   7   6   1       7750.00       7207.96        78.25 o                         
   8   6   1        246.22        240.64        17.94 o                         
   9   6   1      15603.87      15807.06       152.34 o                         
  10   6   1        398.39        481.29        20.97 o                         
  11   6   1       1025.38       1027.18        29.36 o                         
  12   6   1       1578.16       1578.18        37.47 o                         
  13   6   1       4342.10       4391.44        63.89 o                         
  14   6   1       3830.81       3581.37        59.90 o                         
  15   6   1       5597.80       5769.59        88.59 o                         
  16   6   1       1430.94       1452.55        47.54 o                         
  17   6   1         54.16         82.42        39.00 o                         
  18   6   1       2828.25       2617.65        79.94 o                         
  19   6   1       2080.86       2145.06       111.01 o                         
  20   6   1        706.18        702.67        71.02 o                         
 -21   7   1         26.10        101.48        69.20 o                         
 -20   7   1       1038.29       1080.50       245.99 o                         
 -19   7   1       3203.68       3224.96        87.04 o                         
 -18   7   1       2199.03       2172.73        70.18 o                         
 -17   7   1        855.96        778.97        41.50 o                         
 -16   7   1       2002.21       2185.19        56.85 o                         
 -15   7   1       4938.32       5023.02        84.74 o                         
 -14   7   1        228.27        232.32        44.24 o                         
 -13   7   1        892.76        971.63        38.49 o                         
 -12   7   1       1705.68       1733.75        56.74 o                         
 -11   7   1       7003.08       6818.15        79.34 o                         
 -10   7   1       3237.76       3423.08        51.09 o                         
  -9   7   1       3752.30       3453.46        48.72 o                         
  -8   7   1      28918.41      29200.12       258.75 o                         
  -7   7   1       9913.77      10381.44       125.05 o                         
  -6   7   1         61.94        288.84        38.31 o                         
  -5   7   1      11421.33      11398.27       139.90 o                         
  -4   7   1      10637.33      10669.13       144.00 o                         
  -3   7   1       1206.18       1560.77       107.56 o                         
  -2   7   1       4815.74       5249.43        57.92 o                         
  -1   7   1      19450.44      19480.25       181.64 o                         
   0   7   1      56143.84      52710.12       688.92 o                         
   1   7   1       2777.23       2664.19        35.00 o                         
   2   7   1       8228.61       8563.74        86.92 o                         
   3   7   1       3612.97       3306.24        51.59 o                         
   4   7   1      37114.19      35821.23       323.44 o                         
   5   7   1      16136.62      16320.34       188.54 o                         
   6   7   1       2325.24       2484.64        38.22 o                         
   7   7   1       8080.89       7781.93        87.98 o                         
   8   7   1       6914.09       7260.00        87.09 o                         
   9   7   1       2303.86       2471.20        46.64 o                         
  10   7   1         76.46         94.28        12.84 o                         
  11   7   1       9099.70       9579.98       104.25 o                         
  12   7   1       2564.78       2574.41        76.16 o                         
  13   7   1       1395.43       1465.69        45.52 o                         
  14   7   1       2896.52       2725.47        66.17 o                         
  15   7   1       2695.63       2788.74        80.82 o                         
  16   7   1        881.24        805.01        47.40 o                         
  17   7   1       2751.95       2644.60        66.45 o                         
  18   7   1        298.71        345.97        92.02 o                         
  19   7   1        117.70        102.27        74.07 o                         
  20   7   1       1159.97       1084.35        91.52 o                         
 -21   8   1       2968.27       3272.11       164.50 o                         
 -20   8   1       2854.87       2908.59       128.45 o                         
 -19   8   1        346.49        404.09        61.03 o                         
 -18   8   1        353.48        315.65        78.37 o                         
 -17   8   1       2648.53       2564.59        64.04 o                         
 -16   8   1       2518.76       2239.76        57.47 o                         
 -15   8   1        328.72        323.77        26.91 o                         
 -14   8   1       1335.57       1439.65        56.71 o                         
 -13   8   1      12398.21      12951.48       147.42 o                         
 -12   8   1         33.62         40.63        42.30 o                         
 -11   8   1       2419.29       2539.20        43.13 o                         
 -10   8   1       7358.62       7563.43        93.71 o                         
  -9   8   1      10788.40      10937.56       111.73 o                         
  -8   8   1       3801.97       3634.38        62.17 o                         
  -7   8   1        629.50        413.71        34.49 o                         
  -6   8   1      28908.47      30082.11       335.33 o                         
  -5   8   1        689.62        531.17        31.21 o                         
  -4   8   1       4789.66       4854.25       115.59 o                         
  -3   8   1      19851.36      19768.24       243.93 o                         
  -2   8   1       5638.26       5217.05        75.43 o                         
  -1   8   1       2341.27       2907.64        37.32 o                         
   0   8   1      22276.11      21129.25       197.49 o                         
   1   8   1      14116.70      14339.65       146.52 o                         
   2   8   1      24232.24      24234.51       224.19 o                         
   3   8   1       1180.34       1396.29        34.31 o                         
   4   8   1        283.46        264.20        12.40 o                         
   5   8   1       8920.43       8768.80       119.87 o                         
   6   8   1        987.01        854.63        22.29 o                         
   7   8   1      12079.23      12259.43       128.23 o                         
   8   8   1         11.94         -1.16        11.26 o                         
   9   8   1      12555.07      12846.89       159.27 o                         
  10   8   1          9.12        -15.58        18.54 o                         
  11   8   1        175.06        256.08        42.83 o                         
  12   8   1       1541.48       1450.47        42.22 o                         
  13   8   1       9764.87       9322.13       114.68 o                         
  14   8   1        305.93        316.32        67.25 o                         
  15   8   1       4274.35       4366.64       104.89 o                         
  16   8   1       5359.60       5244.33       194.29 o                         
  17   8   1        224.45        235.26        45.27 o                         
  18   8   1       2069.79       1955.49       105.64 o                         
  19   8   1       2116.26       1912.94       140.57 o                         
  20   8   1       1403.79       1282.43        97.54 o                         
 -21   9   1        108.85         90.96        62.48 o                         
 -20   9   1        471.59        566.49        68.88 o                         
 -19   9   1        259.92        194.22        68.27 o                         
 -18   9   1        195.11        147.30        61.68 o                         
 -17   9   1       1630.46       1703.98       192.37 o                         
 -16   9   1         29.81         65.19        25.69 o                         
 -15   9   1       2728.57       2633.67       128.41 o                         
 -14   9   1        357.60        296.23        41.82 o                         
 -13   9   1         30.28         22.06        18.63 o                         
 -12   9   1       1218.10       1178.06        39.52 o                         
 -11   9   1       6177.89       6388.67        83.47 o                         
 -10   9   1       2300.67       2344.50        45.11 o                         
  -9   9   1       1526.05       1277.53        44.53 o                         
  -8   9   1      10139.94       9918.60       155.48 o                         
  -7   9   1      15803.82      15892.76       179.12 o                         
  -6   9   1       3334.62       3320.31        68.98 o                         
  -5   9   1       5218.00       5171.95       149.22 o                         
  -4   9   1      55638.21      54026.78       886.63 o                         
  -3   9   1        141.21        116.76        51.84 o                         
  -2   9   1       2381.94       1988.37        33.47 o                         
  -1   9   1       2142.55       1750.68        26.87 o                         
   0   9   1      44547.89      39651.43       374.69 o                         
   1   9   1       5255.72       5297.91        63.13 o                         
   2   9   1        378.62        239.75        14.42 o                         
   3   9   1      22226.50      22584.05       230.10 o                         
   4   9   1       1259.86       1115.00        49.81 o                         
   5   9   1       1204.89       1176.63        24.11 o                         
   6   9   1       1157.93       1308.61        27.13 o                         
   7   9   1      11482.26      11067.78       118.74 o                         
   8   9   1       2849.86       3017.34        47.21 o                         
   9   9   1        184.99        142.98        23.38 o                         
  10   9   1         87.76        109.72        34.92 o                         
  11   9   1       4051.60       4063.52        69.62 o                         
  12   9   1       5680.82       5344.66        86.52 o                         
  13   9   1       2844.72       2587.02        67.15 o                         
  14   9   1       2706.78       2515.05        69.98 o                         
  15   9   1        727.68        773.90       101.42 o                         
  16   9   1       1173.84       1206.86        70.14 o                         
  17   9   1        199.87        227.53        57.88 o                         
  18   9   1       2048.78       1845.83       103.96 o                         
  19   9   1         74.96         78.26        54.20 o                         
  20   9   1       1330.67       1085.77       110.68 o                         
 -21  10   1         52.27        -17.01        90.07 o                         
 -20  10   1       2191.42       2130.89       122.62 o                         
 -19  10   1        305.14        158.04       111.35 o                         
 -18  10   1        330.61        282.02        67.56 o                         
 -17  10   1       1738.63       1649.50       111.42 o                         
 -16  10   1         78.81         54.35        32.15 o                         
 -15  10   1        519.60        393.94       104.69 o                         
 -14  10   1        235.85        176.93        48.08 o                         
 -13  10   1       5838.84       5761.80        92.81 o                         
 -12  10   1       1385.30        940.51        35.59 o                         
 -11  10   1        871.56        671.78        45.69 o                         
 -10  10   1        700.83        621.97        44.93 o                         
  -9  10   1       3557.92       3604.31        65.96 o                         
  -8  10   1       7896.02       7441.77       102.67 o                         
  -7  10   1       2333.03       3137.23        57.28 o                         
  -6  10   1      13623.48      12729.29       148.62 o                         
  -5  10   1       5495.64       5802.78       159.12 o                         
  -4  10   1         51.80         75.83        88.67 o                         
  -3  10   1       8619.16       8238.15        99.44 o                         
  -2  10   1       6423.57       6097.90        68.67 o                         
  -1  10   1       7251.23       6899.96        76.38 o                         
   0  10   1       1669.69       1482.33        78.08 o                         
   1  10   1        959.68        814.02        19.36 o                         
   2  10   1      29524.36      28449.37       280.14 o                         
   3  10   1       8301.62       7517.44        91.22 o                         
   4  10   1        419.84        466.62        19.55 o                         
   5  10   1      26902.58      28153.92       264.55 o                         
   6  10   1         63.07        137.47        19.71 o                         
   7  10   1         18.39         -7.03        13.02 o                         
   8  10   1        890.94        863.19        25.48 o                         
   9  10   1       6630.84       6417.83        85.86 o                         
  10  10   1       1035.13        991.98        38.96 o                         
  11  10   1         55.89         41.74        28.14 o                         
  12  10   1          4.51         75.02        50.10 o                         
  13  10   1       1379.39       1324.22       123.87 o                         
  14  10   1       3211.26       2937.19       144.90 o                         
  15  10   1        129.94        122.54        32.81 o                         
  16  10   1       2583.06       2491.92       112.59 o                         
  17  10   1       2153.60       2172.15       131.32 o                         
  18  10   1        904.04        934.34       117.68 o                         
  19  10   1         80.78        -29.13        55.17 o                         
  20  10   1       1172.93        944.28       128.97 o                         
 -20  11   1       2068.53       2015.30       121.62 o                         
 -19  11   1        304.72        263.57        71.56 o                         
 -18  11   1         79.05         53.33        60.90 o                         
 -17  11   1        933.75        837.82       102.32 o                         
 -16  11   1        219.09        236.58        59.65 o                         
 -15  11   1       3573.39       3336.40       239.79 o                         
 -14  11   1        929.79        878.26        78.71 o                         
 -13  11   1         16.93         34.86        83.86 o                         
 -12  11   1        137.31         71.36        55.40 o                         
 -11  11   1        193.46        129.36        36.87 o                         
 -10  11   1       3049.56       2852.90       124.72 o                         
  -9  11   1        194.72        190.33        23.47 o                         
  -8  11   1        151.61        134.13        31.78 o                         
  -7  11   1       3082.77       2943.81        72.45 o                         
  -6  11   1       1395.63       1160.98        41.21 o                         
  -5  11   1        777.04        859.23        67.22 o                         
  -4  11   1       3462.09       3189.22       142.05 o                         
  -3  11   1      10438.22      10940.57       114.50 o                         
  -2  11   1      21324.00      20307.47       196.19 o                         
  -1  11   1        766.84        845.99        33.48 o                         
   0  11   1       9229.54       8683.53        93.43 o                         
   1  11   1        496.33        480.71        20.16 o                         
   2  11   1       3097.08       3500.53        46.92 o                         
   3  11   1        349.55        245.84        14.48 o                         
   4  11   1       3486.75       3398.92        60.57 o                         
   5  11   1       2434.79       2249.06        51.61 o                         
   6  11   1       4274.56       4240.46        55.05 o                         
   7  11   1       9474.29       9567.02        98.55 o                         
   8  11   1       4160.97       4365.64        61.52 o                         
   9  11   1        233.03        188.35        23.42 o                         
  10  11   1        799.45        719.35        30.77 o                         
  11  11   1        162.23        258.62        21.01 o                         
  12  11   1       7321.58       6945.11       142.86 o                         
  13  11   1       1191.05       1166.21        78.48 o                         
  14  11   1        207.91        166.90       102.57 o                         
  15  11   1       2372.54       2332.38       103.53 o                         
  16  11   1        933.13        740.89       113.59 o                         
  17  11   1         52.80         67.68        58.70 o                         
  18  11   1        563.63        560.67        82.23 o                         
  19  11   1       1043.39        798.94        73.64 o                         
  20  11   1        597.63        447.49        73.42 o                         
 -20  12   1        119.02         45.32       131.24 o                         
 -19  12   1        641.00        617.86        84.52 o                         
 -18  12   1       1615.90       1845.39       132.77 o                         
 -17  12   1         44.14         10.30        55.12 o                         
 -16  12   1        810.57        879.11       101.20 o                         
 -15  12   1         31.23        259.20       217.26 o                         
 -14  12   1       3328.14       3143.76       123.31 o                         
 -13  12   1        725.30        586.53        57.40 o                         
 -12  12   1        798.99        779.30        48.12 o                         
 -11  12   1        543.58        683.15        43.27 o                         
 -10  12   1        709.50        728.32        47.81 o                         
  -9  12   1        166.96        264.89        23.61 o                         
  -8  12   1       2594.31       2679.70        55.75 o                         
  -7  12   1       3714.18       3937.90        66.71 o                         
  -6  12   1       6817.35       6799.68       146.20 o                         
  -5  12   1       3617.90       3957.37       152.79 o                         
  -4  12   1          4.34         43.29        42.62 o                         
  -3  12   1        146.51        158.29        34.39 o                         
  -2  12   1        576.98       1060.29        62.19 o                         
  -1  12   1      11128.62      12028.19       124.82 o                         
   0  12   1       4770.83       4950.23        60.79 o                         
   1  12   1       4983.38       5290.08        86.90 o                         
   2  12   1      20740.32      20519.81       210.45 o                         
   3  12   1       2389.34       2301.48        46.20 o                         
   4  12   1       3102.40       3251.81        51.01 o                         
   5  12   1       1076.83       1138.72        38.51 o                         
   6  12   1        892.82        999.01        40.57 o                         
   7  12   1       9315.60       9473.21        98.40 o                         
   8  12   1       1539.01       1508.17        46.37 o                         
   9  12   1       1168.22       1100.43        33.64 o                         
  10  12   1        978.73        963.23        30.77 o                         
  11  12   1        866.97        941.16        35.55 o                         
  12  12   1       1894.00       2067.26       106.05 o                         
  13  12   1        668.93        599.96        38.11 o                         
  14  12   1       2431.60       2205.17        70.07 o                         
  15  12   1        289.71        339.11       100.79 o                         
  16  12   1       1455.70       1452.69       115.09 o                         
  17  12   1       1875.82       1794.12       129.89 o                         
  18  12   1        715.06        533.39        81.84 o                         
  19  12   1        512.08        371.37        84.62 o                         
  20  12   1         21.32         19.87        60.34 o                         
 -19  13   1         24.75         31.34        67.69 o                         
 -18  13   1        415.79        372.38        76.68 o                         
 -17  13   1        197.34        255.59        62.99 o                         
 -16  13   1       1245.82       1421.56       116.48 o                         
 -15  13   1        282.10        184.04        74.82 o                         
 -14  13   1         10.62         16.10        62.71 o                         
 -13  13   1          1.33         21.72        48.11 o                         
 -12  13   1       6660.48       6996.37       201.69 o                         
 -11  13   1       1039.00       1045.82        61.36 o                         
 -10  13   1       1132.32       1059.80        44.62 o                         
  -9  13   1        654.95        684.30        38.25 o                         
  -8  13   1        433.94        366.73        24.30 o                         
  -7  13   1         91.82        134.57        18.95 o                         
  -6  13   1         27.20         65.33        30.41 o                         
  -5  13   1       8014.75       8186.66       130.05 o                         
  -4  13   1       1201.00       1138.33        43.65 o                         
  -3  13   1       5238.36       5581.08        74.61 o                         
  -2  13   1        770.01        818.89        36.77 o                         
  -1  13   1       2556.24       2493.95        37.59 o                         
   0  13   1       8320.08       9114.29       100.54 o                         
   1  13   1        141.28        145.97        26.32 o                         
   2  13   1       5125.68       5199.94        73.73 o                         
   3  13   1       1365.58       1345.47        30.29 o                         
   4  13   1         88.84         98.27        20.97 o                         
   5  13   1       5100.65       5084.50        75.46 o                         
   6  13   1      10833.67      11432.93       125.51 o                         
   7  13   1        281.59        212.42        20.83 o                         
   8  13   1          3.80         -2.55        19.79 o                         
   9  13   1          9.06          4.55        33.29 o                         
  10  13   1      12019.34      12254.32       157.88 o                         
  11  13   1          0.55        -43.40        43.40 o                         
  12  13   1         56.96         -0.29       110.55 o                         
  13  13   1          0.69         -1.45        56.98 o                         
  14  13   1       1476.17       1436.80        91.24 o                         
  15  13   1       2228.70       2023.69       112.85 o                         
  16  13   1        141.50        112.51        57.49 o                         
  17  13   1        649.62        632.53        84.57 o                         
  18  13   1        201.90        235.17        76.47 o                         
  20  13   1        990.55       1051.30       135.25 o                         
 -20  14   1          3.80         95.79        83.40 o                         
 -19  14   1        512.71        380.42        84.04 o                         
 -18  14   1       2551.81       2599.80       156.25 o                         
 -17  14   1        654.30        667.33        80.03 o                         
 -16  14   1       1206.80       1447.43       117.93 o                         
 -15  14   1        120.02         43.14        53.34 o                         
 -14  14   1      10104.96       9914.98       281.47 o                         
 -13  14   1        192.04        205.16        86.93 o                         
 -12  14   1        220.44        303.93        66.07 o                         
 -11  14   1       3138.84       3506.44        77.02 o                         
 -10  14   1       2863.66       2966.34        67.02 o                         
  -9  14   1         34.85         10.63        46.68 o                         
  -8  14   1       5395.54       5076.89        96.73 o                         
  -7  14   1       5436.29       5683.24        87.60 o                         
  -6  14   1       2415.78       2462.81        59.96 o                         
  -5  14   1        646.34        704.75        53.10 o                         
  -4  14   1       4090.82       4324.30        56.47 o                         
  -3  14   1      32936.50      32130.12       304.97 o                         
  -2  14   1       1257.18       1248.28        37.91 o                         
  -1  14   1        591.97       1246.56        57.86 o                         
   0  14   1      24500.21      25924.81       250.06 o                         
   1  14   1       9353.19       9778.92       141.14 o                         
   2  14   1       3267.20       3379.91        87.26 o                         
   3  14   1       2097.53       2102.01        50.03 o                         
   4  14   1       8110.30       7951.00       102.29 o                         
   5  14   1       1050.53       1141.42        29.50 o                         
   6  14   1       1914.02       2037.58        50.19 o                         
   7  14   1      13281.06      12943.36       158.36 o                         
   8  14   1      11077.00      11290.47       144.63 o                         
   9  14   1       1000.00        849.01        40.72 o                         
  10  14   1        172.39        227.93        36.98 o                         
  11  14   1       3055.54       3010.39       116.17 o                         
  12  14   1       3959.68       3595.27       191.23 o                         
  13  14   1       1323.48       1396.41       127.34 o                         
  14  14   1       2916.40       2548.15       126.09 o                         
  15  14   1       1076.95        946.13        99.63 o                         
  16  14   1       2172.09       2206.30       135.08 o                         
  17  14   1        516.99        422.63        77.50 o                         
  18  14   1        338.34        356.15        80.72 o                         
  19  14   1       3254.34       2934.49       190.25 o                         
 -20  15   1       4318.89       4477.68       215.48 o                         
 -19  15   1       1088.13       1025.92       124.58 o                         
 -18  15   1        829.29       1028.68       127.28 o                         
 -17  15   1        449.87        437.17        75.77 o                         
 -16  15   1       3423.68       3478.46       161.81 o                         
 -15  15   1         63.62         64.28        56.49 o                         
 -14  15   1         18.91        124.36       106.21 o                         
 -13  15   1       1377.42       1247.44        89.78 o                         
 -12  15   1      18905.05      18858.06       306.92 o                         
 -11  15   1         15.93          4.42        33.19 o                         
 -10  15   1       1919.11       1849.66        55.53 o                         
  -9  15   1       7447.23       7492.46       111.92 o                         
  -8  15   1       3712.54       3845.74        71.68 o                         
  -7  15   1         58.77        108.00        29.13 o                         
  -6  15   1        104.05         99.73        26.48 o                         
  -5  15   1      20356.90      19741.75       413.62 o                         
  -4  15   1       6503.35       6102.29        77.78 o                         
  -3  15   1       1805.40       2181.11        42.90 o                         
  -2  15   1        172.87        184.36        26.37 o                         
  -1  15   1      20606.13      20862.31       227.00 o                         
   0  15   1       1520.70       2056.34        71.06 o                         
   1  15   1         67.13        148.76        25.55 o                         
   2  15   1      14640.76      13736.58       154.01 o                         
   3  15   1       4206.21       4148.27        81.17 o                         
   4  15   1        350.02        398.09        27.58 o                         
   5  15   1       6907.98       6562.71        90.24 o                         
   6  15   1      22004.45      22004.57       282.23 o                         
   7  15   1          7.30         36.34        34.21 o                         
   8  15   1       2253.81       2364.31        76.92 o                         
   9  15   1        448.12        384.48        40.88 o                         
  10  15   1      10645.09      10832.47       148.33 o                         
  11  15   1         47.42          7.93        89.46 o                         
  12  15   1       2759.12       2683.23       102.66 o                         
  13  15   1       6224.75       5546.11       282.42 o                         
  14  15   1       2680.76       2711.95       141.45 o                         
  15  15   1        678.53        585.58        75.41 o                         
  16  15   1         30.75         33.28        60.14 o                         
  17  15   1       4219.08       4042.78       185.93 o                         
  18  15   1       1988.83       2017.31       150.65 o                         
  19  15   1        397.07        498.33        93.17 o                         
 -20  16   1          1.00        -66.25        82.68 o                         
 -19  16   1       1803.88       1776.27       181.00 o                         
 -18  16   1       2547.68       2394.62       156.04 o                         
 -17  16   1        543.96        457.33        79.23 o                         
 -16  16   1        835.53        892.57       111.94 o                         
 -15  16   1         31.26          4.33        55.14 o                         
 -14  16   1      13529.64      13534.44       309.44 o                         
 -13  16   1        844.53        929.82        81.39 o                         
 -12  16   1        153.79        285.62       118.69 o                         
 -11  16   1      16670.04      16469.20       275.54 o                         
 -10  16   1      10630.90      10536.03       175.02 o                         
  -9  16   1        277.23        321.93        27.64 o                         
  -8  16   1       9073.99       9356.44       129.86 o                         
  -7  16   1       8890.94       8614.79       136.58 o                         
  -6  16   1       2148.26       2163.30        74.05 o                         
  -5  16   1       1511.03       1680.74        72.65 o                         
  -4  16   1       2068.10       2160.67        62.09 o                         
  -3  16   1      22475.09      21702.14       217.11 o                         
  -2  16   1       1304.85       1386.61        72.99 o                         
  -1  16   1          5.98        277.28        66.75 o                         
   0  16   1      10552.63      10673.07       118.91 o                         
   1  16   1      17974.48      17841.46       199.55 o                         
   2  16   1         50.41        214.08        76.49 o                         
   3  16   1       3750.06       3459.45        60.64 o                         
   4  16   1       8462.26       7962.89       106.19 o                         
   5  16   1       5524.81       5249.25       110.14 o                         
   6  16   1       2292.29       2475.65        63.68 o                         
   7  16   1        954.48        879.99        39.86 o                         
   8  16   1      23215.93      23113.40       260.48 o                         
   9  16   1       1312.35       1231.80        48.58 o                         
  10  16   1        128.56        238.70       123.32 o                         
  11  16   1       6900.73       6565.74       167.21 o                         
  12  16   1      15661.63      15706.91       276.94 o                         
  13  16   1        118.97        139.05       114.38 o                         
  14  16   1       2006.67       1964.61       128.71 o                         
  15  16   1       4005.77       3617.24       166.94 o                         
  16  16   1       2091.03       2141.11       141.42 o                         
  17  16   1         86.10         75.32        68.56 o                         
  19  16   1       5619.44       5594.60       240.73 o                         
 -19  17   1       2288.53       2251.00       169.12 o                         
 -18  17   1        909.09        787.23        95.50 o                         
 -17  17   1        374.61        419.15        79.46 o                         
 -16  17   1       6632.37       6395.13       232.62 o                         
 -15  17   1         17.61         24.52        57.72 o                         
 -14  17   1        450.50        505.41       241.24 o                         
 -13  17   1       2177.29       1914.38        98.61 o                         
 -12  17   1       5103.16       4918.22       157.56 o                         
 -11  17   1         12.92         71.75        90.74 o                         
 -10  17   1       3507.60       3737.43        84.81 o                         
  -9  17   1      10999.29      11492.06       156.23 o                         
  -8  17   1        446.40        507.93        34.24 o                         
  -7  17   1       1294.76       1410.62        95.11 o                         
  -6  17   1         33.71          4.81        26.80 o                         
  -5  17   1      53628.29      51493.41      1212.32 o                         
  -4  17   1      13466.19      13740.74       147.82 o                         
  -3  17   1      17708.42      17870.95       185.49 o                         
  -2  17   1       6536.90       7033.45        85.40 o                         
  -1  17   1      14450.88      13506.94       145.83 o                         
   0  17   1       1060.53       1206.69        31.55 o                         
   1  17   1        851.36        838.40        41.77 o                         
   2  17   1      13886.53      13309.68       143.40 o                         
   3  17   1      26877.84      26371.57       314.50 o                         
   4  17   1       4540.31       4167.15        77.15 o                         
   5  17   1       4081.48       3831.83        63.83 o                         
   6  17   1      23680.83      23388.04       290.90 o                         
   7  17   1       4284.01       4165.98       156.35 o                         
   8  17   1       1202.05       1247.99        52.86 o                         
   9  17   1        564.97        623.00        57.94 o                         
  10  17   1      17508.01      17692.85       284.12 o                         
  11  17   1        929.95        905.16        74.58 o                         
  12  17   1        741.25       1222.48       105.07 o                         
  13  17   1       6208.06       5944.16       266.23 o                         
  14  17   1       6651.25       6256.47       223.23 o                         
  15  17   1        369.31        408.52        71.85 o                         
  16  17   1        868.78       1045.64       123.15 o                         
  17  17   1       4548.80       4264.06       196.90 o                         
  18  17   1       2333.79       2288.18       164.98 o                         
  19  17   1         35.71        181.64        87.08 o                         
 -19  18   1        457.38        507.20        95.26 o                         
 -17  18   1        598.75        499.61        84.33 o                         
 -16  18   1        836.93       1082.04       119.76 o                         
 -15  18   1          3.28        -54.75        54.75 o                         
 -14  18   1       7378.47       7033.76       217.67 o                         
 -13  18   1        187.96        182.33       102.52 o                         
 -12  18   1        480.62        614.13       132.64 o                         
 -11  18   1       5003.66       4810.42       140.25 o                         
 -10  18   1        992.29       1007.51       105.88 o                         
  -9  18   1       6246.04       6217.70       104.53 o                         
  -8  18   1       7540.92       7534.78       120.33 o                         
  -7  18   1      20241.67      20115.15       264.35 o                         
  -6  18   1       4693.48       4350.40        93.03 o                         
  -5  18   1       5949.97       6726.82       184.10 o                         
  -4  18   1       6400.14       6230.27        78.94 o                         
  -3  18   1      43453.84      44014.93       415.55 o                         
  -2  18   1       2110.57       2170.43        46.84 o                         
  -1  18   1       4568.94       4762.40        81.39 o                         
   0  18   1       9166.84       8719.49       130.36 o                         
   1  18   1       6131.81       5809.94        83.62 o                         
   2  18   1         32.74         68.59        17.39 o                         
   3  18   1        182.06        236.08        78.74 o                         
   4  18   1      22399.70      21012.59       214.45 o                         
   5  18   1       2645.86       2231.03        86.57 o                         
   6  18   1       1389.77       1492.41        74.38 o                         
   7  18   1        385.26        437.68        34.36 o                         
   8  18   1      26175.74      25550.38       288.88 o                         
   9  18   1       1476.34       1216.96        71.90 o                         
  10  18   1        105.03        155.62       185.23 o                         
  11  18   1       1559.04       1505.64       154.99 o                         
  12  18   1      24548.53      24707.20       380.64 o                         
  13  18   1        344.95        364.14        77.77 o                         
  14  18   1        809.21        959.97       111.84 o                         
  15  18   1       4469.59       4266.40       184.17 o                         
  16  18   1       3368.32       3293.11       170.51 o                         
  17  18   1        447.84        464.52        91.37 o                         
  18  18   1        588.59        703.84        97.75 o                         
  19  18   1       5293.53       5664.67       246.33 o                         
 -19  19   1       2638.19       2537.70       178.49 o                         
 -18  19   1       1735.47       2013.45       159.17 o                         
 -17  19   1        308.11        331.07        78.94 o                         
 -16  19   1       3856.96       4014.20       184.13 o                         
 -15  19   1         31.82        -37.16        62.10 o                         
 -14  19   1       3391.38       3385.49       170.18 o                         
 -13  19   1        735.20        832.02        94.21 o                         
 -12  19   1       4235.80       4110.12       178.53 o                         
 -11  19   1       1363.11       1411.31       110.36 o                         
 -10  19   1       2137.42       2239.31        99.01 o                         
  -9  19   1       1551.11       1643.84        60.64 o                         
  -8  19   1        466.20        532.77        45.71 o                         
  -7  19   1         28.83        105.46        51.20 o                         
  -6  19   1        896.10        839.49        64.74 o                         
  -5  19   1      40560.34      39042.32       574.73 o                         
  -4  19   1       7017.48       6836.08        88.23 o                         
  -3  19   1       2248.37       2841.11        77.81 o                         
  -2  19   1       7950.27       8098.33       102.18 o                         
  -1  19   1      23491.32      21812.12       238.01 o                         
   0  19   1       1888.64       2108.21        51.61 o                         
   1  19   1       5204.27       5132.52       110.61 o                         
   2  19   1      13151.20      12522.30       139.07 o                         
   3  19   1      12215.63      12007.77       207.73 o                         
   4  19   1        106.61        115.81        33.92 o                         
   5  19   1       1295.23       1171.88        35.34 o                         
   6  19   1      13476.81      13235.20       208.92 o                         
   7  19   1         79.00         49.10        56.75 o                         
   8  19   1       2342.99       2205.47        63.87 o                         
   9  19   1       1175.46       1144.43        72.93 o                         
  10  19   1      14963.32      15123.29       262.60 o                         
  11  19   1        963.91        907.14        86.52 o                         
  12  19   1       1658.43       1868.99        98.37 o                         
  13  19   1       1691.71       1468.33       149.63 o                         
  14  19   1       7368.31       6696.18       238.57 o                         
  15  19   1       2110.23       2327.44       147.79 o                         
  16  19   1        128.90        201.10        72.39 o                         
  17  19   1       5144.66       5129.26       310.16 o                         
  18  19   1       2638.74       2768.71       176.61 o                         
 -19  20   1        902.47        865.71       112.44 o                         
 -18  20   1       4683.76       4713.21       216.94 o                         
 -17  20   1        639.18        668.99       112.42 o                         
 -16  20   1       2164.03       2380.73       149.21 o                         
 -15  20   1        520.79        357.52        78.01 o                         
 -14  20   1       5927.87       5339.32       207.82 o                         
 -13  20   1         52.60        -47.29        76.51 o                         
 -12  20   1       1884.35       1906.36       151.92 o                         
 -11  20   1       2050.78       2095.78       184.74 o                         
 -10  20   1       6786.44       6922.10       233.45 o                         
  -9  20   1          5.79        -64.61        64.61 o                         
  -8  20   1        450.12        422.53        38.63 o                         
  -7  20   1       2084.47       1954.11       140.83 o                         
  -6  20   1       5244.35       4711.18       101.30 o                         
  -5  20   1       1475.08       1571.54        85.49 o                         
  -4  20   1        323.30        388.40        25.82 o                         
  -3  20   1      18949.50      19135.85       201.67 o                         
  -2  20   1       2002.68       2147.79        43.09 o                         
  -1  20   1       5372.90       5868.93        87.91 o                         
   0  20   1        252.11        265.51        28.90 o                         
   1  20   1      23512.49      23226.29       320.84 o                         
   2  20   1          0.13         43.45        19.73 o                         
   3  20   1        923.10       1027.68        52.49 o                         
   4  20   1      15511.61      15063.51       164.56 o                         
   5  20   1       2845.70       2491.48        52.17 o                         
   6  20   1        445.94        591.62        65.56 o                         
   7  20   1       2262.22       2104.92        77.04 o                         
   8  20   1       4678.54       4872.90       168.07 o                         
   9  20   1        204.02        137.37       107.50 o                         
  10  20   1         28.03        202.90        47.84 o                         
  11  20   1         76.01        125.92        79.00 o                         
  12  20   1       9519.47       9186.67       207.67 o                         
  13  20   1        202.43        131.03        62.96 o                         
  14  20   1       2543.14       2266.91       145.41 o                         
  15  20   1       1759.31       1619.72       138.42 o                         
  16  20   1       1860.16       1985.68       150.97 o                         
  17  20   1       1226.25       1247.64       145.50 o                         
  18  20   1          1.05         42.28        78.00 o                         
 -18  21   1       1947.00       2252.68       169.33 o                         
 -17  21   1       1733.99       1837.14       182.06 o                         
 -16  21   1       2984.26       3163.09       170.17 o                         
 -15  21   1        336.17        409.27        80.87 o                         
 -14  21   1        822.39       1044.23       119.66 o                         
 -13  21   1        110.83         -7.99       125.86 o                         
 -12  21   1       6830.54       6712.37       241.12 o                         
 -11  21   1       1474.98       1414.13        90.60 o                         
 -10  21   1        942.25       1138.56       150.56 o                         
  -9  21   1       1438.22       1170.31       122.23 o                         
  -8  21   1        834.58        837.68        75.77 o                         
  -7  21   1       1598.04       1605.05        62.23 o                         
  -6  21   1       2560.58       2757.04        77.89 o                         
  -5  21   1      10234.33       9649.89       115.26 o                         
  -4  21   1      14360.88      13715.33       153.31 o                         
  -3  21   1        566.76        768.15        36.63 o                         
  -2  21   1         52.03         89.26        33.53 o                         
  -1  21   1      20168.57      20332.91       213.67 o                         
   0  21   1       3569.30       3629.66        73.23 o                         
   1  21   1       1687.23       1996.43        60.43 o                         
   2  21   1       7499.93       7314.70       104.52 o                         
   3  21   1       3501.55       3208.27        75.14 o                         
   4  21   1         63.31         69.94        28.03 o                         
   5  21   1       4522.19       4298.63       106.46 o                         
   6  21   1       2305.84       1993.29       162.21 o                         
   7  21   1         34.26         63.75        47.82 o                         
   8  21   1        246.99        304.47        56.82 o                         
   9  21   1          0.26         61.31        58.64 o                         
  10  21   1      11997.06      11991.98       233.72 o                         
  11  21   1        132.68        115.69        90.36 o                         
  12  21   1       2567.82       2572.42       115.68 o                         
  13  21   1        974.77        801.96        89.40 o                         
  14  21   1       2324.06       2635.25       156.18 o                         
  15  21   1        667.07        652.26        90.69 o                         
  17  21   1       3086.96       2907.98       180.99 o                         
  18  21   1       1080.10       1466.65       159.30 o                         
 -18  22   1       2490.22       2579.44       179.32 o                         
 -17  22   1         29.59         78.81        79.70 o                         
 -16  22   1         66.41         39.68        73.31 o                         
 -15  22   1        674.18        667.60        90.19 o                         
 -14  22   1       1528.70       1572.82       132.63 o                         
 -13  22   1        903.88       1050.81       117.64 o                         
 -12  22   1       1757.20       1864.39       185.12 o                         
 -11  22   1        161.52         42.29        79.57 o                         
 -10  22   1       2287.38       2220.88       133.38 o                         
  -9  22   1         59.27          9.11        79.39 o                         
  -8  22   1        862.46        864.51       113.57 o                         
  -7  22   1       3310.70       3060.20       108.06 o                         
  -6  22   1       3251.93       3461.15       167.35 o                         
  -5  22   1         99.71        124.50        24.82 o                         
  -4  22   1       1855.93       1915.00        40.84 o                         
  -3  22   1      14277.72      13683.76       155.24 o                         
  -2  22   1       1728.80       1862.74        40.05 o                         
  -1  22   1       5672.61       5641.86        87.81 o                         
   0  22   1        147.86        151.48        25.10 o                         
   1  22   1       1831.52       1956.89        55.05 o                         
   2  22   1        356.45        382.54        27.89 o                         
   3  22   1        448.17        435.59        28.14 o                         
   4  22   1       4037.69       3936.21        70.76 o                         
   5  22   1       1342.28       1265.06        42.41 o                         
   6  22   1          1.53         83.49        50.77 o                         
   7  22   1      14742.32      14336.15       255.30 o                         
   8  22   1       4619.00       4888.04       215.57 o                         
   9  22   1       1589.15       1591.82        88.37 o                         
  10  22   1         74.26         69.25       109.55 o                         
  11  22   1        367.26        143.76       200.25 o                         
  12  22   1       4459.50       4666.45       172.31 o                         
  13  22   1        488.80        389.85        76.82 o                         
  14  22   1       1957.51       1842.30       142.19 o                         
  15  22   1        319.13        127.11        76.11 o                         
  16  22   1        615.99        638.91        97.28 o                         
  17  22   1       1365.45       1434.45       153.77 o                         
 -18  23   1        259.69        284.84        93.06 o                         
 -17  23   1        632.27        786.46       102.69 o                         
 -15  23   1       1482.46       1598.28       146.71 o                         
 -14  23   1         35.45          3.75        65.68 o                         
 -13  23   1        756.06        684.50       119.71 o                         
 -12  23   1       1580.11       1626.16       113.88 o                         
 -11  23   1        127.11         82.46       124.76 o                         
 -10  23   1       2459.03       2387.53       176.05 o                         
  -9  23   1        272.14        254.51       168.30 o                         
  -8  23   1       2124.16       2154.81       139.02 o                         
  -7  23   1         41.44        131.27        66.32 o                         
  -6  23   1       7617.60       7343.11       148.25 o                         
  -5  23   1       3944.56       3770.34        74.07 o                         
  -4  23   1        252.45        266.99        46.59 o                         
  -3  23   1       7200.91       6619.60       161.29 o                         
  -2  23   1        733.77        703.22        35.10 o                         
  -1  23   1       1877.59       2137.95        86.15 o                         
   0  23   1       6095.91       5906.80        81.54 o                         
   1  23   1       2702.14       2805.19        72.76 o                         
   2  23   1       3254.60       2982.46        51.88 o                         
   3  23   1        116.28        138.93        21.87 o                         
   4  23   1       1366.80       1211.95        85.82 o                         
   5  23   1      11017.11      10576.22       145.22 o                         
   6  23   1       2858.59       2713.59        69.71 o                         
   7  23   1       3261.95       3333.72       119.59 o                         
   8  23   1        704.60        737.01        76.44 o                         
   9  23   1          4.21         21.86        82.26 o                         
  10  23   1       7424.87       7398.25       185.98 o                         
  11  23   1       1620.89       1874.60       184.88 o                         
  12  23   1        337.74        404.00       196.61 o                         
  13  23   1          3.99        -48.10        62.98 o                         
  14  23   1        157.27        148.19        72.68 o                         
  15  23   1        803.14        827.32       121.02 o                         
  16  23   1        433.36        403.82        88.69 o                         
  17  23   1        258.43        218.11        83.75 o                         
 -17  24   1        702.69        676.94        99.50 o                         
 -16  24   1         44.66        -57.31        75.15 o                         
 -15  24   1       1029.92       1193.37       137.91 o                         
 -14  24   1        201.12        184.84        72.27 o                         
 -13  24   1       3611.55       3828.21       181.47 o                         
 -12  24   1       1540.16       1604.85       209.23 o                         
 -11  24   1         77.51          4.62        53.61 o                         
 -10  24   1        376.10        297.89        61.89 o                         
  -9  24   1        204.85        246.13        67.65 o                         
  -8  24   1       2647.24       2850.34       114.40 o                         
  -7  24   1       7169.41       6831.22       181.75 o                         
  -6  24   1       7180.77       7210.19       149.62 o                         
  -5  24   1        217.22        221.12        28.95 o                         
  -4  24   1         89.47         80.64        19.92 o                         
  -3  24   1        416.42        483.80        59.82 o                         
  -2  24   1        483.15        515.55        38.40 o                         
  -1  24   1       9921.60       9544.69       118.14 o                         
   0  24   1          0.65         38.37        45.79 o                         
   1  24   1       1417.47       1400.48        37.07 o                         
   2  24   1        521.72        517.00        43.73 o                         
   3  24   1        910.92        963.43        32.59 o                         
   4  24   1       4954.72       4500.92       108.41 o                         
   5  24   1        113.86        156.28        34.83 o                         
   6  24   1         40.75         90.68        52.72 o                         
   7  24   1      12051.22      11677.13       284.46 o                         
   8  24   1       2138.17       2337.03       134.19 o                         
   9  24   1       3275.24       3092.93       135.34 o                         
  10  24   1         52.25        163.11       128.84 o                         
  11  24   1        459.80        474.73       124.08 o                         
  12  24   1       1495.79       1702.21       126.91 o                         
  13  24   1       1917.82       1870.60       142.86 o                         
  14  24   1        878.64        768.26        96.75 o                         
  15  24   1        109.53         -2.08        84.63 o                         
  16  24   1        164.96        141.05        82.03 o                         
  17  24   1       2105.56       2184.34       176.55 o                         
 -17  25   1       1190.81       1400.51       157.64 o                         
 -16  25   1        264.80        281.68        91.17 o                         
 -14  25   1        252.41         97.91        72.26 o                         
 -13  25   1        197.37        334.95        76.55 o                         
 -12  25   1         43.55         78.94       236.21 o                         
 -11  25   1       1848.43       1919.89       121.38 o                         
 -10  25   1       2731.19       2559.28       182.72 o                         
  -9  25   1          9.63        -46.93        46.93 o                         
  -8  25   1       5661.68       5052.28       151.98 o                         
  -7  25   1       1753.22       1624.11       135.64 o                         
  -6  25   1       5350.51       5251.40       207.37 o                         
  -5  25   1          8.02          5.38        43.32 o                         
  -4  25   1        189.95        231.05        25.20 o                         
  -3  25   1       1487.72       1287.38        36.08 o                         
  -2  25   1       1002.41       1042.88        47.40 o                         
  -1  25   1        137.16        228.32        38.16 o                         
   0  25   1       5365.65       5049.02       117.72 o                         
   1  25   1       1028.32       1113.61        35.82 o                         
   2  25   1        164.49        188.54        19.92 o                         
   3  25   1         29.82        -19.13        41.99 o                         
   4  25   1       3021.34       3126.11       137.29 o                         
   5  25   1       4445.00       4585.65        85.88 o                         
   6  25   1       1295.78       1223.81        64.15 o                         
   7  25   1       4502.61       4649.16       143.71 o                         
   8  25   1        873.54        825.57        83.45 o                         
   9  25   1       1263.18       1423.78        94.61 o                         
  10  25   1        477.87        519.84       159.09 o                         
  11  25   1       2532.13       2281.91       198.98 o                         
  12  25   1       1082.34        906.99        93.28 o                         
  13  25   1        637.10        770.53        95.94 o                         
  14  25   1         86.03         74.03        83.32 o                         
  15  25   1       3174.99       2827.64       179.58 o                         
  16  25   1       1309.54       1296.75       155.25 o                         
 -17  26   1       2279.71       2526.00       183.22 o                         
 -16  26   1          5.38         16.48        82.93 o                         
 -15  26   1        423.44        521.87        93.41 o                         
 -14  26   1        149.45        121.68        77.34 o                         
 -13  26   1       7915.20       8572.16       291.79 o                         
 -12  26   1        415.25        728.06       352.68 o                         
 -11  26   1        140.34         39.00       222.57 o                         
 -10  26   1        709.05        561.51       191.56 o                         
  -9  26   1       1488.79       1434.58       235.11 o                         
  -8  26   1       1310.16       1374.37       110.75 o                         
  -7  26   1        817.23        775.62       143.48 o                         
  -6  26   1       2531.13       2349.01       105.13 o                         
  -5  26   1        469.09        574.65        74.23 o                         
  -4  26   1        260.62        -60.68       129.82 o                         
  -3  26   1        392.02        434.03        24.74 o                         
  -2  26   1        894.30       1065.67        63.39 o                         
  -1  26   1       2477.58       2433.69        49.37 o                         
   0  26   1       3356.44       3172.71        77.87 o                         
   1  26   1         20.70        -21.01        32.53 o                         
   2  26   1       9631.98       8865.06       114.65 o                         
   3  26   1         65.33         71.49        42.91 o                         
   4  26   1         88.34        109.74        57.44 o                         
   5  26   1       2302.37       2249.65       129.03 o                         
   6  26   1       1183.44       1248.20        61.69 o                         
   7  26   1       9113.33       9031.31       207.50 o                         
   8  26   1         84.19          8.86        87.03 o                         
   9  26   1       7913.70       7580.88       225.38 o                         
  10  26   1        211.66         68.05       157.93 o                         
  11  26   1       2160.26       2515.75       226.10 o                         
  12  26   1        585.48        648.89        87.40 o                         
  13  26   1       3857.96       4205.47       198.34 o                         
  14  26   1       2314.87       1967.04       191.05 o                         
  15  26   1         14.89         89.17        83.11 o                         
  16  26   1        518.45        507.99       100.55 o                         
 -16  27   1        294.09        220.41        91.68 o                         
 -15  27   1       5287.22       5260.74       232.59 o                         
 -13  27   1         76.89        279.48        76.25 o                         
 -12  27   1         35.15         24.20       173.89 o                         
 -11  27   1       4673.32       4810.13       238.73 o                         
 -10  27   1       1104.45        871.09       248.52 o                         
  -9  27   1       3229.11       3187.39       280.50 o                         
  -8  27   1       2691.54       2519.43       121.71 o                         
  -7  27   1       1663.94       1694.79       103.86 o                         
  -6  27   1       1381.26       1233.23       129.48 o                         
  -5  27   1         35.06         60.01        34.17 o                         
  -4  27   1       2100.69       2076.50        48.24 o                         
  -3  27   1         24.30        109.62       134.27 o                         
  -2  27   1       2216.97       2468.67        81.65 o                         
  -1  27   1        127.76        150.32        37.26 o                         
   0  27   1      15462.88      15023.75       175.29 o                         
   1  27   1        433.10        352.28        46.41 o                         
   2  27   1        453.41        511.62        59.11 o                         
   3  27   1        487.93        439.07        33.70 o                         
   4  27   1       1944.30       1825.47       157.55 o                         
   5  27   1       9551.49       9565.17       195.30 o                         
   6  27   1          5.25         52.56        45.57 o                         
   7  27   1       9424.90       9452.99       507.10 o                         
   8  27   1         83.25        162.23       110.83 o                         
   9  27   1       1864.08       2089.55       124.61 o                         
  10  27   1         11.28          1.90       117.17 o                         
  11  27   1       3187.71       2997.29       161.15 o                         
  12  27   1       1543.44       1747.12       144.77 o                         
  13  27   1        816.52        923.82       111.67 o                         
  14  27   1        260.29         85.34        80.88 o                         
  15  27   1       5572.35       5616.96       244.96 o                         
  16  27   1       1774.97       1994.87       172.62 o                         
 -16  28   1         62.01         45.69        90.09 o                         
 -15  28   1        397.04        364.98        93.63 o                         
 -14  28   1        186.26         71.94        81.11 o                         
 -13  28   1       7899.71       8255.71       295.03 o                         
 -12  28   1         61.84         51.10        69.59 o                         
 -11  28   1        328.61        187.52       242.46 o                         
 -10  28   1       1454.85        987.32       116.09 o                         
  -9  28   1       2673.78       2578.42       205.44 o                         
  -8  28   1       4067.96       4614.44       375.31 o                         
  -7  28   1       1497.30       1395.76       101.97 o                         
  -6  28   1       6088.14       6046.70       176.21 o                         
  -5  28   1       1720.30       1611.31        74.60 o                         
  -4  28   1       3445.50       3395.68        95.36 o                         
  -3  28   1       1409.69       1389.11        72.59 o                         
  -2  28   1       7655.88       7401.23       114.96 o                         
  -1  28   1       2295.09       2370.65        99.47 o                         
   0  28   1       2002.07       2342.75        64.05 o                         
   1  28   1       1216.87       1177.87        56.26 o                         
   2  28   1      13113.41      12819.37       156.87 o                         
   3  28   1       1308.86       1409.10        57.71 o                         
   4  28   1        115.39         60.43        95.14 o                         
   5  28   1       3124.91       3157.66       128.56 o                         
   6  28   1       1392.45       1428.06        73.02 o                         
   7  28   1       5943.29       6840.15       212.27 o                         
   8  28   1        682.29        643.89       166.99 o                         
   9  28   1       6755.19       6628.07       439.57 o                         
  10  28   1        111.28        103.27       220.72 o                         
  11  28   1       1524.60       1819.07       138.65 o                         
  12  28   1          1.06        -52.82        72.29 o                         
  13  28   1       4126.80       3889.74       219.93 o                         
  14  28   1       2989.79       2954.45       188.82 o                         
  15  28   1       2644.50       3189.31       195.11 o                         
 -15  29   1       4512.57       5142.95       232.90 o                         
 -14  29   1          0.62         15.13        77.34 o                         
 -13  29   1        239.80        237.53       107.06 o                         
 -12  29   1        144.51        185.59        75.74 o                         
 -11  29   1       3238.04       3432.52       598.04 o                         
 -10  29   1       1714.73       1571.82       123.48 o                         
  -9  29   1       1835.84       1870.33       337.86 o                         
  -8  29   1       5508.40       5147.71       310.88 o                         
  -7  29   1       6162.81       6368.46       296.92 o                         
  -6  29   1        717.41        713.92        84.31 o                         
  -5  29   1          2.29          8.13        90.96 o                         
  -4  29   1       7459.01       7329.97       113.82 o                         
  -3  29   1        127.41        184.30        65.46 o                         
  -2  29   1       1709.00       1988.14        64.96 o                         
  -1  29   1        623.95        615.76        54.32 o                         
   0  29   1      19919.51      19622.78       221.76 o                         
   1  29   1       1891.72       1818.43        98.77 o                         
   2  29   1         75.03        249.33        37.78 o                         
   3  29   1        528.76        609.81        94.13 o                         
   4  29   1       1551.02       1388.71       101.57 o                         
   5  29   1       9784.57      10136.35       229.88 o                         
   6  29   1        626.46        604.67        61.21 o                         
   7  29   1       6264.30       6175.03       285.03 o                         
   8  29   1         41.67        400.73       313.71 o                         
   9  29   1       4271.49       4728.07       269.43 o                         
  10  29   1        116.50       -119.59       235.72 o                         
  11  29   1       2572.33       2792.09       159.24 o                         
  12  29   1        188.19        243.64        94.57 o                         
  13  29   1       2645.61       3099.76       185.89 o                         
  14  29   1         70.73        243.73        93.34 o                         
  15  29   1       5134.90       5705.48       256.83 o                         
 -15  30   1        404.66        497.44       105.11 o                         
 -14  30   1        105.03         42.37        83.54 o                         
 -13  30   1       5828.20       6406.24       256.82 o                         
 -12  30   1         99.87        172.02        84.03 o                         
 -11  30   1         23.04         -2.55       266.13 o                         
 -10  30   1       2306.59       2033.82       401.91 o                         
  -9  30   1       3807.08       3833.66       163.53 o                         
  -8  30   1       4971.01       5114.13       619.32 o                         
  -7  30   1        973.07       1021.63       105.85 o                         
  -6  30   1       5568.79       5891.62       195.42 o                         
  -5  30   1        992.27        997.45        43.81 o                         
  -4  30   1       1034.48       1081.55        42.22 o                         
  -3  30   1       2107.32       2075.85       124.82 o                         
  -2  30   1       9537.75       9536.30       127.02 o                         
  -1  30   1       2055.90       1994.47        50.75 o                         
   0  30   1        837.33       1179.90        46.80 o                         
   1  30   1       1586.17       1574.16        67.69 o                         
   2  30   1       9254.78       9378.03       131.68 o                         
   3  30   1        857.41        834.65        94.86 o                         
   4  30   1         68.07        134.94        54.26 o                         
   5  30   1       1240.46       1369.76       112.63 o                         
   6  30   1       1152.15       1112.11        99.30 o                         
   7  30   1       2668.42       3212.77       253.75 o                         
   8  30   1         21.94       -137.42       285.72 o                         
   9  30   1       4487.82       4772.39       356.53 o                         
  10  30   1        579.82        504.18        83.27 o                         
  11  30   1       2779.20       3153.82       178.16 o                         
  12  30   1         29.90          1.75        82.48 o                         
  13  30   1       3802.41       3953.11       208.28 o                         
  14  30   1       2922.87       3211.66       199.71 o                         
 -14  31   1         12.72        -62.39        81.32 o                         
 -13  31   1          1.87        -16.93        80.47 o                         
 -12  31   1         13.01        -42.32        82.50 o                         
 -11  31   1       1912.75       2118.54       156.40 o                         
 -10  31   1        839.66        799.08       305.28 o                         
  -9  31   1        352.95        331.66       275.11 o                         
  -8  31   1       9450.24       9269.06       363.24 o                         
  -7  31   1       4410.20       4437.47       278.00 o                         
  -6  31   1       1192.91       1396.28       280.43 o                         
  -5  31   1        118.73        124.76        50.59 o                         
  -4  31   1       4887.64       4999.46        99.24 o                         
  -3  31   1         46.45         13.12        71.19 o                         
  -2  31   1       2466.30       2485.58        95.16 o                         
  -1  31   1       1666.13       1478.60        72.15 o                         
   0  31   1       8005.96       8212.41       115.63 o                         
   1  31   1        664.31        844.83        75.36 o                         
   2  31   1        812.69       1045.84        95.99 o                         
   3  31   1       3739.82       3811.79        81.23 o                         
   4  31   1        886.89        909.43        60.33 o                         
   5  31   1       4366.70       4709.73       256.25 o                         
   6  31   1         16.23        -25.84       205.47 o                         
   7  31   1       7212.39       7601.87       288.55 o                         
   8  31   1       1603.34       1789.71       140.12 o                         
   9  31   1       2463.84       2896.53       349.04 o                         
  10  31   1        214.32        247.94        77.96 o                         
  12  31   1         90.98        184.81        85.28 o                         
  13  31   1        634.50        840.75       107.72 o                         
  14  31   1        360.75        564.78       112.20 o                         
 -14  32   1         61.29        199.31        93.96 o                         
 -13  32   1       2957.75       3520.86       202.57 o                         
 -12  32   1         37.17        -44.44        76.56 o                         
 -10  32   1       1687.19       1639.62       143.81 o                         
  -9  32   1       3124.31       3322.26       169.59 o                         
  -8  32   1       2532.45       2895.80       157.21 o                         
  -7  32   1        130.66         28.04       357.67 o                         
  -6  32   1       4594.25       4759.76       320.92 o                         
  -5  32   1       1081.33        951.28        42.80 o                         
  -4  32   1        644.52        707.64        77.41 o                         
  -3  32   1        694.24        697.28        46.18 o                         
  -2  32   1       2856.16       2973.26        72.04 o                         
  -1  32   1        154.12        153.21        54.84 o                         
   0  32   1       1076.33       1346.17        49.90 o                         
   1  32   1       5169.16       5315.70       210.58 o                         
   2  32   1       8596.70       8515.83       195.02 o                         
   3  32   1       1074.74       1102.14        84.81 o                         
   4  32   1        546.76        589.78        83.22 o                         
   5  32   1       1145.37       1199.38        76.38 o                         
   6  32   1         10.51         66.83       278.06 o                         
   7  32   1       2783.66       3082.48       151.83 o                         
   8  32   1        362.70        332.69        79.26 o                         
   9  32   1       3536.11       3751.07       272.55 o                         
  10  32   1        366.78        320.48        81.81 o                         
  11  32   1        186.12        354.88        91.34 o                         
  12  32   1          4.53        -21.90        80.25 o                         
  13  32   1       2701.31       3603.89       206.03 o                         
 -12  33   1         24.24        -77.08        77.08 o                         
 -11  33   1       1450.01       1816.35       157.24 o                         
 -10  33   1        331.79        252.46        85.18 o                         
  -9  33   1        479.17        468.48        84.18 o                         
  -8  33   1       2642.77       2901.16       164.94 o                         
  -7  33   1       3126.75       3293.47       166.72 o                         
  -6  33   1       1459.60       1533.20       127.06 o                         
  -5  33   1        314.16        247.14        28.66 o                         
  -4  33   1       1098.06       1113.52        94.91 o                         
  -3  33   1         82.19         25.26        29.76 o                         
  -2  33   1       1292.84       1331.09        56.86 o                         
  -1  33   1        416.46        392.98        35.17 o                         
   0  33   1      10481.46      11269.83       162.65 o                         
   1  33   1        277.43        414.78        35.92 o                         
   2  33   1        354.74        535.50        76.65 o                         
   3  33   1        353.35        435.30        34.62 o                         
   4  33   1       1363.69       1272.71        75.03 o                         
   5  33   1       2088.45       2305.98       201.70 o                         
   6  33   1         17.48        -34.43       117.30 o                         
   7  33   1       5607.16       6066.46      1084.87 o                         
   8  33   1       1228.02        205.20       710.29 o                         
   9  33   1        452.30        556.74        91.23 o                         
  11  33   1        984.56        952.77       112.04 o                         
  12  33   1        629.20        761.38       109.24 o                         
  13  33   1        122.43        137.95        92.62 o                         
 -13  34   1       1542.13       1992.29       175.42 o                         
 -12  34   1        320.93        371.40       100.50 o                         
 -11  34   1          8.62         40.51        81.37 o                         
 -10  34   1        174.88        121.17       112.90 o                         
  -9  34   1       2156.41       2300.15       161.05 o                         
  -8  34   1       1245.33       1495.33       140.56 o                         
  -7  34   1         41.37        110.49        70.78 o                         
  -6  34   1       1871.64       2096.66       140.38 o                         
  -5  34   1        669.40        579.74        34.44 o                         
  -4  34   1          2.43        -11.40        28.79 o                         
  -3  34   1        284.20        268.31        34.24 o                         
  -2  34   1       3320.03       3198.67        86.30 o                         
  -1  34   1        410.73        444.38        37.73 o                         
   0  34   1        384.69        564.04        66.93 o                         
   1  34   1         75.29        219.55        34.93 o                         
   2  34   1       7506.47       7330.31       238.02 o                         
   3  34   1        684.26        897.34       102.72 o                         
   4  34   1        144.90        127.92        30.98 o                         
   5  34   1        208.13        345.56        39.99 o                         
   6  34   1       1371.45       1966.82       139.18 o                         
   7  34   1       3282.58       4017.68       188.20 o                         
   8  34   1        175.25        169.95        75.82 o                         
   9  34   1        529.54        502.08       108.65 o                         
  10  34   1          7.23        166.09        84.89 o                         
  11  34   1        107.35         97.07        82.17 o                         
  12  34   1        540.85        336.14       100.97 o                         
 -12  35   1        567.82        444.56        99.16 o                         
 -11  35   1        175.81        251.62        90.71 o                         
 -10  35   1        190.89        102.73        83.85 o                         
  -8  35   1        218.40        162.62        79.76 o                         
  -7  35   1        974.59        809.10        96.84 o                         
  -6  35   1        203.82        208.46        74.52 o                         
  -5  35   1        583.25        424.68        41.14 o                         
  -4  35   1       1193.34       1206.52        69.07 o                         
  -3  35   1          2.67         30.10        49.68 o                         
  -2  35   1        423.67        476.26        38.34 o                         
  -1  35   1         52.63         44.01        82.34 o                         
   0  35   1       3227.63       3701.37       107.91 o                         
   1  35   1       1051.16       1116.06        73.58 o                         
   2  35   1       1132.51       1254.65       116.00 o                         
   3  35   1        563.25        548.30        40.62 o                         
   4  35   1       1986.78       1964.85        80.37 o                         
   5  35   1        944.23       1015.45       144.49 o                         
   6  35   1        967.71       1119.36       129.29 o                         
   7  35   1        140.81        332.88        83.19 o                         
   8  35   1        669.33        735.95        98.56 o                         
   9  35   1        423.35        407.84        96.41 o                         
  10  35   1       1012.35       1253.66       152.94 o                         
  11  35   1        144.88        119.41        89.97 o                         
 -11  36   1        173.06         37.64        88.42 o                         
 -10  36   1         69.73        -54.31        83.45 o                         
  -9  36   1        206.30        300.03        94.47 o                         
  -8  36   1         83.78        126.17        82.88 o                         
  -7  36   1       1397.42       1398.62       138.51 o                         
  -6  36   1         85.71        101.06        72.26 o                         
  -5  36   1         52.75        -18.44        34.89 o                         
  -4  36   1         69.71         50.43        38.45 o                         
  -3  36   1        710.71        615.70        49.14 o                         
  -2  36   1        820.97        773.83        60.67 o                         
  -1  36   1        907.53        789.11        60.91 o                         
   0  36   1         14.73         58.78        40.51 o                         
   1  36   1        411.77        288.12        67.95 o                         
   2  36   1       1195.18       1407.33       141.41 o                         
   3  36   1        214.11        281.37        43.58 o                         
   4  36   1       1262.39       1064.20        87.38 o                         
   5  36   1          0.73         51.08        37.12 o                         
   6  36   1        484.10        738.20        92.57 o                         
   7  36   1       1679.79       1994.11       153.54 o                         
   9  36   1        176.26        163.39        89.64 o                         
  10  36   1          7.35         13.43        86.47 o                         
  11  36   1          8.42        -27.81        89.31 o                         
 -10  37   1       1599.44       1769.92       170.41 o                         
  -9  37   1       1213.58       1102.08       115.12 o                         
  -8  37   1        366.08        196.97        87.01 o                         
  -7  37   1        765.94        751.62       101.27 o                         
  -6  37   1         40.26        -55.24        72.99 o                         
  -5  37   1       1145.86       1038.55        69.53 o                         
  -4  37   1         29.22         27.83        42.88 o                         
  -3  37   1          8.26         34.64        51.39 o                         
  -2  37   1         65.75         89.12        66.74 o                         
  -1  37   1        822.85        818.57        62.61 o                         
   0  37   1       1554.86       1532.68        82.38 o                         
   1  37   1        383.63        405.08        47.22 o                         
   2  37   1       1650.91       1654.94       105.20 o                         
   3  37   1       1250.82       1103.87        75.59 o                         
   4  37   1          0.96          4.98        38.58 o                         
   5  37   1         63.25         16.09        38.29 o                         
   6  37   1        952.03        915.43       101.58 o                         
   7  37   1        198.21        418.42       135.17 o                         
   8  37   1         23.51        141.28        87.15 o                         
   9  37   1         96.09        162.14        89.81 o                         
  10  37   1       3381.02       3474.85       203.36 o                         
  -9  38   1        114.77        119.43        92.18 o                         
  -8  38   1        306.06        413.91        95.06 o                         
  -6  38   1        137.39          3.87        78.69 o                         
  -5  38   1        303.74        280.05        43.65 o                         
  -4  38   1        102.56         43.92        41.49 o                         
  -3  38   1       2232.25       2281.92        91.50 o                         
  -2  38   1          5.23        -29.37        40.52 o                         
  -1  38   1       1734.63       1865.16        88.33 o                         
   0  38   1        450.84        463.39        77.07 o                         
   1  38   1       1227.65        973.25        78.10 o                         
   2  38   1         78.56        192.54        45.47 o                         
   3  38   1         35.30        152.59        45.16 o                         
   4  38   1       1962.99       2007.92       161.13 o                         
   5  38   1        611.26        535.86        49.92 o                         
   6  38   1        913.84        686.53       100.50 o                         
   7  38   1       1222.23       1283.01       156.69 o                         
   8  38   1       2674.76       2911.26       185.64 o                         
   9  38   1        128.93        -54.67        87.01 o                         
  -8  39   1        536.62        446.29        97.41 o                         
  -7  39   1        240.59        118.23        85.83 o                         
  -5  39   1       1232.72       1155.02        69.79 o                         
  -4  39   1         17.34         57.50        44.68 o                         
  -3  39   1        474.57        612.96        55.66 o                         
  -2  39   1          0.75          4.36        45.33 o                         
  -1  39   1       2951.47       2935.26       107.19 o                         
   0  39   1        341.71        504.09        70.24 o                         
   1  39   1       1267.12       1457.55        86.53 o                         
   2  39   1       3857.31       4257.43       127.18 o                         
   3  39   1       3530.19       3860.26       118.54 o                         
   4  39   1        523.25        620.30        54.30 o                         
   5  39   1        907.07       1139.15        84.81 o                         
   6  39   1       2155.86       2236.31       204.68 o                         
   7  39   1        123.21         79.35        84.55 o                         
   8  39   1         86.69        199.71        90.07 o                         
  -7  40   1       1659.11       1588.01       164.83 o                         
  -6  40   1        573.97        418.34        93.26 o                         
  -5  40   1       1243.86       1377.30       151.26 o                         
  -4  40   1         63.69        117.91        62.94 o                         
  -3  40   1       5188.60       5344.86       143.32 o                         
  -2  40   1        102.90        113.80        49.40 o                         
  -1  40   1       1228.94       1685.38        94.46 o                         
   0  40   1        986.86       1028.95        85.58 o                         
   1  40   1       2839.26       3250.91       114.05 o                         
   2  40   1          2.31         84.13        72.52 o                         
   3  40   1        561.95        814.28        71.38 o                         
   4  40   1       1851.00       1876.41        94.49 o                         
   6  40   1        950.97        881.67       109.32 o                         
  -5  41   1       4901.40       4986.17       227.57 o                         
  -4  41   1       1779.18       1934.73        99.32 o                         
  -3  41   1       1844.31       2225.97       161.72 o                         
  -2  41   1        643.35        687.98        61.27 o                         
  -1  41   1       4510.77       5271.03       267.93 o                         
   0  41   1          5.51        -12.49        49.92 o                         
   1  41   1        524.14        658.11        79.57 o                         
   2  41   1        781.93        932.52       118.43 o                         
   3  41   1       1495.93       1760.49        97.09 o                         
   4  41   1        145.89        151.56        66.86 o                         
   5  41   1        968.85       1198.44       121.87 o                         
  -3  42   1       5580.20       6126.82       167.31 o                         
  -2  42   1        966.50       1196.35        96.98 o                         
  -1  42   1        206.16        345.23        58.00 o                         
   0  42   1        466.36        565.80        62.58 o                         
   1  42   1        947.82       1132.41        96.02 o                         
   2  42   1         16.01         72.25        53.99 o                         
 -21   0   2       6326.60       6405.23       172.91 o                         
 -20   0   2         15.65         33.06       138.32 o                         
 -19   0   2      11032.67      10683.83       234.26 o                         
 -18   0   2       2022.22       2101.83        74.22 o                         
 -17   0   2       5931.84       5866.89       117.25 o                         
 -16   0   2       2229.14       2127.63       133.38 o                         
 -15   0   2       8625.67       8350.21       197.05 o                         
 -14   0   2      14993.99      15011.02       208.16 o                         
 -13   0   2         46.49        222.86        55.51 o                         
 -12   0   2        661.87        433.82        58.32 o                         
 -11   0   2       6075.23       5973.31        94.69 o                         
 -10   0   2      20618.09      20318.54       271.71 o                         
  -9   0   2      31448.32      33895.62       434.95 o                         
  -8   0   2      26770.77      27985.62       492.19 o                         
  -7   0   2      26302.94      28278.12       420.70 o                         
  -6   0   2     136596.64     137816.81      3429.10 o                         
  -5   0   2      30849.80      33974.99       891.72 o                         
  -4   0   2         36.84        155.17        33.58 o                         
  -3   0   2      16649.30      13361.25       327.04 o                         
  -2   0   2       2738.62       2865.07        65.59 o                         
   2   0   2         11.82         32.74         8.76 o                         
   3   0   2      32673.95      31275.44       458.96 o                         
   4   0   2       1875.58       1753.47        35.50 o                         
   5   0   2      43165.22      41835.93       587.18 o                         
   6   0   2       4234.67       4382.59        73.53 o                         
   7   0   2       6975.70       6570.19       119.59 o                         
   8   0   2       7260.21       7289.69       119.51 o                         
   9   0   2      11026.55      10802.88       165.86 o                         
  10   0   2         73.05         58.57        17.30 o                         
  11   0   2        807.06        938.43        41.87 o                         
  12   0   2      11124.30      11538.30       161.57 o                         
  13   0   2       1737.15       1926.57        68.19 o                         
  14   0   2       3514.98       3411.41        89.88 o                         
  15   0   2        286.44        245.88        32.79 o                         
  16   0   2      11357.28      11187.15       313.87 o                         
  17   0   2       3137.71       3202.28       109.42 o                         
  18   0   2        111.47        196.73        61.06 o                         
  19   0   2          0.66        -17.78        54.28 o                         
  20   0   2       5872.35       5924.02       169.59 o                         
 -21   1   2       3095.37       3067.51        84.63 o                         
 -20   1   2        836.18        847.74        63.99 o                         
 -19   1   2       3092.35       3257.11        78.96 o                         
 -18   1   2          2.46         16.78        23.81 o                         
 -17   1   2       6032.51       5834.95        82.82 o                         
 -16   1   2       2051.59       2122.50        65.04 o                         
 -15   1   2       9360.31       9715.53       106.84 o                         
 -14   1   2         31.29        137.40        37.97 o                         
 -13   1   2      33654.37      34303.59       295.02 o                         
 -12   1   2      18325.30      18681.38       171.06 o                         
 -11   1   2        220.33        241.71        28.64 o                         
 -10   1   2        620.15        704.24        35.49 o                         
  -9   1   2      13128.95      13797.06       159.13 o                         
  -8   1   2     126788.27     124728.40      1946.77 o                         
  -7   1   2        424.99        678.50        31.56 o                         
  -6   1   2      61401.16      59537.30       726.98 o                         
  -5   1   2      10253.36      10601.18       131.35 o                         
  -4   1   2      18698.23      17876.00       164.40 o                         
  -3   1   2       1028.38        944.12        24.70 o                         
  -2   1   2      25581.91      24857.60       278.26 o                         
   1   1   2      14120.51      13393.13       309.64 o                         
   2   1   2      10379.62      10104.84        89.11 o                         
   3   1   2       2143.95       2612.93        28.55 o                         
   4   1   2       3412.21       2764.56        33.02 o                         
   5   1   2       1268.59       1439.15        23.40 o                         
   6   1   2          0.64          8.42         9.34 o                         
   7   1   2      39878.96      39555.88       404.25 o                         
   8   1   2      10572.47      10789.78       127.32 o                         
   9   1   2      12716.56      13191.02       133.10 o                         
  10   1   2        274.57        269.98        14.92 o                         
  11   1   2       8156.08       8819.58        90.49 o                         
  12   1   2        650.00        628.48        25.92 o                         
  13   1   2       1055.29       1181.99        39.72 o                         
  14   1   2      21360.56      21098.59       193.72 o                         
  15   1   2       1920.52       2054.95        47.16 o                         
  16   1   2        820.09        903.94        52.61 o                         
  17   1   2        636.33        600.88        37.17 o                         
  18   1   2       7702.78       7787.27       133.51 o                         
  19   1   2        340.80        278.60        43.59 o                         
  20   1   2       1004.74       1058.98        61.14 o                         
 -21   2   2       5376.20       5249.89       108.13 o                         
 -20   2   2       1692.02       1501.84       108.15 o                         
 -19   2   2       9282.67       9227.35       148.47 o                         
 -18   2   2       1377.42       1253.97        49.32 o                         
 -17   2   2       6225.20       6433.30        88.23 o                         
 -16   2   2        137.74        147.32        28.20 o                         
 -15   2   2      12094.98      11997.55       125.26 o                         
 -14   2   2      15301.02      15789.14       153.33 o                         
 -13   2   2        540.98        673.08        33.39 o                         
 -12   2   2        451.54        707.05        30.48 o                         
 -11   2   2       6078.10       5922.67        73.81 o                         
 -10   2   2      26602.72      26990.72       257.03 o                         
  -9   2   2        243.52        339.50        26.36 o                         
  -8   2   2      23809.72      24878.09       245.03 o                         
  -7   2   2      30126.79      30897.58       298.05 o                         
  -6   2   2     110924.30     107398.15      2264.51 o                         
  -5   2   2       2814.02       2474.56        31.55 o                         
  -4   2   2      18611.71      17946.38       157.66 o                         
  -3   2   2       4753.18       4790.25        72.40 o                         
  -2   2   2      29749.21      31608.31       752.37 o                         
  -1   2   2        204.07        267.53        44.22 o                         
   0   2   2      80059.56      71312.70      1245.01 o                         
   1   2   2      33674.28      33262.56       457.39 o                         
   2   2   2      23331.56      23811.61       223.82 o                         
   3   2   2      12918.27      12683.63       109.00 o                         
   4   2   2      19572.19      20286.07       172.31 o                         
   5   2   2      20345.54      20248.25       174.57 o                         
   6   2   2       3964.25       4516.58        53.25 o                         
   7   2   2       3919.53       3008.09        43.29 o                         
   8   2   2        158.56        184.26        16.38 o                         
   9   2   2      11538.01      11984.73       117.97 o                         
  10   2   2        626.27        668.57        29.56 o                         
  11   2   2       1632.05       1729.80        35.63 o                         
  12   2   2      12773.90      12947.15       125.37 o                         
  13   2   2       1795.08       1992.19        42.71 o                         
  14   2   2        270.13        387.29        47.69 o                         
  15   2   2        279.55        318.11        37.05 o                         
  16   2   2      12820.95      12802.76       188.78 o                         
  17   2   2       1205.58       1322.35        66.04 o                         
  18   2   2          0.67         63.99        31.86 o                         
  19   2   2         24.95        -18.90        34.78 o                         
  20   2   2       5373.37       5505.00       114.99 o                         
 -21   3   2       2066.50       1906.58        72.70 o                         
 -20   3   2       1610.81       1538.36       101.89 o                         
 -19   3   2       4697.62       4878.63        97.91 o                         
 -18   3   2       2584.55       2460.83        59.76 o                         
 -17   3   2       4324.49       4278.70        74.64 o                         
 -16   3   2       4478.90       4409.08        85.28 o                         
 -15   3   2      10229.35      10668.67       114.57 o                         
 -14   3   2        789.73       1012.04        50.64 o                         
 -13   3   2      43695.93      43935.77       390.78 o                         
 -12   3   2      22050.40      22160.32       228.25 o                         
 -11   3   2       2442.53       2443.81        71.62 o                         
 -10   3   2        149.42        144.55        17.17 o                         
  -9   3   2      10835.64      10849.58       131.00 o                         
  -8   3   2      66083.85      64979.07       843.10 o                         
  -7   3   2      13041.22      15194.35       170.68 o                         
  -6   3   2      82564.41      78364.13      1185.79 o                         
  -5   3   2        486.93        462.24        20.16 o                         
  -4   3   2      37943.28      37644.25       335.46 o                         
  -3   3   2      36638.96      35217.52       580.02 o                         
  -2   3   2     124918.88     119788.75      2077.40 o                         
  -1   3   2      17365.29      16372.70       406.68 o                         
   1   3   2       3970.66       4335.51       142.66 o                         
   2   3   2         13.99         38.58        11.79 o                         
   3   3   2       2388.57       3215.15        33.51 o                         
   4   3   2        157.05        301.49        12.19 o                         
   5   3   2       4669.44       4926.42        51.35 o                         
   6   3   2       3998.84       3528.15        49.23 o                         
   7   3   2      54681.60      55252.30       515.36 o                         
   8   3   2       2436.17       2586.37        37.44 o                         
   9   3   2       6226.68       6565.07        79.86 o                         
  10   3   2          1.28         -7.22        24.56 o                         
  11   3   2       8078.30       8027.96        91.76 o                         
  12   3   2       6300.09       6770.26        81.37 o                         
  13   3   2       4155.85       4221.60        58.65 o                         
  14   3   2      21215.67      20759.68       191.58 o                         
  15   3   2        121.94        154.48        51.74 o                         
  16   3   2         65.51        192.48        47.35 o                         
  17   3   2        343.75        354.29        42.93 o                         
  18   3   2       5329.33       5216.54       103.68 o                         
  19   3   2       1722.40       1628.88        69.10 o                         
  20   3   2       2610.98       2999.55        86.89 o                         
 -21   4   2       3387.74       3438.24        96.04 o                         
 -20   4   2       3309.17       3105.81        81.93 o                         
 -19   4   2       2233.77       2251.41        68.35 o                         
 -18   4   2       1582.57       1451.83        49.80 o                         
 -17   4   2       3318.36       3374.14        64.91 o                         
 -16   4   2       1990.16       2011.04        62.61 o                         
 -15   4   2      12003.32      12087.62       126.28 o                         
 -14   4   2       2628.81       2490.38        50.59 o                         
 -13   4   2         46.74        178.15        25.37 o                         
 -12   4   2        254.38        343.43        21.76 o                         
 -11   4   2       9153.32       9668.55       106.59 o                         
 -10   4   2      29119.99      29935.17       285.74 o                         
  -9   4   2       1683.45       1944.86        40.49 o                         
  -8   4   2       8182.98       8646.75       181.05 o                         
  -7   4   2      16982.39      16223.22       201.11 o                         
  -6   4   2      72003.99      69527.81       645.38 o                         
  -5   4   2          7.25         31.44         8.98 o                         
  -4   4   2      11166.32      10514.61       105.94 o                         
  -3   4   2        213.13        321.04        23.36 o                         
  -2   4   2      21921.63      21219.04       822.53 o                         
  -1   4   2       1025.67       1342.62        29.56 o                         
   0   4   2      45213.82      44192.47       581.92 o                         
   1   4   2       2147.27       1904.86        27.68 o                         
   2   4   2       2390.29       2307.06        36.24 o                         
   3   4   2       6013.74       6107.11        62.30 o                         
   4   4   2      17802.38      19009.86       162.68 o                         
   5   4   2      27502.74      27916.37       247.23 o                         
   6   4   2       4863.33       5362.66        58.08 o                         
   7   4   2      11851.38      11808.68       112.11 o                         
   8   4   2        166.41        156.93        11.90 o                         
   9   4   2       8408.34       8753.07        91.92 o                         
  10   4   2        127.97         76.75        23.87 o                         
  11   4   2        226.36        267.47        26.98 o                         
  12   4   2       2437.60       2431.99        44.75 o                         
  13   4   2         71.79        135.37        18.59 o                         
  14   4   2        252.23        274.24        39.46 o                         
  15   4   2        627.84        605.71        33.65 o                         
  16   4   2       4548.64       4412.33        77.19 o                         
  17   4   2        138.17        129.23        27.29 o                         
  18   4   2          0.67         59.64        30.41 o                         
  19   4   2        688.11        613.02        95.39 o                         
  20   4   2       4632.23       4786.67       156.55 o                         
 -21   5   2        673.06        774.51        67.31 o                         
 -20   5   2         94.74        132.85        51.84 o                         
 -19   5   2       3956.41       3937.10        94.81 o                         
 -18   5   2        749.76        610.53        36.21 o                         
 -17   5   2       1416.38       1327.19        51.60 o                         
 -16   5   2        905.01        774.97        54.09 o                         
 -15   5   2       6132.48       6089.09       104.01 o                         
 -14   5   2       3635.66       3591.34        56.35 o                         
 -13   5   2      14836.42      15641.47       165.83 o                         
 -12   5   2      12718.92      12664.66       135.42 o                         
 -11   5   2       4398.70       4115.02        71.58 o                         
 -10   5   2       2847.67       2926.98        57.16 o                         
  -9   5   2       2225.76       2327.60        38.35 o                         
  -8   5   2      53023.85      51745.86       531.91 o                         
  -7   5   2      47671.16      48366.16       633.82 o                         
  -6   5   2      36882.07      37216.84       335.73 o                         
  -5   5   2       4464.24       4422.90        83.57 o                         
  -4   5   2      17181.46      16413.34       172.20 o                         
  -3   5   2       5474.99       5654.92        78.38 o                         
  -2   5   2       1205.80       1590.18        22.58 o                         
  -1   5   2      77637.95      76393.49      1099.96 o                         
   0   5   2      10772.28      11847.51       119.12 o                         
   1   5   2      18993.63      19696.15       193.37 o                         
   2   5   2      67880.88      64643.91       875.54 o                         
   3   5   2      10881.96      10958.33       105.61 o                         
   4   5   2       3667.56       4002.73        51.43 o                         
   5   5   2       1478.88       1355.51        30.95 o                         
   6   5   2       3014.63       3477.88        45.37 o                         
   7   5   2      39954.70      40093.43       340.40 o                         
   8   5   2       3688.71       3755.70        47.39 o                         
   9   5   2       4000.42       4221.40        59.26 o                         
  10   5   2        747.78        845.64        29.55 o                         
  11   5   2       1300.40       1414.92        36.43 o                         
  12   5   2       3000.64       3187.38        50.77 o                         
  13   5   2       4478.34       4311.96        63.77 o                         
  14   5   2      12271.92      12387.42       145.93 o                         
  15   5   2        430.75        390.14        51.99 o                         
  16   5   2         18.95         41.81        35.16 o                         
  17   5   2       3737.26       3624.49        73.44 o                         
  18   5   2        774.50        744.66        50.88 o                         
  19   5   2       1326.30       1216.66        99.01 o                         
  20   5   2        439.89        567.89        67.33 o                         
 -21   6   2       1476.18       1448.42        78.74 o                         
 -20   6   2       4873.59       4812.97       109.74 o                         
 -19   6   2       1553.32       1681.06        74.86 o                         
 -18   6   2       2158.63       2008.97        57.93 o                         
 -17   6   2        254.15        228.11        33.89 o                         
 -16   6   2       1205.21       1228.83        68.46 o                         
 -15   6   2       7311.28       7023.04       120.63 o                         
 -14   6   2       4482.90       4130.61        71.55 o                         
 -13   6   2        425.78        386.85        40.54 o                         
 -12   6   2       1671.86       1814.56        36.54 o                         
 -11   6   2       2191.23       2067.74        36.03 o                         
 -10   6   2      12957.13      13065.27       136.28 o                         
  -9   6   2       3300.60       3595.96        46.58 o                         
  -8   6   2        235.50        263.37        32.64 o                         
  -7   6   2      26376.57      28066.97       279.95 o                         
  -6   6   2      10513.11      10321.59       207.87 o                         
  -5   6   2      29740.38      30222.54       397.65 o                         
  -4   6   2       6860.67       6553.90        91.15 o                         
  -3   6   2       4181.70       4559.40        67.88 o                         
  -2   6   2     113640.37     111097.66      1376.56 o                         
  -1   6   2      43653.16      43628.91       681.50 o                         
   0   6   2      29415.07      28244.46       270.16 o                         
   1   6   2      53209.48      49748.43       454.60 o                         
   2   6   2      13546.22      14414.93       161.06 o                         
   3   6   2      15718.96      15829.73       161.28 o                         
   4   6   2       9795.44      10526.96       104.91 o                         
   5   6   2       9465.74       8914.49       125.98 o                         
   6   6   2      30378.74      32268.99       314.24 o                         
   7   6   2      16223.98      18978.36       171.16 o                         
   8   6   2        372.24        370.75        28.10 o                         
   9   6   2        955.24        925.68        26.89 o                         
  10   6   2        667.92        702.70        34.32 o                         
  11   6   2        731.53        851.84        33.19 o                         
  12   6   2       1335.83       1190.25        33.25 o                         
  13   6   2        786.35        743.46        29.97 o                         
  14   6   2          5.07         32.48        53.95 o                         
  15   6   2       2399.07       2165.30        56.00 o                         
  16   6   2        601.48        535.94        32.38 o                         
  17   6   2        138.08        104.18        30.02 o                         
  18   6   2         23.83        -16.38        46.36 o                         
  19   6   2        855.67        671.13        67.61 o                         
  20   6   2       1025.84       1082.84        93.29 o                         
 -21   7   2        219.03        169.49        63.43 o                         
 -20   7   2        514.89        622.42        54.79 o                         
 -19   7   2          2.21         26.26        29.47 o                         
 -18   7   2       4666.05       4730.54        86.33 o                         
 -17   7   2       1306.19       1132.12        81.04 o                         
 -16   7   2       1234.18       1215.48       135.92 o                         
 -15   7   2        472.15        475.24        48.56 o                         
 -14   7   2      13315.89      13290.26       177.31 o                         
 -13   7   2      14482.53      14963.28       171.18 o                         
 -12   7   2       5295.96       5278.91        72.30 o                         
 -11   7   2      11471.08      11171.43       130.61 o                         
 -10   7   2       7429.99       7547.03       106.08 o                         
  -9   7   2       2646.33       2759.69       104.58 o                         
  -8   7   2      25022.06      23500.12       250.69 o                         
  -7   7   2      21619.45      21239.02       245.53 o                         
  -6   7   2      20781.70      21358.08       354.44 o                         
  -5   7   2        120.70        126.44        25.71 o                         
  -4   7   2       5720.08       5292.53        79.65 o                         
  -3   7   2      33159.40      33862.44       414.04 o                         
  -2   7   2         92.12         85.21         9.66 o                         
  -1   7   2      58899.90      57679.63       662.81 o                         
   0   7   2         97.23        279.02        17.32 o                         
   1   7   2      20199.17      20497.97       190.19 o                         
   2   7   2      12077.46      12815.06       148.10 o                         
   3   7   2       9892.09      10529.47       113.91 o                         
   4   7   2       9603.46       9767.66        99.79 o                         
   5   7   2        592.61        543.65        20.49 o                         
   6   7   2       2890.78       3081.15        43.95 o                         
   7   7   2       1658.15       1443.68        32.80 o                         
   8   7   2      10753.02      11141.35       134.13 o                         
   9   7   2       5777.34       5473.28        68.98 o                         
  10   7   2         69.97         83.41        17.38 o                         
  11   7   2        268.10        201.93        23.34 o                         
  12   7   2       3934.35       4128.10        83.59 o                         
  13   7   2        596.38        663.98        44.54 o                         
  14   7   2      13309.90      12770.33       171.21 o                         
  15   7   2       2209.06       2085.81        86.56 o                         
  16   7   2         26.15         36.49        41.03 o                         
  17   7   2       2158.96       2281.67       105.79 o                         
  18   7   2         21.73        -22.80        48.20 o                         
  19   7   2       5288.24       5294.97       163.78 o                         
  20   7   2        774.33        787.60        74.90 o                         
 -21   8   2        459.39        382.25        64.23 o                         
 -20   8   2      13308.03      13414.41       294.75 o                         
 -19   8   2        819.39        746.85        47.27 o                         
 -18   8   2       1629.95       1763.20        54.61 o                         
 -17   8   2        779.81        738.68        65.48 o                         
 -16   8   2       4912.36       4694.57        87.90 o                         
 -15   8   2      10269.27      10229.30       261.02 o                         
 -14   8   2       2971.10       3036.27       101.75 o                         
 -13   8   2       2000.26       2405.73        63.35 o                         
 -12   8   2      10577.08      10605.42       123.83 o                         
 -11   8   2       1719.08       1849.98        45.33 o                         
 -10   8   2       3010.03       3046.17        72.16 o                         
  -9   8   2      19616.23      20102.02       233.78 o                         
  -8   8   2        561.15        679.12        47.12 o                         
  -7   8   2      12688.57      13832.41       168.76 o                         
  -6   8   2       3085.91       2644.02        60.27 o                         
  -5   8   2      36732.46      35628.03       596.12 o                         
  -4   8   2       5381.07       5797.87       121.74 o                         
  -3   8   2       1510.83       1420.37        30.23 o                         
  -2   8   2          1.91         64.47         8.53 o                         
  -1   8   2      95493.58      93802.50      1045.01 o                         
   0   8   2       2951.44       3038.09        62.92 o                         
   1   8   2      10188.59       9798.82        99.60 o                         
   2   8   2       2627.43       2445.48        37.91 o                         
   3   8   2       9375.17       9892.77       110.42 o                         
   4   8   2        936.72        717.54        18.66 o                         
   5   8   2        879.69       1044.74        23.81 o                         
   6   8   2       3034.27       2775.38        41.35 o                         
   7   8   2       6504.49       6640.99        79.11 o                         
   8   8   2         17.67         10.00        14.93 o                         
   9   8   2        549.99        581.03        31.36 o                         
  10   8   2         70.26         71.20        24.40 o                         
  11   8   2       1440.74       1443.46        41.68 o                         
  12   8   2        567.30        550.61        48.08 o                         
  13   8   2       1453.17       1662.25        56.08 o                         
  14   8   2       2213.04       2347.06       102.24 o                         
  15   8   2       1270.92       1272.84        65.27 o                         
  16   8   2        382.54        342.30        42.91 o                         
  17   8   2       1602.33       1446.85        95.01 o                         
  18   8   2        545.99        509.70        68.09 o                         
  19   8   2       1704.73       1810.94       252.34 o                         
  20   8   2         33.71        -16.96        64.04 o                         
 -21   9   2         11.60         19.13        57.72 o                         
 -20   9   2        877.31        838.29       122.39 o                         
 -19   9   2          1.62        -46.28        46.28 o                         
 -18   9   2      12325.25      12236.86       249.92 o                         
 -17   9   2         10.80         16.96        33.08 o                         
 -16   9   2        600.74        590.70        55.25 o                         
 -15   9   2          2.54         26.52        32.58 o                         
 -14   9   2      15288.50      16244.50       181.02 o                         
 -13   9   2      14273.49      14446.98       161.95 o                         
 -12   9   2       1877.47       1850.92        60.06 o                         
 -11   9   2      21645.51      21942.76       246.30 o                         
 -10   9   2       2523.17       2330.75        64.07 o                         
  -9   9   2      13951.66      14052.82       168.68 o                         
  -8   9   2      15364.18      15761.48       181.29 o                         
  -7   9   2      32291.26      32028.18       397.43 o                         
  -6   9   2       2469.19       2710.50        91.49 o                         
  -5   9   2       2533.83       2508.40       123.13 o                         
  -4   9   2       1325.97       1727.32        44.85 o                         
  -3   9   2      60320.58      58383.34       939.92 o                         
  -2   9   2       2682.75       3099.46        46.30 o                         
  -1   9   2         10.93         25.54        10.79 o                         
   0   9   2      24472.60      24905.38       261.69 o                         
   1   9   2       2500.67       2486.54        37.78 o                         
   2   9   2       6580.42       5937.83        66.48 o                         
   3   9   2      31696.11      32703.62       322.78 o                         
   4   9   2       1409.77       1176.23        30.87 o                         
   5   9   2      26985.06      26862.12       251.13 o                         
   6   9   2         38.90         14.62        10.32 o                         
   7   9   2        848.43        851.78        32.09 o                         
   8   9   2       5953.91       5917.14        98.11 o                         
   9   9   2       1026.86       1127.77        44.69 o                         
  10   9   2      12784.67      12706.44       151.20 o                         
  11   9   2        700.28        757.34        45.38 o                         
  12   9   2       9009.97       9098.26       123.81 o                         
  13   9   2       5461.58       5442.91       102.97 o                         
  14   9   2       5795.42       5552.61       110.78 o                         
  15   9   2       2217.85       2328.54        80.11 o                         
  16   9   2        445.07        509.00        52.41 o                         
  17   9   2       3229.83       3181.76       156.27 o                         
  18   9   2        305.43        290.81        71.38 o                         
  19   9   2       7975.81       7728.92       206.43 o                         
  20   9   2       1529.98       1344.18       193.44 o                         
 -21  10   2        836.86        813.96        97.43 o                         
 -20  10   2      13071.89      13567.42       300.66 o                         
 -19  10   2          0.01        -48.46        48.46 o                         
 -18  10   2       1527.12       1865.55       128.01 o                         
 -17  10   2        899.94        856.82       100.48 o                         
 -16  10   2       5753.48       5574.19       196.11 o                         
 -15  10   2       3141.77       3088.57       147.11 o                         
 -14  10   2        321.59        677.28        75.74 o                         
 -13  10   2      15428.23      15530.39       223.47 o                         
 -12  10   2      11128.87      11357.86       183.83 o                         
 -11  10   2       8128.79       8469.11       137.84 o                         
 -10  10   2        950.31        883.44        43.75 o                         
  -9  10   2      24661.59      25334.07       275.58 o                         
  -8  10   2       7995.62       8078.15       109.02 o                         
  -7  10   2       9980.31      10432.22       171.02 o                         
  -6  10   2       2076.45       2701.31        61.67 o                         
  -5  10   2      90850.85      90397.85      1148.94 o                         
  -4  10   2        130.78        118.98        30.77 o                         
  -3  10   2       3407.28       3467.33        66.25 o                         
  -2  10   2        848.09        771.52        34.41 o                         
  -1  10   2     141860.73     142809.73      1778.47 o                         
   0  10   2      18080.64      16808.40       188.51 o                         
   1  10   2       5047.26       5113.08        63.89 o                         
   2  10   2       2842.14       2786.62        41.63 o                         
   3  10   2      13573.68      13538.60       164.73 o                         
   4  10   2        925.43       1340.40        41.79 o                         
   5  10   2       3423.16       3345.10        42.14 o                         
   6  10   2      19643.85      19356.51       189.58 o                         
   7  10   2        126.28        139.38        18.65 o                         
   8  10   2       2145.08       1889.31        37.42 o                         
   9  10   2        199.53        148.05        34.93 o                         
  10  10   2      11009.41      11237.58       139.37 o                         
  11  10   2       1447.85       1523.67        48.10 o                         
  12  10   2       1722.23       1881.39        69.63 o                         
  13  10   2       1655.62       1904.16        97.40 o                         
  14  10   2       8622.86       8465.46       233.16 o                         
  15  10   2       5024.20       5100.08       137.47 o                         
  16  10   2        640.02        703.67        83.44 o                         
  17  10   2       3730.26       4038.52       175.97 o                         
  18  10   2          1.35        -56.58        56.58 o                         
  19  10   2       2667.72       2638.68       130.92 o                         
  20  10   2         25.69         17.32       156.30 o                         
 -21  11   2        729.86        761.68       119.10 o                         
 -20  11   2        169.19        306.21        98.61 o                         
 -19  11   2         14.09          5.30        63.50 o                         
 -18  11   2       8165.82       8074.05       267.00 o                         
 -17  11   2         27.90         54.43        53.34 o                         
 -16  11   2          7.37          0.52        48.16 o                         
 -15  11   2        426.10        426.99       128.81 o                         
 -14  11   2      15643.12      15969.71       277.16 o                         
 -13  11   2       4808.34       4778.35       109.69 o                         
 -12  11   2        806.09        845.18        80.61 o                         
 -11  11   2      16820.06      17201.44       208.81 o                         
 -10  11   2      16236.55      16280.09       196.06 o                         
  -9  11   2       2260.86       2489.32        95.15 o                         
  -8  11   2      14139.37      14414.94       171.29 o                         
  -7  11   2      52397.37      52754.04       561.30 o                         
  -6  11   2       8129.34       9205.30       148.51 o                         
  -5  11   2       2562.74       2400.33       130.04 o                         
  -4  11   2       3049.55       3321.21        65.12 o                         
  -3  11   2     106857.61     102461.52      1958.89 o                         
  -2  11   2        850.25        758.99        26.23 o                         
  -1  11   2         86.62        140.07        38.67 o                         
   0  11   2      10578.08      10406.15       114.14 o                         
   1  11   2      44462.95      42536.04       446.09 o                         
   2  11   2      24952.22      25867.92       243.55 o                         
   3  11   2        117.47        134.00        31.02 o                         
   4  11   2      17942.32      18823.67       200.44 o                         
   5  11   2      16934.73      16691.18       154.82 o                         
   6  11   2          5.74         18.51        11.34 o                         
   7  11   2       6580.02       6866.43        75.53 o                         
   8  11   2      22455.90      23549.37       231.76 o                         
   9  11   2       1888.23       1892.81        43.44 o                         
  10  11   2      17791.02      17644.73       215.08 o                         
  11  11   2       2278.19       2378.53        92.53 o                         
  12  11   2      23152.41      23401.62       332.91 o                         
  13  11   2      10712.54      10335.39       160.00 o                         
  14  11   2         54.03        142.66        72.94 o                         
  15  11   2       4294.77       4254.87       104.28 o                         
  16  11   2        567.70        577.22        78.85 o                         
  17  11   2       3287.54       3238.53       161.84 o                         
  18  11   2        369.30        364.10        78.83 o                         
  19  11   2       7058.40       7057.65       202.12 o                         
 -21  12   2        351.94        515.71        71.40 o                         
 -20  12   2       9109.30       9053.54       229.78 o                         
 -19  12   2         32.29         83.71        67.06 o                         
 -18  12   2        738.54        767.30        83.09 o                         
 -17  12   2        363.77        259.56        61.48 o                         
 -16  12   2       5931.41       5717.91       204.66 o                         
 -15  12   2       2724.34       2575.17       164.68 o                         
 -14  12   2         94.83        292.71        95.09 o                         
 -13  12   2       7749.57       7741.01       187.74 o                         
 -12  12   2      12617.93      12990.46       194.75 o                         
 -11  12   2        526.40        715.55        52.74 o                         
 -10  12   2          1.01         39.71        50.09 o                         
  -9  12   2      14775.77      14936.21       181.03 o                         
  -8  12   2       4870.31       4477.22       122.86 o                         
  -7  12   2      13495.06      13656.35       171.54 o                         
  -6  12   2       3183.90       3303.43        77.87 o                         
  -5  12   2      59327.75      57358.90       614.31 o                         
  -4  12   2        344.62        652.60        40.27 o                         
  -3  12   2       4689.85       5342.73        70.97 o                         
  -2  12   2         14.25         11.46        18.41 o                         
  -1  12   2      58246.11      55808.92       709.17 o                         
   0  12   2      49812.36      49739.86       559.93 o                         
   1  12   2       5944.10       6337.36        79.01 o                         
   2  12   2      23467.41      21621.77       314.43 o                         
   3  12   2      34624.22      32723.98       336.89 o                         
   4  12   2      15401.93      15532.25       171.39 o                         
   5  12   2       1239.28       1327.35        26.35 o                         
   6  12   2      60214.71      60640.17       512.42 o                         
   7  12   2       4460.69       4695.11        57.28 o                         
   8  12   2         32.23         27.78        14.31 o                         
   9  12   2        347.73        351.39        20.69 o                         
  10  12   2      18123.36      18158.78       202.35 o                         
  11  12   2       3244.50       3494.67        65.89 o                         
  12  12   2          4.99        109.12        44.51 o                         
  13  12   2      10783.19      11114.35       230.96 o                         
  14  12   2       6193.13       5715.07       155.51 o                         
  15  12   2        455.26        481.35        40.29 o                         
  16  12   2       1729.10       1668.55       102.55 o                         
  17  12   2       3956.12       3984.51       181.94 o                         
  18  12   2        690.34        808.86        93.93 o                         
  19  12   2       1702.49       1717.41       195.30 o                         
 -20  13   2        211.70        329.77        95.27 o                         
 -19  13   2        317.73        210.56        74.85 o                         
 -18  13   2       7920.93       7743.62       263.44 o                         
 -17  13   2        189.35        156.37        60.43 o                         
 -16  13   2        190.02        281.83        63.57 o                         
 -15  13   2        133.74        150.04       126.18 o                         
 -14  13   2      18132.10      18226.91       339.73 o                         
 -13  13   2       8583.49       8118.11       181.62 o                         
 -12  13   2        163.63        197.47        33.96 o                         
 -11  13   2      16974.38      17234.86       212.31 o                         
 -10  13   2      12894.78      12740.79       165.01 o                         
  -9  13   2       2463.24       2332.00        55.41 o                         
  -8  13   2       5102.20       5235.39        83.46 o                         
  -7  13   2      53983.43      53411.42       571.42 o                         
  -6  13   2        366.78        314.89        25.26 o                         
  -5  13   2       1902.63       2136.31       120.43 o                         
  -4  13   2       3335.31       2841.92        47.27 o                         
  -3  13   2      17983.91      15784.94       175.27 o                         
  -2  13   2        596.54        875.07        32.14 o                         
  -1  13   2        168.24        238.71        52.47 o                         
   0  13   2        633.71        694.44        84.85 o                         
   1  13   2      49946.71      49873.33       481.15 o                         
   2  13   2       4019.75       4275.62        68.47 o                         
   3  13   2       1684.61       1767.37        39.09 o                         
   4  13   2      14946.40      13756.99       156.94 o                         
   5  13   2        798.28        510.57        50.31 o                         
   6  13   2       2681.65       2515.89        55.11 o                         
   7  13   2        983.19       1060.12        26.31 o                         
   8  13   2      14895.57      15430.12       150.70 o                         
   9  13   2       1820.77       1854.55        34.90 o                         
  10  13   2       1982.29       1824.51        56.17 o                         
  11  13   2      12561.76      12124.17       185.11 o                         
  12  13   2      16205.77      16097.21       219.49 o                         
  13  13   2       4821.14       4948.85       179.04 o                         
  14  13   2        610.87        791.62        89.29 o                         
  15  13   2       9205.62       9438.79       181.58 o                         
  16  13   2         54.91         62.54        39.62 o                         
  17  13   2       2506.85       2458.61       151.98 o                         
  18  13   2        380.41        327.24        77.80 o                         
  19  13   2       7022.30       7093.65       266.00 o                         
 -20  14   2       7246.51       6763.74       309.37 o                         
 -19  14   2         85.82        140.03        76.08 o                         
 -18  14   2        274.04        348.33        76.50 o                         
 -17  14   2        175.27        110.81        61.61 o                         
 -16  14   2       6274.89       6003.06       216.01 o                         
 -15  14   2       3270.78       3129.37       138.48 o                         
 -14  14   2        910.16       1274.57       172.05 o                         
 -13  14   2       7791.38       7952.32       227.34 o                         
 -12  14   2      10487.20      10041.75       212.49 o                         
 -11  14   2        471.48        375.30        41.04 o                         
 -10  14   2       1089.69       1043.74        53.05 o                         
  -9  14   2       3666.08       3595.79        92.58 o                         
  -8  14   2       2827.33       2597.55        68.32 o                         
  -7  14   2       4665.28       4734.58       119.84 o                         
  -6  14   2       1427.99       1512.04        53.23 o                         
  -5  14   2      38314.60      37020.82       417.79 o                         
  -4  14   2         13.70         33.93        29.43 o                         
  -3  14   2      12738.61      12146.58       129.64 o                         
  -2  14   2          8.79         53.60        30.14 o                         
  -1  14   2      15142.40      13176.11       138.97 o                         
   0  14   2      21838.22      22591.78       221.59 o                         
   1  14   2       1184.45       1275.73       141.47 o                         
   2  14   2       3375.32       2653.58        40.65 o                         
   3  14   2       9171.61       8710.57        97.99 o                         
   4  14   2       9879.33       9971.23       122.39 o                         
   5  14   2       2131.45       2048.37        44.12 o                         
   6  14   2      25276.67      25431.62       231.92 o                         
   7  14   2        147.24        201.77        22.75 o                         
   8  14   2       1518.09       1526.96        46.41 o                         
   9  14   2       2417.07       2347.09        45.10 o                         
  10  14   2       3840.25       3738.04        76.96 o                         
  11  14   2         86.09        123.04        39.28 o                         
  12  14   2        880.02        856.85        49.73 o                         
  13  14   2      15999.51      15431.37       234.54 o                         
  14  14   2       1139.76       1168.60        97.16 o                         
  15  14   2       1235.80       1369.81       170.84 o                         
  16  14   2        498.29        430.69        73.53 o                         
  17  14   2       1424.93       1400.70       135.89 o                         
  18  14   2        438.25        432.83        95.48 o                         
  19  14   2       1454.13       1246.85       152.51 o                         
 -20  15   2         66.37        139.03        86.21 o                         
 -19  15   2        182.38        194.49        79.64 o                         
 -18  15   2       4662.04       4701.68       201.33 o                         
 -17  15   2         95.01        109.65        62.01 o                         
 -16  15   2        905.33       1060.73       112.91 o                         
 -15  15   2        121.93        190.27        83.88 o                         
 -14  15   2       8113.90       7789.13       227.07 o                         
 -13  15   2      14513.02      14444.32       264.47 o                         
 -12  15   2        578.50        689.54        98.23 o                         
 -11  15   2       9200.96       9455.02       170.75 o                         
 -10  15   2         40.05        -29.23        73.83 o                         
  -9  15   2       2717.83       2531.35        60.17 o                         
  -8  15   2       6571.88       6615.85       104.23 o                         
  -7  15   2      38628.52      37634.98       470.43 o                         
  -6  15   2        185.07        250.54        25.77 o                         
  -5  15   2        238.72        273.27        76.12 o                         
  -4  15   2      14292.00      14150.87       149.32 o                         
  -3  15   2      44674.96      43646.93       493.01 o                         
  -2  15   2         15.67         28.38        13.33 o                         
  -1  15   2         40.01        124.70        20.36 o                         
   0  15   2       8930.89       8822.41       100.42 o                         
   1  15   2       7497.17       7005.51       118.38 o                         
   2  15   2       5284.23       5132.09        67.11 o                         
   3  15   2      14030.37      14531.45       152.39 o                         
   4  15   2       1065.06        956.80        29.36 o                         
   5  15   2       3687.10       3542.75        84.99 o                         
   6  15   2       4643.90       4478.46        60.89 o                         
   7  15   2       3181.85       3149.06        56.16 o                         
   8  15   2       1343.10       1255.62        33.16 o                         
   9  15   2       1091.82        984.20        26.34 o                         
  10  15   2       5559.63       5419.71       131.40 o                         
  11  15   2       3077.84       2774.44        99.74 o                         
  12  15   2       9638.14       9153.36       205.95 o                         
  13  15   2       2149.98       2179.17        97.93 o                         
  14  15   2         58.03        140.67        55.40 o                         
  15  15   2       3123.32       3259.55       371.69 o                         
  16  15   2        433.19        486.89        78.05 o                         
  17  15   2       3848.01       3838.80       184.61 o                         
  19  15   2       6085.65       6076.48       250.83 o                         
 -20  16   2       6611.28       6574.14       261.16 o                         
 -18  16   2        605.79        570.45        87.50 o                         
 -17  16   2          2.68         82.02        62.93 o                         
 -16  16   2       2952.65       2969.63       152.39 o                         
 -15  16   2       2604.95       2502.04       139.45 o                         
 -14  16   2        451.49        551.67        85.99 o                         
 -13  16   2       3236.60       3516.53       216.54 o                         
 -12  16   2       1421.04       1475.96       138.36 o                         
 -11  16   2         47.40          4.59        60.61 o                         
 -10  16   2       1025.11       1060.78        77.83 o                         
  -9  16   2       1548.61       1524.55        69.43 o                         
  -8  16   2        466.03        422.33        28.27 o                         
  -7  16   2        210.50        245.95        55.12 o                         
  -6  16   2        931.44        933.86        46.11 o                         
  -5  16   2      30510.26      31525.31       368.40 o                         
  -4  16   2        384.08        468.60        21.68 o                         
  -3  16   2       3671.68       3773.20        52.95 o                         
  -2  16   2         75.38         77.44        27.21 o                         
  -1  16   2      12888.99      11829.78       145.58 o                         
   0  16   2       2534.95       2334.16        80.76 o                         
   1  16   2        927.24       1105.76        39.41 o                         
   2  16   2       4888.88       4510.11        68.80 o                         
   3  16   2      11390.12      11114.18       123.10 o                         
   4  16   2       1648.35       1570.80        38.07 o                         
   5  16   2         88.94         62.28        26.34 o                         
   6  16   2      11931.51      11563.98       128.20 o                         
   7  16   2        514.91        545.24        37.02 o                         
   8  16   2       3716.36       3806.76        74.34 o                         
   9  16   2        612.82        525.93        56.74 o                         
  10  16   2       1844.74       1710.68        81.27 o                         
  11  16   2        699.08        700.14        68.66 o                         
  12  16   2        164.32        288.89        79.52 o                         
  13  16   2       1320.02       1465.21       156.16 o                         
  14  16   2       2193.10       2234.67       144.48 o                         
  15  16   2       2418.85       2515.06       146.29 o                         
  16  16   2         15.84        -34.84        63.04 o                         
  17  16   2        569.71        711.84        96.11 o                         
  18  16   2        278.67        264.81        84.67 o                         
  19  16   2       1970.79       2180.32       176.57 o                         
 -20  17   2          2.50         45.87        83.42 o                         
 -19  17   2        795.50        787.09       102.89 o                         
 -18  17   2        928.51        928.59       100.66 o                         
 -17  17   2        513.40        604.69        84.46 o                         
 -16  17   2       1278.50       1129.29       118.92 o                         
 -15  17   2        419.89        316.08        70.62 o                         
 -14  17   2       2547.54       2321.03       183.77 o                         
 -13  17   2       2717.00       2798.88       206.90 o                         
 -12  17   2       1948.69       2069.38       213.74 o                         
 -11  17   2       1954.40       2056.92       335.37 o                         
 -10  17   2         49.28         33.15        26.05 o                         
  -9  17   2       1624.90       1624.49        76.53 o                         
  -8  17   2        669.53        806.17        60.53 o                         
  -7  17   2       4038.13       4206.97        91.97 o                         
  -6  17   2        877.28        828.79        43.40 o                         
  -5  17   2        246.74        429.02        47.44 o                         
  -4  17   2        466.77        451.98        42.09 o                         
  -3  17   2      31441.90      31445.33       304.81 o                         
  -2  17   2        926.47        946.37        40.25 o                         
  -1  17   2       7435.71       7690.48        92.28 o                         
   0  17   2       1498.06       1703.45        46.36 o                         
   1  17   2        129.90         69.59        19.58 o                         
   2  17   2        662.86        696.32        24.08 o                         
   3  17   2        869.89        790.12        41.41 o                         
   4  17   2        436.01        450.31        29.59 o                         
   5  17   2       1299.43       1110.89        34.75 o                         
   6  17   2       2436.88       2341.81       111.81 o                         
   7  17   2       3092.53       3144.24        82.25 o                         
   8  17   2      12180.63      11453.36       152.31 o                         
   9  17   2       1313.81       1309.05        68.92 o                         
  10  17   2         61.34        -48.97        73.64 o                         
  11  17   2        349.71        231.46        50.02 o                         
  12  17   2       7341.36       7237.59       186.86 o                         
  13  17   2       2205.20       1933.32       113.74 o                         
  14  17   2       2815.95       2913.51       151.85 o                         
  15  17   2         20.80        -10.47        60.81 o                         
  16  17   2         17.72        -24.23        63.87 o                         
  17  17   2       1920.33       1709.55       171.95 o                         
  18  17   2         14.36        -75.81        77.38 o                         
 -19  18   2        513.75        586.79        96.27 o                         
 -18  18   2        167.74        244.29        82.14 o                         
 -17  18   2        228.58         72.70        68.93 o                         
 -16  18   2          2.02         -4.53        60.36 o                         
 -15  18   2       1863.29       1574.56       124.69 o                         
 -14  18   2        903.33        881.46        99.99 o                         
 -13  18   2         88.95        409.19       143.28 o                         
 -12  18   2        550.70        510.05        94.72 o                         
 -11  18   2          2.88        152.01       120.42 o                         
 -10  18   2         18.16        -50.14        71.75 o                         
  -9  18   2        353.32        397.25        53.02 o                         
  -8  18   2         57.26         16.41        30.50 o                         
  -7  18   2      12114.70      11358.08       183.95 o                         
  -6  18   2       8274.28       8088.29       154.54 o                         
  -5  18   2       5128.67       5030.39       119.61 o                         
  -4  18   2        679.91        534.07        29.46 o                         
  -3  18   2        312.41        618.54        48.85 o                         
  -2  18   2       7266.74       7143.43        87.78 o                         
  -1  18   2      25641.28      25026.20       274.15 o                         
   0  18   2       8600.50       8190.80       127.38 o                         
   1  18   2       2759.62       2553.53        43.99 o                         
   2  18   2         97.96        102.09        28.85 o                         
   3  18   2        397.82        293.81        48.76 o                         
   4  18   2       2863.13       2765.22        53.39 o                         
   5  18   2       7992.82       7948.80       109.00 o                         
   6  18   2       8113.06       8034.78       117.55 o                         
   7  18   2       1453.54       1460.17        83.81 o                         
   8  18   2        983.82       1182.30        94.49 o                         
   9  18   2       2877.75       2838.61       118.90 o                         
  10  18   2          7.75         -6.88        59.65 o                         
  11  18   2       1107.78       1150.19        79.85 o                         
  12  18   2        728.40        699.86        65.60 o                         
  13  18   2         30.73         73.28        73.33 o                         
  14  18   2        490.87        451.71        73.31 o                         
  15  18   2        277.83        303.32        74.74 o                         
  16  18   2        679.40        628.45        90.23 o                         
  17  18   2        353.10        268.54        97.94 o                         
  18  18   2          1.85        -20.42        77.91 o                         
 -19  19   2        287.03        238.94        87.31 o                         
 -17  19   2        576.57        523.67        85.55 o                         
 -16  19   2         30.04        -25.73        63.59 o                         
 -15  19   2       1283.93       1169.81       121.40 o                         
 -14  19   2        430.23        406.59       141.24 o                         
 -13  19   2       3717.50       3854.52       224.32 o                         
 -12  19   2       2018.09       2184.03       120.14 o                         
 -11  19   2         95.36         58.68        46.21 o                         
 -10  19   2       2932.61       2572.56       102.01 o                         
  -9  19   2       4250.43       4204.49        85.37 o                         
  -8  19   2       9625.41       9112.30       192.32 o                         
  -7  19   2       2819.53       2941.15       109.60 o                         
  -6  19   2       3009.08       3049.38        76.22 o                         
  -5  19   2       3484.15       3365.54        86.22 o                         
  -4  19   2       9942.93       9712.12       113.86 o                         
  -3  19   2       5203.28       5151.55       108.34 o                         
  -2  19   2       1849.82       1915.93        56.13 o                         
  -1  19   2       3145.13       3469.34       101.00 o                         
   0  19   2       1388.75       1556.73        62.66 o                         
   1  19   2          0.15         36.50        20.10 o                         
   2  19   2       9622.61       9661.82       149.14 o                         
   3  19   2       2867.48       2582.35        58.28 o                         
   4  19   2       3760.64       3808.14        71.29 o                         
   5  19   2         74.85        115.51        42.89 o                         
   6  19   2          1.16         64.59        18.07 o                         
   7  19   2      10060.07       9762.44       116.35 o                         
   8  19   2       2105.28       1985.64       126.48 o                         
   9  19   2          5.15         26.62        59.49 o                         
  10  19   2        523.79        467.96       157.82 o                         
  11  19   2       1761.78       1612.59        88.68 o                         
  12  19   2       1853.67       1847.63       102.26 o                         
  13  19   2       1541.04       1510.88       249.51 o                         
  14  19   2       5601.96       5364.79       213.27 o                         
  15  19   2          3.56         17.36        65.42 o                         
  16  19   2        120.88        135.17        75.54 o                         
  17  19   2        573.88        554.84       101.21 o                         
  18  19   2        401.66        419.57        93.31 o                         
 -19  20   2        224.70        289.36        90.04 o                         
 -18  20   2       1229.48       1364.32       148.48 o                         
 -17  20   2       1316.53       1065.28       134.76 o                         
 -16  20   2       1239.44       1165.40       130.21 o                         
 -15  20   2       6665.18       6632.39       241.29 o                         
 -14  20   2       1389.02       1263.68       240.00 o                         
 -13  20   2       1765.42       1627.99       233.69 o                         
 -12  20   2         66.84        169.91        52.43 o                         
 -11  20   2        682.27        634.09        69.74 o                         
 -10  20   2       1266.64       1291.13       138.91 o                         
  -9  20   2       1679.01       1419.04        80.66 o                         
  -8  20   2         22.96         -2.38        45.64 o                         
  -7  20   2      10978.90      10581.46       202.92 o                         
  -6  20   2       9994.87       9948.40       227.25 o                         
  -5  20   2          0.74         30.72        26.06 o                         
  -4  20   2       3098.78       3017.19        50.02 o                         
  -3  20   2        715.32        768.80        39.11 o                         
  -2  20   2      14943.66      15492.24       187.01 o                         
  -1  20   2       2622.85       2481.22        44.31 o                         
   0  20   2      12767.05      12449.86       140.92 o                         
   1  20   2       7677.01       7416.02        93.29 o                         
   2  20   2       2016.56       2053.78        72.96 o                         
   3  20   2        142.26        124.69        35.88 o                         
   4  20   2         18.67         12.72        27.25 o                         
   5  20   2      18470.16      17845.00       211.61 o                         
   6  20   2       1181.66       1063.54        68.49 o                         
   7  20   2       3093.71       3109.43        51.20 o                         
   8  20   2       3244.20       3128.63       108.59 o                         
   9  20   2       6628.61       6392.90       155.84 o                         
  10  20   2        488.32        411.94       133.95 o                         
  11  20   2       1612.35       1556.69       100.70 o                         
  12  20   2        788.81        769.42       148.18 o                         
  13  20   2        779.90        926.45       115.39 o                         
  14  20   2          1.07         11.58        64.25 o                         
  15  20   2          9.04        -54.51        65.85 o                         
  17  20   2         37.44         26.68        78.06 o                         
  18  20   2        226.16        362.01        93.41 o                         
 -19  21   2        729.76        647.15       105.61 o                         
 -18  21   2         92.22        106.98        84.63 o                         
 -16  21   2        270.34        274.67        75.20 o                         
 -15  21   2       1505.51       1591.13       136.29 o                         
 -14  21   2          0.68        751.14       389.78 o                         
 -13  21   2       2683.16       2912.28       386.42 o                         
 -12  21   2       9752.18       9589.33       222.02 o                         
 -11  21   2       1467.60       1388.43       114.88 o                         
 -10  21   2        185.30        206.03        92.02 o                         
  -9  21   2        566.63        494.85        55.60 o                         
  -8  21   2       6185.95       6233.83       163.75 o                         
  -7  21   2        104.77         69.82        57.40 o                         
  -6  21   2      11342.10      11539.56       179.39 o                         
  -5  21   2        520.16        453.08        33.69 o                         
  -4  21   2       3153.75       3299.29        52.33 o                         
  -3  21   2       2453.88       2470.69        49.61 o                         
  -2  21   2       1129.55       1354.53        53.05 o                         
  -1  21   2      10990.25      11176.38       136.53 o                         
   0  21   2      11265.24      11201.87       130.93 o                         
   1  21   2       1278.23       1194.71        60.33 o                         
   2  21   2       4474.18       4238.06        78.37 o                         
   3  21   2        211.40        212.47        49.84 o                         
   4  21   2       3087.19       3073.79        51.55 o                         
   5  21   2        870.41        842.58        69.12 o                         
   6  21   2        394.30        413.32        60.14 o                         
   7  21   2       6598.06       6269.84       155.11 o                         
   8  21   2        291.18        237.02        82.99 o                         
   9  21   2       2486.73       2327.92       127.66 o                         
  10  21   2         23.84         21.83        67.37 o                         
  11  21   2       7732.33       7591.88       185.16 o                         
  12  21   2         42.03        -19.94        58.55 o                         
  13  21   2       1400.21       1258.91       123.25 o                         
  14  21   2       6520.32       6793.86       247.28 o                         
  15  21   2        769.97        653.78        92.11 o                         
  16  21   2         65.51         66.10        79.23 o                         
  17  21   2         13.26        -78.53        78.53 o                         
 -18  22   2       1172.91        885.81       111.21 o                         
 -17  22   2       2393.90       2255.04       163.84 o                         
 -16  22   2       2336.45       2253.55       158.87 o                         
 -15  22   2       3503.60       3460.22       175.82 o                         
 -14  22   2       2731.39       2574.75       150.91 o                         
 -13  22   2        518.03        412.78       190.41 o                         
 -12  22   2       1477.16       1669.78       112.47 o                         
 -11  22   2         63.51          6.51        80.90 o                         
 -10  22   2       5543.37       5454.44       156.37 o                         
  -9  22   2        994.09        831.11        77.92 o                         
  -8  22   2       1019.97        721.81       198.12 o                         
  -7  22   2       1011.72        908.91        59.22 o                         
  -6  22   2       3101.96       2880.77        91.52 o                         
  -5  22   2       4056.78       3758.55        57.49 o                         
  -4  22   2       2941.87       2953.55        76.90 o                         
  -3  22   2        713.67        734.18        90.03 o                         
  -2  22   2      13967.50      13528.53       153.62 o                         
  -1  22   2       1064.95       1183.03        54.48 o                         
   0  22   2       5610.49       5504.67        83.64 o                         
   1  22   2       6954.46       6919.32        91.29 o                         
   2  22   2       3498.84       3267.04        61.00 o                         
   3  22   2        283.66        246.33        38.38 o                         
   4  22   2        846.28        830.47        37.43 o                         
   5  22   2      13589.63      12734.22       296.93 o                         
   6  22   2        668.07        646.35        78.87 o                         
   7  22   2       3674.70       3508.51       134.37 o                         
   8  22   2        221.99        159.07        48.77 o                         
   9  22   2       4822.21       4511.08       136.91 o                         
  10  22   2       3055.02       2968.16       117.36 o                         
  11  22   2       1243.09       1527.21       101.99 o                         
  12  22   2       3218.73       2913.31       154.02 o                         
  13  22   2       1223.97       1063.64       124.34 o                         
  14  22   2         56.64        151.77        74.64 o                         
  15  22   2          1.79         37.55        83.83 o                         
  16  22   2       3054.11       3148.01       184.23 o                         
  17  22   2       2532.12       2786.37       186.76 o                         
 -18  23   2        458.00        323.93        93.56 o                         
 -17  23   2        883.32        821.10       103.71 o                         
 -16  23   2         71.35         37.40       121.10 o                         
 -15  23   2       1356.04       1179.64       136.63 o                         
 -14  23   2        124.59        109.68        69.92 o                         
 -13  23   2       2975.21       2798.45       193.10 o                         
 -12  23   2       7825.10       7902.96       396.65 o                         
 -11  23   2       3259.79       3017.11       162.98 o                         
 -10  23   2       6156.77       6111.90       181.81 o                         
  -9  23   2         30.07         51.67        73.91 o                         
  -8  23   2      23722.09      23016.01       404.70 o                         
  -7  23   2       8102.38       7395.75       175.91 o                         
  -6  23   2       4379.46       4571.78       118.56 o                         
  -5  23   2       1060.68       1001.73        50.89 o                         
  -4  23   2       5133.11       5053.38        85.59 o                         
  -3  23   2       7730.51       7328.08       115.78 o                         
  -2  23   2        941.91       1149.51        43.61 o                         
  -1  23   2       2389.36       2303.76        45.46 o                         
   0  23   2      13872.85      13555.98       155.85 o                         
   1  23   2        748.92        818.25        38.73 o                         
   2  23   2        772.60        640.85        42.97 o                         
   3  23   2       5165.61       4993.89        74.16 o                         
   4  23   2       4200.09       3964.71        72.59 o                         
   5  23   2       1775.37       1774.30        58.48 o                         
   6  23   2       3910.36       3627.82       173.04 o                         
   7  23   2      10111.62       9531.41       198.33 o                         
   8  23   2       3731.50       3395.31       141.15 o                         
   9  23   2       1051.73       1047.60        82.94 o                         
  10  23   2       1316.23       1389.50       133.40 o                         
  11  23   2       4967.83       4977.83       174.95 o                         
  12  23   2        240.70        151.02        65.60 o                         
  13  23   2        313.95        194.43        74.38 o                         
  14  23   2       6375.17       6521.43       247.86 o                         
  15  23   2       2147.48       1757.48       168.82 o                         
  16  23   2        427.97        382.65        89.70 o                         
  17  23   2         32.61         47.09        83.96 o                         
 -18  24   2        384.38        445.08       100.03 o                         
 -17  24   2       1476.37       1252.47       147.91 o                         
 -16  24   2       1070.12        891.83       109.26 o                         
 -15  24   2       1575.26       1471.23       142.23 o                         
 -14  24   2        723.58        652.74        86.29 o                         
 -13  24   2        457.13        479.57        77.89 o                         
 -12  24   2       1152.96       1231.99       149.46 o                         
 -11  24   2        820.80        913.53       101.74 o                         
 -10  24   2       5753.89       6026.52       172.89 o                         
  -9  24   2       9467.18       8702.52       202.93 o                         
  -8  24   2       3664.35       4126.96       143.17 o                         
  -7  24   2        288.59        272.78        92.46 o                         
  -6  24   2      14620.02      14737.03       223.84 o                         
  -5  24   2       4584.31       4398.53        71.56 o                         
  -4  24   2        339.06        422.85        33.62 o                         
  -3  24   2        369.41        408.14        55.83 o                         
  -2  24   2      16934.89      16625.36       199.36 o                         
  -1  24   2        399.30        428.73        38.38 o                         
   0  24   2      10001.29      10036.42       123.83 o                         
   1  24   2       6077.36       5635.30        80.47 o                         
   2  24   2       9807.08       9740.53       120.80 o                         
   3  24   2       3549.88       3550.50        84.83 o                         
   4  24   2       1940.22       1713.19        50.98 o                         
   5  24   2       8154.16       7632.38       116.27 o                         
   6  24   2        481.34        473.87        37.02 o                         
   7  24   2       2587.71       2367.78       100.79 o                         
   8  24   2       2395.22       2578.59       107.82 o                         
   9  24   2       5035.73       4823.22       148.96 o                         
  10  24   2       2426.93       2596.97       256.69 o                         
  11  24   2        290.75        362.53       220.75 o                         
  12  24   2       2149.28       1823.66       138.38 o                         
  13  24   2       1796.72       1702.20       141.51 o                         
  14  24   2        759.03        735.17       100.71 o                         
  15  24   2         38.35         65.00        79.48 o                         
  16  24   2       3742.03       3532.31       201.12 o                         
 -17  25   2        534.52        494.61        97.86 o                         
 -16  25   2         51.50        -68.18        78.31 o                         
 -15  25   2       3591.59       3237.51       213.34 o                         
 -14  25   2        105.69         58.28        70.51 o                         
 -13  25   2       2936.68       2922.87       286.31 o                         
 -12  25   2       1547.19       1419.07       131.60 o                         
 -11  25   2       2687.74       2629.36       190.72 o                         
 -10  25   2       4158.44       4240.30       202.69 o                         
  -9  25   2       2178.30       2470.17       259.02 o                         
  -8  25   2       9815.90       9440.17       292.83 o                         
  -7  25   2        332.80        331.82       156.91 o                         
  -6  25   2       4527.32       4634.12       144.27 o                         
  -5  25   2       2476.00       2308.43        44.67 o                         
  -4  25   2       8769.13       8582.51       125.24 o                         
  -3  25   2       2435.32       2112.70        65.44 o                         
  -2  25   2       1248.70       1396.38        59.01 o                         
  -1  25   2       1137.66       1086.86        49.87 o                         
   0  25   2      12707.83      12142.34       161.12 o                         
   1  25   2       1684.52       1569.06        45.40 o                         
   2  25   2        442.58        417.00        53.12 o                         
   3  25   2       8214.71       8223.55       110.59 o                         
   4  25   2       4379.14       4305.12        79.52 o                         
   5  25   2       2724.77       2577.09        73.66 o                         
   6  25   2         95.31        127.46        26.27 o                         
   7  25   2       9481.48       9240.68       209.11 o                         
   8  25   2       3272.61       3175.15       121.93 o                         
   9  25   2        519.10        434.84       108.57 o                         
  10  25   2        662.24        611.77        78.24 o                         
  11  25   2       3730.23       3638.23       171.71 o                         
  12  25   2        616.73        496.83        82.81 o                         
  13  25   2        533.12        449.80        83.48 o                         
  14  25   2       4497.38       4269.58       293.01 o                         
  15  25   2        905.05        802.07       103.29 o                         
  16  25   2       1110.74       1114.43       123.51 o                         
 -17  26   2        952.86        871.50       108.20 o                         
 -16  26   2        505.30        431.23        97.85 o                         
 -15  26   2        641.77        681.36       101.34 o                         
 -14  26   2         89.09         39.85        75.06 o                         
 -13  26   2        103.35        138.56        71.46 o                         
 -12  26   2        957.52        901.09       223.93 o                         
 -11  26   2        940.32        915.28       124.25 o                         
 -10  26   2       1300.49       1246.60       108.28 o                         
  -9  26   2       8856.22       8656.55       240.22 o                         
  -8  26   2       4220.91       4143.46       467.06 o                         
  -7  26   2       1327.00       1521.22       136.60 o                         
  -6  26   2      13918.42      14076.84       270.14 o                         
  -5  26   2       3084.22       3126.77       119.70 o                         
  -4  26   2       1966.02       1909.22        77.36 o                         
  -3  26   2          0.76         46.29        20.13 o                         
  -2  26   2      13013.88      12434.12       149.66 o                         
  -1  26   2         56.25        106.67        27.85 o                         
   0  26   2       5839.39       5859.08       183.92 o                         
   1  26   2       3800.71       3739.68        74.10 o                         
   2  26   2       1791.25       1661.10        58.43 o                         
   3  26   2        629.49        699.75        68.12 o                         
   4  26   2          1.40         15.49        56.08 o                         
   5  26   2       5689.26       5465.92       150.95 o                         
   6  26   2        477.87        410.35        32.44 o                         
   7  26   2       2765.73       2805.11       115.80 o                         
   8  26   2        860.85        749.99       103.05 o                         
   9  26   2       4576.31       4586.39       329.35 o                         
  10  26   2       2099.88       2115.15       318.66 o                         
  11  26   2        535.46        451.83        77.57 o                         
  12  26   2       1120.74        988.83        99.81 o                         
  13  26   2       1466.85       1355.80       144.44 o                         
  14  26   2        350.45        371.76        91.51 o                         
  15  26   2          0.93         81.00        87.37 o                         
  16  26   2       3238.82       3395.89       206.09 o                         
 -17  27   2        756.35        651.71       105.94 o                         
 -16  27   2        166.80         26.01        84.27 o                         
 -15  27   2       1702.89       1836.95       160.09 o                         
 -14  27   2        358.59        312.91       119.50 o                         
 -13  27   2       1162.96       1096.23       130.61 o                         
 -12  27   2        545.14        590.09        83.59 o                         
 -11  27   2         73.64         35.11       112.98 o                         
 -10  27   2       1667.96       1640.61       287.04 o                         
  -9  27   2       1255.83       1438.22       113.47 o                         
  -8  27   2       1576.08       1546.27       194.22 o                         
  -7  27   2        116.80         81.83        96.25 o                         
  -6  27   2       3088.19       3370.44       180.35 o                         
  -5  27   2         15.35         34.92        61.12 o                         
  -4  27   2       2400.08       2245.72        98.28 o                         
  -3  27   2       1326.49       1189.25        71.50 o                         
  -2  27   2        988.83       1011.51        37.78 o                         
  -1  27   2        785.19        791.26        67.11 o                         
   0  27   2       1191.69       1255.91        41.68 o                         
   1  27   2        694.96        788.30        70.28 o                         
   2  27   2       1875.78       1943.88        67.35 o                         
   3  27   2       3050.89       3070.15       118.22 o                         
   4  27   2        301.44        307.65        46.04 o                         
   5  27   2         43.95        130.73        42.42 o                         
   6  27   2         35.52          7.80        64.78 o                         
   7  27   2       6029.17       6249.24       177.55 o                         
   8  27   2        394.63        431.90       146.76 o                         
   9  27   2        160.53        582.09       315.57 o                         
  10  27   2          3.26         29.42        80.11 o                         
  11  27   2       2892.36       2767.23       160.05 o                         
  12  27   2        214.42        237.03        78.47 o                         
  14  27   2       2932.57       2954.16       187.00 o                         
  15  27   2        330.67         95.84        84.43 o                         
 -16  28   2        165.34         -7.88        86.62 o                         
 -15  28   2        532.54        463.36        95.58 o                         
 -14  28   2        545.38        603.72       102.89 o                         
 -13  28   2        115.12        116.25        76.68 o                         
 -12  28   2        169.60         58.73       166.45 o                         
 -11  28   2         13.36       -209.43       267.77 o                         
 -10  28   2        240.98         20.54       334.12 o                         
  -9  28   2       1478.52       1213.87       194.11 o                         
  -8  28   2        747.82        811.63       302.32 o                         
  -7  28   2        123.24        421.13       184.96 o                         
  -6  28   2       3684.05       3546.19       177.40 o                         
  -5  28   2       1224.59       1310.58        57.05 o                         
  -4  28   2         13.23         27.09        80.31 o                         
  -3  28   2        201.37        206.04        51.68 o                         
  -2  28   2        475.91        518.86        68.90 o                         
  -1  28   2          0.52         51.92        28.93 o                         
   0  28   2       4164.38       4200.54        87.31 o                         
   1  28   2       1661.13       1629.80        71.48 o                         
   2  28   2        123.58        179.73        54.34 o                         
   3  28   2         67.81         70.02        24.96 o                         
   4  28   2        740.58        611.84        57.91 o                         
   5  28   2       1481.16       1460.16        75.63 o                         
   6  28   2        579.64          7.37       197.96 o                         
   7  28   2         45.36         23.58       116.38 o                         
   8  28   2        414.73        347.46        67.27 o                         
   9  28   2        526.35        559.19       218.83 o                         
  10  28   2         41.39        117.07        67.50 o                         
  11  28   2        321.73        234.70        74.92 o                         
  12  28   2         17.93        -44.06        73.46 o                         
  13  28   2        734.98        768.55       100.75 o                         
  14  28   2         64.30        186.85        89.48 o                         
  15  28   2         82.17        125.39        90.90 o                         
 -16  29   2         10.06        -20.18        85.94 o                         
 -15  29   2         92.76        138.01        84.59 o                         
 -14  29   2          3.70          0.42        79.32 o                         
 -12  29   2        392.51        308.94       129.21 o                         
 -11  29   2         69.01         11.77       161.33 o                         
 -10  29   2        106.33          5.24       231.52 o                         
  -9  29   2        795.85        749.76        83.41 o                         
  -8  29   2        613.98        529.34       287.86 o                         
  -7  29   2          3.90         -5.77       238.16 o                         
  -6  29   2        131.50        150.67       226.23 o                         
  -5  29   2        227.66        126.76        81.89 o                         
  -4  29   2         59.02         26.38        52.45 o                         
  -3  29   2       1115.98       1060.98       109.61 o                         
  -2  29   2        185.07        209.55        44.49 o                         
  -1  29   2        268.56        245.72        45.70 o                         
   0  29   2         18.73         54.41        37.09 o                         
   1  29   2        391.40        476.41        37.52 o                         
   2  29   2          0.51         23.56        41.16 o                         
   3  29   2        274.15         61.64       167.17 o                         
   4  29   2         34.55         78.31        30.45 o                         
   5  29   2        230.68        172.77       104.18 o                         
   6  29   2        428.21        466.75       285.95 o                         
   7  29   2         36.27        -60.20       261.69 o                         
   8  29   2        232.53        178.10       130.89 o                         
   9  29   2        644.34        807.79       204.10 o                         
  10  29   2          2.28         48.65        66.11 o                         
  11  29   2        103.30        137.93        76.37 o                         
  12  29   2          2.28         75.35       105.82 o                         
  13  29   2        476.15        507.87        98.85 o                         
  14  29   2       1330.12       1200.53       126.81 o                         
 -15  30   2        492.20        319.06        99.78 o                         
 -14  30   2          0.07          2.13        81.43 o                         
 -13  30   2        244.05        266.66        86.86 o                         
 -12  30   2          0.17        -70.34        70.34 o                         
 -11  30   2        230.76        124.24       168.62 o                         
 -10  30   2          4.37       -141.28       484.81 o                         
  -9  30   2        113.76         79.96       117.48 o                         
  -8  30   2        547.97        329.86       142.48 o                         
  -7  30   2        525.42        386.97        71.43 o                         
  -6  30   2       1027.57        747.42       172.65 o                         
  -5  30   2        219.13         94.24       121.91 o                         
  -4  30   2         84.05         20.79       109.66 o                         
  -3  30   2        271.07        189.99        49.54 o                         
  -2  30   2         51.59        102.59        52.46 o                         
  -1  30   2        697.74        473.52        81.00 o                         
   0  30   2         91.57        137.33        44.93 o                         
   1  30   2          7.10          8.08        53.51 o                         
   2  30   2         53.07         36.29        50.83 o                         
   3  30   2         27.17         13.11       104.21 o                         
   4  30   2         49.69        391.50       267.65 o                         
   5  30   2        125.78        180.46        99.55 o                         
   6  30   2       1375.07       1236.41       144.14 o                         
   7  30   2        164.04        296.56       190.61 o                         
   8  30   2        275.28        239.42       161.46 o                         
   9  30   2        838.33        912.34       175.45 o                         
  10  30   2        132.43        150.25        75.33 o                         
  11  30   2          5.82        -35.28        78.73 o                         
  12  30   2         61.80        -77.08        77.08 o                         
  13  30   2        357.40        153.36        86.72 o                         
  14  30   2        162.01         73.57        90.27 o                         
 -15  31   2        395.72        323.55       102.84 o                         
 -14  31   2       1168.87       1042.46       116.54 o                         
 -13  31   2        143.31         47.56        83.88 o                         
 -11  31   2        510.54        375.09        84.60 o                         
 -10  31   2        157.11        -29.74       151.93 o                         
  -9  31   2        191.10        166.91       193.64 o                         
  -8  31   2          0.12        -67.24       209.39 o                         
  -7  31   2        445.87        372.61       162.94 o                         
  -6  31   2         62.49          3.67       164.88 o                         
  -5  31   2         24.97          7.56        22.60 o                         
  -4  31   2        234.94        142.48        53.43 o                         
  -3  31   2        557.51        471.49        41.59 o                         
  -2  31   2          0.22        -53.09        53.09 o                         
  -1  31   2         31.81         52.10        55.57 o                         
   0  31   2        288.61        205.13        59.71 o                         
   1  31   2       1155.01       1088.96        99.04 o                         
   2  31   2          3.01        -15.86        26.65 o                         
   3  31   2       3588.39       3587.87       101.39 o                         
   4  31   2        155.62        177.88        35.79 o                         
   5  31   2        710.59        609.21       100.43 o                         
   6  31   2        920.81       1022.95        77.65 o                         
   7  31   2       1348.56       1290.07       158.17 o                         
   8  31   2       1410.26       1437.99       163.12 o                         
   9  31   2        548.26        513.46        87.07 o                         
  10  31   2          8.78         93.56        75.49 o                         
  11  31   2         68.06         29.02        89.02 o                         
  12  31   2         43.55         60.47        82.32 o                         
  13  31   2         51.25         75.44        86.79 o                         
 -14  32   2         71.51        -69.19        83.16 o                         
 -13  32   2       1185.04       1052.83       115.87 o                         
 -12  32   2         79.53         17.68        77.46 o                         
 -11  32   2          0.05        -84.45        84.45 o                         
 -10  32   2        346.68        241.35        77.56 o                         
  -9  32   2       2187.72       1842.45       142.68 o                         
  -8  32   2        423.67        228.40        75.29 o                         
  -7  32   2        403.69        393.30        75.33 o                         
  -6  32   2        370.99        284.50       103.35 o                         
  -5  32   2       2127.65       1850.61        54.06 o                         
  -4  32   2        348.46        359.53        63.13 o                         
  -3  32   2       1168.31       1242.24       109.37 o                         
  -2  32   2         14.95          2.65        26.48 o                         
  -1  32   2       1377.39       1154.19        71.26 o                         
   0  32   2        110.92        138.40        67.57 o                         
   1  32   2          2.00         35.25       103.07 o                         
   2  32   2       3233.98       2812.83        92.10 o                         
   3  32   2       2459.40       2486.87        71.56 o                         
   4  32   2       2159.06       2179.26       150.50 o                         
   5  32   2        806.52        878.98        59.53 o                         
   6  32   2       2614.41       2400.02       110.78 o                         
   7  32   2        373.37        429.62       239.45 o                         
   8  32   2         59.78        288.14       302.08 o                         
   9  32   2       1033.60        951.29       102.87 o                         
  11  32   2        214.64        338.21        88.20 o                         
  12  32   2        113.60         82.40        87.40 o                         
  13  32   2       2095.58       1941.94       180.99 o                         
 -14  33   2       3219.79       3374.17       208.48 o                         
 -13  33   2        218.83        298.94        90.62 o                         
 -12  33   2          1.47        -37.28        77.03 o                         
 -11  33   2       1484.76       1491.11       150.42 o                         
 -10  33   2        167.65        137.02        80.44 o                         
  -9  33   2         47.04        112.43        75.06 o                         
  -8  33   2        267.72        331.73        80.14 o                         
  -7  33   2       2435.77       2131.87       145.27 o                         
  -6  33   2        347.35        363.50        77.15 o                         
  -5  33   2        151.24         99.71        26.31 o                         
  -4  33   2        672.22        712.15        44.86 o                         
  -3  33   2       2145.83       1902.16        61.13 o                         
  -2  33   2         32.61         14.71        28.57 o                         
  -1  33   2        528.34        604.95        38.75 o                         
   0  33   2       2749.59       2454.82        86.88 o                         
   1  33   2       2187.71       2108.51        66.88 o                         
   2  33   2         12.65        -20.16        35.89 o                         
   3  33   2       1390.48       1413.70       154.97 o                         
   4  33   2       3474.14       3339.64        77.62 o                         
   5  33   2       2034.65       2153.15       195.49 o                         
   6  33   2       1189.81       1416.48       168.04 o                         
   7  33   2       1267.24       1265.79       168.71 o                         
   8  33   2       5663.44       6131.69       226.42 o                         
   9  33   2         81.51        176.24        80.45 o                         
  10  33   2        501.54        495.86        93.61 o                         
  11  33   2       1289.22       1408.81       154.38 o                         
  12  33   2       1402.01       1519.90       164.59 o                         
 -13  34   2       1800.88       1903.12       172.17 o                         
 -12  34   2        559.41        569.37       103.95 o                         
 -11  34   2        628.32        581.53        98.23 o                         
  -9  34   2       1682.21       1457.40       142.25 o                         
  -8  34   2       1858.50       2021.43       150.85 o                         
  -7  34   2          0.22        -60.40        63.98 o                         
  -6  34   2        640.24        589.24        85.22 o                         
  -5  34   2       2650.32       2514.10        73.06 o                         
  -4  34   2       1221.52       1371.15        55.17 o                         
  -3  34   2        643.73        707.78        71.18 o                         
  -2  34   2       1979.17       1942.06        65.36 o                         
  -1  34   2       5018.66       5053.13       126.63 o                         
   0  34   2          6.09         68.52        37.59 o                         
   1  34   2        534.20        709.70        78.97 o                         
   2  34   2       3625.97       3355.53        84.22 o                         
   3  34   2        468.89        412.96        45.36 o                         
   4  34   2        160.99        220.21        53.78 o                         
   5  34   2        734.46        794.39        59.36 o                         
   6  34   2       3711.04       3433.81       176.01 o                         
   7  34   2         21.01        124.82        73.85 o                         
   8  34   2        130.42        262.94        79.21 o                         
  10  34   2       1225.37       1473.47       154.80 o                         
  11  34   2        113.52        204.83        87.95 o                         
  12  34   2       1438.80       1713.49       176.50 o                         
 -12  35   2         22.39        -36.79        85.31 o                         
 -11  35   2       1065.63        903.25       112.23 o                         
 -10  35   2       1576.99       1743.24       156.37 o                         
  -9  35   2         55.78         44.86        91.43 o                         
  -8  35   2       2013.97       1987.06       151.86 o                         
  -7  35   2       3446.51       3304.25       175.10 o                         
  -6  35   2        353.74        317.56        79.19 o                         
  -5  35   2         11.37         59.88        93.18 o                         
  -4  35   2       3609.05       3584.89       113.55 o                         
  -3  35   2       3049.98       3061.83       116.56 o                         
  -2  35   2        123.10        182.58        34.48 o                         
  -1  35   2       1788.19       2032.40        85.12 o                         
   0  35   2       4026.24       4145.68       114.79 o                         
   1  35   2       1676.73       1691.33        80.84 o                         
   2  35   2        856.44       1012.85        61.77 o                         
   3  35   2        527.03        551.85        47.91 o                         
   4  35   2        999.77        973.37        69.03 o                         
   5  35   2        855.42        758.76        59.51 o                         
   6  35   2         34.90         17.48        92.07 o                         
   7  35   2       2514.02       3043.77       176.64 o                         
   8  35   2       2383.08       2427.01       205.35 o                         
   9  35   2        727.37        766.53       103.40 o                         
  10  35   2        897.41       1445.16       156.94 o                         
  11  35   2       1346.49       1129.72       121.15 o                         
 -11  36   2        939.68        959.41       117.54 o                         
 -10  36   2       1364.21       1478.07       156.24 o                         
  -9  36   2       2454.96       2458.92       175.99 o                         
  -8  36   2       1311.68       1617.96       151.98 o                         
  -7  36   2        187.97        216.36        81.84 o                         
  -6  36   2       1819.98       2040.33       148.97 o                         
  -5  36   2       2932.11       3017.98       215.22 o                         
  -4  36   2        884.04        937.32        68.35 o                         
  -3  36   2        557.77        566.53        48.44 o                         
  -2  36   2       2598.49       2569.85        93.51 o                         
  -1  36   2       3226.07       3109.72       102.50 o                         
   0  36   2        232.12        380.30        47.59 o                         
   1  36   2        656.69        853.88        71.52 o                         
   2  36   2       2670.60       2716.01        96.16 o                         
   3  36   2        711.42        722.86        60.68 o                         
   4  36   2        312.03        242.13        42.49 o                         
   5  36   2        346.05        458.44        84.49 o                         
   6  36   2       2227.83       2332.51       283.01 o                         
   7  36   2       1984.20       2294.92       166.39 o                         
   8  36   2         16.64         70.84        85.53 o                         
   9  36   2       3776.37       4255.30       211.69 o                         
  10  36   2        356.91        237.89        96.42 o                         
 -11  37   2       1847.07       2203.42       181.58 o                         
 -10  37   2       2160.71       2290.20       178.03 o                         
  -9  37   2         64.29         24.47        82.16 o                         
  -8  37   2       1633.74       1325.53       144.21 o                         
  -7  37   2       3310.62       3539.05       188.44 o                         
  -6  37   2        477.63        528.41        90.40 o                         
  -5  37   2        307.41        359.02        42.74 o                         
  -4  37   2       2264.73       2529.73        90.74 o                         
  -3  37   2       2229.48       2227.66        90.46 o                         
  -2  37   2        319.87        511.76        49.61 o                         
  -1  37   2        976.20       1280.58        85.55 o                         
   0  37   2       2799.25       2917.67       101.22 o                         
   1  37   2       1117.49       1417.12        81.33 o                         
   2  37   2         11.07        107.33        42.62 o                         
   3  37   2        966.67       1137.94        88.17 o                         
   4  37   2        779.28        869.37        81.39 o                         
   5  37   2        604.30        587.18        50.16 o                         
   6  37   2         10.98        -28.59        76.15 o                         
   8  37   2        464.62        498.09        95.26 o                         
   9  37   2        352.81        399.33        97.90 o                         
 -10  38   2        161.57        292.36        98.56 o                         
  -9  38   2        662.55        681.47       108.13 o                         
  -8  38   2       1185.24       1355.15       155.73 o                         
  -6  38   2        497.42        576.93        92.72 o                         
  -5  38   2       2094.90       2271.21        88.32 o                         
  -4  38   2       1085.34       1309.38        77.02 o                         
  -3  38   2        290.99        583.25        51.89 o                         
  -2  38   2       2767.18       3307.93       108.31 o                         
  -1  38   2       2400.04       2775.45       100.96 o                         
   0  38   2          8.80         72.06        67.56 o                         
   1  38   2       1086.63       1529.83        85.71 o                         
   2  38   2       1562.21       1758.90        91.44 o                         
   3  38   2        136.36        233.57        47.59 o                         
   4  38   2          5.80          0.19        44.03 o                         
   5  38   2        297.64        409.00        47.60 o                         
   7  38   2        331.97        317.79        94.96 o                         
   8  38   2          3.46        145.35        89.96 o                         
  -8  39   2        186.43        217.70        87.43 o                         
  -7  39   2       2780.88       3589.37       194.20 o                         
  -5  39   2        366.19        398.50        48.01 o                         
  -4  39   2        628.83        775.55        66.16 o                         
  -3  39   2        164.15        245.52        48.24 o                         
  -2  39   2          3.55         34.73        45.42 o                         
  -1  39   2        348.36        495.91        61.49 o                         
   0  39   2       1128.21       1341.60        87.09 o                         
   1  39   2        339.56        512.87        55.80 o                         
   2  39   2        414.79        531.87       106.88 o                         
   3  39   2        411.12        570.04        55.75 o                         
   4  39   2        234.60        265.07        50.60 o                         
   5  39   2          6.15         35.31        44.02 o                         
   6  39   2         75.68        119.48        86.98 o                         
   7  39   2        604.34        658.12       101.24 o                         
  -7  40   2        100.26        121.76        90.23 o                         
  -6  40   2        241.69        420.04        94.85 o                         
  -5  40   2        718.53        749.21       127.98 o                         
  -4  40   2        680.22        703.89        59.85 o                         
  -3  40   2        161.10        131.43        48.71 o                         
  -2  40   2        339.88        472.60        69.57 o                         
  -1  40   2        139.05        241.94        51.95 o                         
   0  40   2          1.92         37.02        55.23 o                         
   1  40   2         93.83         27.98        78.96 o                         
   2  40   2        258.34        284.57        53.63 o                         
   3  40   2         58.57        -10.34        48.78 o                         
   4  40   2         41.62         32.63        95.57 o                         
   5  40   2        637.58        888.49       118.73 o                         
   6  40   2        209.29        203.45        93.43 o                         
  -6  41   2        293.78        296.22        96.64 o                         
  -5  41   2        120.50        134.23        90.99 o                         
  -4  41   2        317.60        434.33        56.27 o                         
  -3  41   2         15.19         36.31        50.09 o                         
  -2  41   2         39.86          7.84        51.45 o                         
  -1  41   2        327.92        397.56        58.07 o                         
   0  41   2        160.75          5.44        51.08 o                         
   1  41   2         42.61         17.08        74.21 o                         
   2  41   2        380.54        625.45        62.77 o                         
   3  41   2          5.72        -51.33        51.33 o                         
   4  41   2        222.16        146.00        69.74 o                         
  -3  42   2         45.95         98.30        59.32 o                         
  -2  42   2        103.19         90.85        54.49 o                         
  -1  42   2         51.18          3.55        75.25 o                         
   0  42   2         70.28        -71.81        99.64 o                         
   1  42   2          0.86        -19.20        76.60 o                         
   2  42   2        868.04        929.03        69.76 o                         
 -22   1   3         75.03         65.94        61.41 o                         
 -21   1   3        576.08        601.11        51.96 o                         
 -20   1   3          0.69        -27.65        30.71 o                         
 -19   1   3          5.76         -4.97        26.74 o                         
 -18   1   3        411.83        346.20        26.37 o                         
 -17   1   3        692.87        737.02        31.42 o                         
 -16   1   3         11.66        -21.48        21.48 o                         
 -15   1   3          7.38        -13.12        36.85 o                         
 -14   1   3       1717.50       1444.05        34.58 o                         
 -13   1   3         76.96         87.79        21.40 o                         
 -12   1   3       2105.79       1951.70        34.90 o                         
 -11   1   3       1849.53       1955.96        37.31 o                         
 -10   1   3        449.61        473.16        44.40 o                         
  -9   1   3        636.12        528.91        22.04 o                         
  -8   1   3         35.83          9.62        14.76 o                         
  -7   1   3      10050.08      11115.18       108.76 o                         
  -6   1   3        592.24        598.56        19.23 o                         
  -5   1   3       4853.68       5230.20        55.59 o                         
  -4   1   3       9051.00       9694.69        91.42 o                         
  -3   1   3     114527.12     118399.30      1462.72 o                         
  -2   1   3        999.66        850.51        21.35 o                         
  -1   1   3        869.10        678.75        24.95 o                         
   0   1   3      51047.52      50232.88       554.57 o                         
   1   1   3       2707.22       2600.99        32.60 o                         
   2   1   3       1192.90       1515.28        19.42 o                         
   3   1   3        957.07        920.01        16.16 o                         
   4   1   3       1015.35        913.88        17.69 o                         
   5   1   3        619.56        690.32        18.02 o                         
   6   1   3       2304.69       1823.18        32.25 o                         
   7   1   3        132.31        121.86        11.78 o                         
   8   1   3       1764.90       1948.97        32.59 o                         
   9   1   3       2566.06       2622.41        38.35 o                         
  10   1   3        578.22        568.65        22.14 o                         
  11   1   3        676.55        692.83        26.44 o                         
  12   1   3       1867.25       1848.18        38.25 o                         
  13   1   3       1161.17       1202.83        42.87 o                         
  14   1   3        126.30         77.58        29.63 o                         
  15   1   3        360.32        380.06        37.02 o                         
  16   1   3       1053.75        876.48        56.91 o                         
  17   1   3        192.01        151.53        31.39 o                         
  18   1   3         82.49          3.80        33.53 o                         
  19   1   3        127.80         43.36        37.88 o                         
  20   1   3          6.61        -37.98        37.98 o                         
 -22   2   3        811.44        758.49        50.18 o                         
 -21   2   3        708.88        719.59        44.28 o                         
 -20   2   3          3.76         -0.02        30.33 o                         
 -19   2   3       1426.44       1306.53        57.21 o                         
 -18   2   3         64.62         87.14        24.10 o                         
 -17   2   3         11.07         -9.93        19.79 o                         
 -16   2   3        330.46        372.41        37.64 o                         
 -15   2   3        390.93        329.33        33.77 o                         
 -14   2   3        310.36        283.56        24.05 o                         
 -13   2   3       2824.39       2888.18        45.33 o                         
 -12   2   3          4.52          0.32        24.02 o                         
 -11   2   3       1975.55       1950.99        44.58 o                         
 -10   2   3         14.41         28.94        22.66 o                         
  -9   2   3       1279.29       1389.38        35.29 o                         
  -8   2   3       5446.66       5482.68        63.12 o                         
  -7   2   3       2422.10       2403.42        33.83 o                         
  -6   2   3        686.29        834.77        26.63 o                         
  -5   2   3        236.01        258.10        17.26 o                         
  -4   2   3          4.55         79.68         7.65 o                         
  -3   2   3      16969.61      16715.26       154.26 o                         
  -2   2   3        648.60        579.35        20.03 o                         
  -1   2   3         78.85         40.90         9.04 o                         
   0   2   3      57577.25      56472.81       792.21 o                         
   1   2   3       6389.26       6912.73        72.12 o                         
   2   2   3      21992.78      21125.65       217.11 o                         
   3   2   3       2681.85       2897.73        35.67 o                         
   4   2   3       2652.68       2344.33        28.23 o                         
   5   2   3         56.74         44.05         8.87 o                         
   6   2   3        602.58        650.12        19.21 o                         
   7   2   3      17008.60      18884.04       179.78 o                         
   8   2   3       1836.20       1963.92        38.60 o                         
   9   2   3         74.82         75.10        17.75 o                         
  10   2   3        388.05        372.29        22.77 o                         
  11   2   3       2097.35       2124.56        38.06 o                         
  12   2   3       1170.82       1215.42        33.79 o                         
  13   2   3        182.50        129.23        22.89 o                         
  14   2   3       3462.76       3537.49        57.22 o                         
  15   2   3        553.78        547.89        35.13 o                         
  16   2   3        545.37        497.80        35.62 o                         
  17   2   3       1076.23        993.39        51.09 o                         
  18   2   3       1253.58       1266.65        72.67 o                         
  19   2   3          6.98        -12.07        36.32 o                         
  20   2   3         60.61         45.72        39.18 o                         
 -22   3   3        388.46        303.61        43.15 o                         
 -21   3   3       2076.72       1995.68        71.86 o                         
 -20   3   3        648.34        665.81        49.61 o                         
 -19   3   3        542.17        583.73        39.86 o                         
 -18   3   3       1181.86       1098.05        47.58 o                         
 -17   3   3       1359.71       1381.46        42.17 o                         
 -16   3   3         72.28         86.33        37.83 o                         
 -15   3   3        454.17        370.76        23.94 o                         
 -14   3   3          5.28         39.93        50.06 o                         
 -13   3   3       3365.44       3619.78        54.72 o                         
 -12   3   3       5187.17       5276.85       104.60 o                         
 -11   3   3        421.09        399.07        39.97 o                         
 -10   3   3       7281.61       7699.40        87.45 o                         
  -9   3   3       8140.29       8538.10       105.49 o                         
  -8   3   3       3581.62       3771.04        55.39 o                         
  -7   3   3        438.38        504.31        19.73 o                         
  -6   3   3      18079.71      18960.55       171.62 o                         
  -5   3   3          5.14         18.48         8.16 o                         
  -4   3   3        452.52        377.28        19.18 o                         
  -3   3   3       7088.22       7015.49        73.86 o                         
  -2   3   3       1842.09       1654.94        49.95 o                         
  -1   3   3      19585.09      20247.92       212.92 o                         
   0   3   3      24827.98      24634.55       273.44 o                         
   1   3   3       9867.74       9298.07       102.85 o                         
   2   3   3         63.85         34.50        11.44 o                         
   3   3   3        219.11        476.15        15.24 o                         
   4   3   3      10648.99      10533.44        99.61 o                         
   5   3   3         10.61         21.76         8.92 o                         
   6   3   3        122.58        183.54        11.32 o                         
   7   3   3        263.47        315.26        14.67 o                         
   8   3   3        178.88        182.15        14.88 o                         
   9   3   3      10446.42      11080.81       109.86 o                         
  10   3   3         42.33          5.42        18.56 o                         
  11   3   3       3601.11       3586.82        53.31 o                         
  12   3   3        991.74       1092.43        39.92 o                         
  13   3   3        306.33        330.90        30.51 o                         
  14   3   3         40.65         77.78        38.26 o                         
  15   3   3        335.32        257.25        50.66 o                         
  16   3   3       4687.23       4721.45        82.61 o                         
  17   3   3        431.58        492.29        36.38 o                         
  18   3   3        455.03        464.91        43.11 o                         
  19   3   3       1108.46       1022.37        57.82 o                         
  20   3   3        585.06        728.35       132.45 o                         
 -22   4   3       2218.65       2455.48        87.65 o                         
 -21   4   3       2277.86       2273.89        80.54 o                         
 -20   4   3        153.24        215.44        37.65 o                         
 -19   4   3       2853.84       2879.52        73.18 o                         
 -18   4   3        449.28        448.62        31.56 o                         
 -17   4   3          8.33          4.07        29.12 o                         
 -16   4   3       4228.03       4144.32        69.82 o                         
 -15   4   3        521.01        633.06        28.16 o                         
 -14   4   3        614.09        719.54        38.82 o                         
 -13   4   3        368.78        384.81        51.60 o                         
 -12   4   3       2351.53       2422.50        45.58 o                         
 -11   4   3       4215.43       4349.06        59.99 o                         
 -10   4   3        564.61        652.73        49.67 o                         
  -9   4   3       1003.84        798.55        26.77 o                         
  -8   4   3      42649.59      44062.49       443.07 o                         
  -7   4   3        111.48         49.94        17.51 o                         
  -6   4   3        300.70        175.10        12.41 o                         
  -5   4   3      16003.71      17015.32       153.84 o                         
  -4   4   3      13648.29      13844.06       136.08 o                         
  -3   4   3        801.43        890.62        46.88 o                         
  -2   4   3        578.35        507.62        33.80 o                         
  -1   4   3      20878.17      21188.25       205.36 o                         
   0   4   3      37593.68      38195.39       415.04 o                         
   1   4   3       7103.73       6967.70        83.54 o                         
   2   4   3       2392.50       1955.00        31.65 o                         
   3   4   3      17651.54      16425.50       179.40 o                         
   4   4   3       2156.26       2288.00        30.04 o                         
   5   4   3       2427.25       2238.58        31.77 o                         
   6   4   3       1953.07       1905.19        28.71 o                         
   7   4   3       5628.54       5683.96        61.63 o                         
   8   4   3        629.58        693.09        22.93 o                         
   9   4   3       4100.10       4199.14        53.29 o                         
  10   4   3       9900.25      10148.69       104.45 o                         
  11   4   3          8.43         -1.03        24.44 o                         
  12   4   3        618.22        519.88        25.45 o                         
  13   4   3       1011.10       1010.22        39.44 o                         
  14   4   3       2670.41       2612.66        53.69 o                         
  15   4   3       1263.34       1303.00        50.53 o                         
  16   4   3        675.41        625.83        66.31 o                         
  17   4   3       1779.20       1880.34        65.24 o                         
  18   4   3       3579.13       3762.70       105.13 o                         
  19   4   3         38.54        114.02        54.63 o                         
  20   4   3        250.61        320.95        64.34 o                         
 -22   5   3         56.92         17.06        58.17 o                         
 -21   5   3       1832.93       1916.12        75.93 o                         
 -20   5   3        611.13        565.66        44.63 o                         
 -19   5   3       1020.03        922.65        52.64 o                         
 -18   5   3        600.84        546.44        30.07 o                         
 -17   5   3       3835.00       3780.97        67.90 o                         
 -16   5   3        337.14        398.05        41.99 o                         
 -15   5   3         72.00         93.62        35.41 o                         
 -14   5   3       8428.30       8711.10       105.48 o                         
 -13   5   3       9026.38       9272.62       116.46 o                         
 -12   5   3        534.94        546.20        27.50 o                         
 -11   5   3        692.60        747.05        23.55 o                         
 -10   5   3      22739.73      23878.85       341.54 o                         
  -9   5   3       2984.50       2825.62        71.30 o                         
  -8   5   3       6170.15       6829.01        79.40 o                         
  -7   5   3       7578.52       7628.22        80.57 o                         
  -6   5   3      50343.93      50436.71       570.09 o                         
  -5   5   3        378.76        323.65        14.76 o                         
  -4   5   3       6293.51       6235.58        69.53 o                         
  -3   5   3      24192.80      25235.24       251.63 o                         
  -2   5   3      11367.93      11368.80       135.25 o                         
  -1   5   3        745.75        641.17        18.52 o                         
   0   5   3       2194.20       2460.86        31.74 o                         
   1   5   3      65961.42      64428.25       806.42 o                         
   2   5   3      10962.97      10389.25       124.37 o                         
   3   5   3       1244.01       1501.86        23.35 o                         
   4   5   3       3812.06       3745.16        52.09 o                         
   5   5   3      27786.70      27499.85       289.83 o                         
   6   5   3          2.50         11.52        11.17 o                         
   7   5   3        783.09        702.72        25.38 o                         
   8   5   3      11610.63      11381.46       130.21 o                         
   9   5   3       4956.62       5016.63        60.27 o                         
  10   5   3        546.01        710.98        26.16 o                         
  11   5   3       3764.01       3564.08        52.28 o                         
  12   5   3        728.79        864.93        31.70 o                         
  13   5   3       1809.66       1907.94        44.46 o                         
  14   5   3        603.40        613.25        32.81 o                         
  15   5   3       1245.84       1219.34        54.08 o                         
  16   5   3       6626.98       6762.08       101.18 o                         
  17   5   3       1062.60       1085.23        62.18 o                         
  18   5   3        440.30        401.98        71.24 o                         
  19   5   3        677.43        667.48        68.98 o                         
  20   5   3       2343.96       2409.03       125.76 o                         
 -21   6   3          5.32        -18.39        34.62 o                         
 -20   6   3          5.84        -11.16        41.65 o                         
 -19   6   3       1713.09       1496.25        62.61 o                         
 -18   6   3        250.78        200.02        26.00 o                         
 -17   6   3         93.74        103.01        33.40 o                         
 -16   6   3       5333.24       5438.29       122.86 o                         
 -15   6   3       4846.39       4957.28        71.19 o                         
 -14   6   3       1174.86       1201.60        39.82 o                         
 -13   6   3        559.38        550.94        37.61 o                         
 -12   6   3      10318.23      10845.32       119.42 o                         
 -11   6   3       5929.52       5892.73        83.66 o                         
 -10   6   3       9247.25       9730.64       106.55 o                         
  -9   6   3       1867.75       1844.89        31.09 o                         
  -8   6   3      36967.61      37588.08       348.90 o                         
  -7   6   3      22501.00      23435.34       227.92 o                         
  -6   6   3       2524.99       2613.07        52.44 o                         
  -5   6   3      25860.99      27277.60       292.32 o                         
  -4   6   3      45080.80      44972.93       424.93 o                         
  -3   6   3       1749.87       2024.37        33.14 o                         
  -2   6   3        356.01        396.97        13.35 o                         
  -1   6   3      40732.21      39889.61       378.80 o                         
   0   6   3        140.58        224.89        14.41 o                         
   1   6   3       1346.51       1233.99        24.58 o                         
   2   6   3      12488.35      13394.82       137.77 o                         
   3   6   3       1867.00       1951.46        34.87 o                         
   4   6   3       5083.86       6147.07        72.01 o                         
   5   6   3       9773.83       9974.26       131.09 o                         
   6   6   3       5823.86       5729.99        71.26 o                         
   7   6   3      22599.91      22996.63       216.71 o                         
   8   6   3        258.44        267.90        17.16 o                         
   9   6   3        265.66        221.84        17.03 o                         
  10   6   3      12238.02      12711.17       126.06 o                         
  11   6   3       5669.96       5737.30        70.84 o                         
  12   6   3        191.80        238.24        22.44 o                         
  13   6   3       4642.26       4391.43        77.64 o                         
  14   6   3       6401.58       6357.28        93.11 o                         
  15   6   3       4121.74       4434.37        75.02 o                         
  16   6   3        343.17        343.88        39.96 o                         
  17   6   3        649.20        607.75        59.38 o                         
  18   6   3       3853.62       3702.17       150.23 o                         
  19   6   3         30.15        -33.11        54.08 o                         
  20   6   3        225.64        168.30        68.50 o                         
 -21   7   3       1797.77       1780.52        77.76 o                         
 -20   7   3          3.92         -1.50        32.41 o                         
 -19   7   3        272.58        232.64        32.26 o                         
 -18   7   3        600.95        536.99        30.42 o                         
 -17   7   3       3086.17       3005.01        66.95 o                         
 -16   7   3       1104.20       1163.46        42.52 o                         
 -15   7   3          3.50         24.23        40.82 o                         
 -14   7   3       6598.13       6594.40        89.36 o                         
 -13   7   3        361.25        356.33        29.45 o                         
 -12   7   3       2501.17       2427.30        42.55 o                         
 -11   7   3       3316.14       3483.36        52.54 o                         
 -10   7   3      14231.69      14140.99       151.07 o                         
  -9   7   3       2012.45       1803.47        31.05 o                         
  -8   7   3       1585.56       1495.39       130.38 o                         
  -7   7   3       8068.76       7944.22       109.91 o                         
  -6   7   3      16110.76      14876.22       169.61 o                         
  -5   7   3      11861.06      12646.40       143.11 o                         
  -4   7   3      15445.79      15382.28       184.46 o                         
  -3   7   3      32614.69      32365.99       319.58 o                         
  -2   7   3       3982.68       3942.07        73.80 o                         
  -1   7   3        997.82       1018.05        47.33 o                         
   0   7   3        885.59        915.30        19.25 o                         
   1   7   3      17947.24      17851.63       181.75 o                         
   2   7   3       1980.92       1674.97        29.86 o                         
   3   7   3       1860.16       1743.60        32.15 o                         
   4   7   3         74.04         52.79        10.00 o                         
   5   7   3      44892.47      46663.77       415.64 o                         
   6   7   3       2113.80       2424.92        49.50 o                         
   7   7   3       1031.80       1227.17        34.66 o                         
   8   7   3       9263.71       9131.79       110.25 o                         
   9   7   3      17009.98      16802.48       183.54 o                         
  10   7   3          3.26         13.22        24.25 o                         
  11   7   3       1498.28       1518.31        43.71 o                         
  12   7   3      13914.15      14260.15       169.55 o                         
  13   7   3       6562.20       6331.74       123.45 o                         
  14   7   3        171.85        214.93        34.42 o                         
  15   7   3       1987.49       2079.84        76.42 o                         
  16   7   3       7767.90       7805.56       216.18 o                         
  17   7   3        863.90        740.60        63.19 o                         
  18   7   3        569.31        495.43        68.91 o                         
  19   7   3        251.61        244.30        61.65 o                         
 -21   8   3         17.81        -14.72       114.80 o                         
 -20   8   3        875.13        861.22       102.53 o                         
 -19   8   3       2854.33       2632.92        75.50 o                         
 -18   8   3          3.43        -11.41        23.45 o                         
 -17   8   3        215.36        257.41        25.90 o                         
 -16   8   3       3577.19       3313.67        84.18 o                         
 -15   8   3       4847.97       4704.16       148.18 o                         
 -14   8   3       3058.27       2932.41        52.17 o                         
 -13   8   3        280.02        303.90        46.44 o                         
 -12   8   3      13904.39      14055.22       161.89 o                         
 -11   8   3        790.90        741.07        35.86 o                         
 -10   8   3       1359.28       1507.35        49.68 o                         
  -9   8   3       3409.97       3630.36        66.69 o                         
  -8   8   3      26596.53      25649.54       366.80 o                         
  -7   8   3      10267.33      11639.81       147.08 o                         
  -6   8   3       1392.53       1224.61        59.86 o                         
  -5   8   3      17484.48      17915.85       244.72 o                         
  -4   8   3      18637.26      18501.44       217.92 o                         
  -3   8   3       7174.87       7237.68        78.71 o                         
  -2   8   3        694.72        838.13        32.91 o                         
  -1   8   3      35241.23      34812.62       463.26 o                         
   0   8   3      36968.23      35875.96       428.89 o                         
   1   8   3       3048.39       2938.43        38.73 o                         
   2   8   3       1273.65       1397.99        32.39 o                         
   3   8   3      17854.19      17249.81       178.91 o                         
   4   8   3         45.36         49.29        11.67 o                         
   5   8   3        370.26        442.49        24.16 o                         
   6   8   3       3089.39       3008.21        48.19 o                         
   7   8   3      18320.66      18453.49       192.43 o                         
   8   8   3       1808.36       1962.17        45.63 o                         
   9   8   3        157.69        136.48        23.62 o                         
  10   8   3       7291.25       7504.72       100.49 o                         
  11   8   3       8447.14       8110.96       108.85 o                         
  12   8   3        787.97        828.09        40.40 o                         
  13   8   3         98.31        145.74        47.58 o                         
  14   8   3       5981.48       5925.99       117.00 o                         
  15   8   3       3188.97       3294.94       128.42 o                         
  16   8   3         52.77         16.65        55.57 o                         
  17   8   3          8.31         -3.25        49.01 o                         
  18   8   3       2152.92       2018.84       111.48 o                         
  19   8   3        184.09        108.73        59.52 o                         
 -21   9   3       3107.44       3211.66       136.00 o                         
 -20   9   3        145.01        179.17        56.01 o                         
 -19   9   3        620.87        511.32        59.26 o                         
 -18   9   3        357.58        378.09        65.54 o                         
 -17   9   3        359.17        291.92        34.92 o                         
 -16   9   3         49.11        -29.43       184.05 o                         
 -15   9   3        263.53        335.95        32.43 o                         
 -14   9   3       6648.42       6277.25        87.05 o                         
 -13   9   3       1657.17       1771.17        84.29 o                         
 -12   9   3        618.19        689.67        51.27 o                         
 -11   9   3       1831.82       1726.28        56.54 o                         
 -10   9   3       9345.87       9342.60       126.94 o                         
  -9   9   3       1350.93       1256.56        40.49 o                         
  -8   9   3        766.00        995.16        85.22 o                         
  -7   9   3       2253.77       2134.93        45.75 o                         
  -6   9   3      52015.99      51032.95       502.05 o                         
  -5   9   3        815.61        732.82        34.52 o                         
  -4   9   3       1943.74       1651.30        43.78 o                         
  -3   9   3       3534.75       3282.83        50.57 o                         
  -2   9   3       8025.42       7887.93        93.28 o                         
  -1   9   3       1689.76       1556.54        26.68 o                         
   0   9   3       1939.19       1833.23        38.94 o                         
   1   9   3      22601.55      21789.02       230.41 o                         
   2   9   3       8594.88       8869.29       107.63 o                         
   3   9   3        838.50        837.10        25.05 o                         
   4   9   3       4655.83       4740.45        52.64 o                         
   5   9   3       2641.18       2417.17        37.79 o                         
   6   9   3        575.92        462.75        20.48 o                         
   7   9   3        157.78        143.67        17.91 o                         
   8   9   3       1094.02       1220.91        42.77 o                         
   9   9   3       6918.54       6729.50        91.78 o                         
  10   9   3          0.40         -2.57        16.73 o                         
  11   9   3         52.07        118.52        24.52 o                         
  12   9   3       4729.64       4666.93        95.43 o                         
  13   9   3       1516.32       1560.38        57.21 o                         
  14   9   3       2822.61       2892.41        80.97 o                         
  15   9   3       2819.79       2664.94        88.25 o                         
  16   9   3       1588.93       1497.43        75.71 o                         
  17   9   3        185.17        136.48        82.96 o                         
  18   9   3         67.37         19.38        52.85 o                         
  19   9   3        108.38         24.89        58.81 o                         
 -21  10   3        309.77        324.94        64.94 o                         
 -20  10   3        251.91        284.36        60.79 o                         
 -19  10   3       2672.37       2712.36       148.40 o                         
 -18  10   3        204.81        186.66        59.18 o                         
 -17  10   3        131.45         65.77        54.02 o                         
 -16  10   3       1385.05       1283.79       100.46 o                         
 -15  10   3       2468.44       2288.12       101.75 o                         
 -14  10   3       2330.08       2088.53        91.07 o                         
 -13  10   3       2394.05       2244.77       118.98 o                         
 -12  10   3       2690.02       2737.98        94.57 o                         
 -11  10   3         92.21        134.68        48.41 o                         
 -10  10   3        428.56        443.59        37.65 o                         
  -9  10   3        933.39        823.43        59.13 o                         
  -8  10   3      13881.85      14149.36       188.89 o                         
  -7  10   3       1344.19       1673.14        54.07 o                         
  -6  10   3        675.71       1128.28       112.98 o                         
  -5  10   3          6.06         38.99        36.43 o                         
  -4  10   3      19289.49      20001.96       235.29 o                         
  -3  10   3        704.71        640.34        30.02 o                         
  -2  10   3       1088.25        951.98        26.60 o                         
  -1  10   3      15843.98      15735.02       163.12 o                         
   0  10   3      25281.91      25559.43       253.81 o                         
   1  10   3       9568.31       9355.93        99.00 o                         
   2  10   3       3265.99       3673.99        53.52 o                         
   3  10   3       3634.60       3255.72        69.38 o                         
   4  10   3       3056.39       3289.17        50.65 o                         
   5  10   3        186.28        209.36        11.55 o                         
   6  10   3       1924.66       2161.99        41.14 o                         
   7  10   3       2478.43       2264.06        40.92 o                         
   8  10   3        829.60        922.53        45.11 o                         
   9  10   3       1336.56       1443.07        50.81 o                         
  10  10   3        118.65        130.46        29.55 o                         
  11  10   3       7176.00       6621.12        96.38 o                         
  12  10   3         32.74         75.00        26.90 o                         
  13  10   3        152.53        249.16        46.61 o                         
  14  10   3       2460.25       2440.71        75.14 o                         
  15  10   3        201.02        142.79        37.30 o                         
  16  10   3          0.49         39.66        42.63 o                         
  17  10   3          1.10        -57.76        57.76 o                         
  18  10   3        368.99        300.55        59.73 o                         
  19  10   3         20.83          2.70        93.29 o                         
 -21  11   3       1917.84       1803.03       206.92 o                         
 -20  11   3        662.95        546.59        66.61 o                         
 -19  11   3         72.14         72.03        64.60 o                         
 -18  11   3         23.31         33.85        56.71 o                         
 -17  11   3          8.49        -26.21        48.77 o                         
 -16  11   3        348.11        400.31       218.81 o                         
 -15  11   3          1.57        -37.75        45.63 o                         
 -14  11   3       4680.65       4372.44       202.47 o                         
 -13  11   3        933.79        954.96        59.99 o                         
 -12  11   3        507.63        588.31        59.54 o                         
 -11  11   3        127.55         75.99        23.14 o                         
 -10  11   3       8762.21       8146.42       131.60 o                         
  -9  11   3         16.23         30.58        20.06 o                         
  -8  11   3        971.10       1247.47        43.46 o                         
  -7  11   3         20.94         43.56        20.87 o                         
  -6  11   3      14468.26      14735.08       190.94 o                         
  -5  11   3         17.70         32.07        24.29 o                         
  -4  11   3       5818.72       6397.09        82.00 o                         
  -3  11   3        866.64        919.45        32.49 o                         
  -2  11   3      16348.40      15097.68       151.98 o                         
  -1  11   3       1494.21       1955.99        31.71 o                         
   0  11   3       6152.84       6446.47        76.81 o                         
   1  11   3      23889.97      23909.32       227.39 o                         
   2  11   3       6669.52       6977.28        99.45 o                         
   3  11   3        110.29        141.43        13.48 o                         
   4  11   3        656.42        377.22        20.11 o                         
   5  11   3        586.59        386.36        21.81 o                         
   6  11   3       2129.80       1980.80        32.24 o                         
   7  11   3          1.05         11.11        15.87 o                         
   8  11   3        190.68        243.92        35.19 o                         
   9  11   3       3397.14       3128.50        54.12 o                         
  10  11   3        768.85        518.88        38.75 o                         
  11  11   3        976.56       1040.25        62.63 o                         
  12  11   3        803.19        747.16        41.30 o                         
  13  11   3        975.63        888.24        49.90 o                         
  14  11   3       1719.28       1810.79        67.21 o                         
  15  11   3        615.19        610.19        45.24 o                         
  16  11   3       1624.31       1529.72       105.89 o                         
  17  11   3          1.87        -59.78        59.78 o                         
  18  11   3        300.08        176.77        79.50 o                         
  19  11   3        467.02        432.19        71.19 o                         
 -21  12   3        148.21         74.35        68.38 o                         
 -20  12   3          0.47          0.18        70.15 o                         
 -19  12   3         70.33         47.58        63.86 o                         
 -18  12   3        715.25        642.39        78.05 o                         
 -17  12   3       1473.90       1482.28       113.07 o                         
 -16  12   3        309.99        294.95        59.90 o                         
 -15  12   3        465.03        263.95        54.14 o                         
 -14  12   3        159.16        158.41        48.69 o                         
 -13  12   3       2215.18       2312.32       100.53 o                         
 -12  12   3         40.04         40.87        70.64 o                         
 -11  12   3       3961.63       3837.19       124.45 o                         
 -10  12   3        439.26        491.46        29.56 o                         
  -9  12   3         11.95         10.23        30.43 o                         
  -8  12   3       2195.35       2012.43        50.38 o                         
  -7  12   3       2665.23       2674.07        53.62 o                         
  -6  12   3      15853.92      16787.22       214.27 o                         
  -5  12   3        290.01        424.58        31.21 o                         
  -4  12   3        275.30        376.14        27.45 o                         
  -3  12   3       8566.82       8291.89       114.01 o                         
  -2  12   3       4042.75       4251.42        99.69 o                         
  -1  12   3      33809.73      33341.64       311.50 o                         
   0  12   3      11088.06      13048.96       141.05 o                         
   1  12   3       3615.53       4075.22        53.39 o                         
   2  12   3      12622.96      12786.99       144.28 o                         
   3  12   3       1879.80       1672.26        57.69 o                         
   4  12   3       6293.72       6389.84        84.20 o                         
   5  12   3        339.88        426.28        17.45 o                         
   6  12   3        840.69        953.44        29.73 o                         
   7  12   3       6847.51       6763.16        75.72 o                         
   8  12   3       1128.81       1201.20        28.23 o                         
   9  12   3       1619.11       1631.66        64.58 o                         
  10  12   3       1784.89       1742.45        45.29 o                         
  11  12   3        847.09        790.09        67.58 o                         
  12  12   3       1944.32       1911.29        65.26 o                         
  13  12   3        387.35        392.28        46.34 o                         
  14  12   3       2014.91       1838.03        67.89 o                         
  15  12   3        353.92        423.06        42.13 o                         
  16  12   3        208.56        147.24        99.54 o                         
  17  12   3       2298.56       2032.84       142.45 o                         
  18  12   3        236.64        189.48        77.75 o                         
  19  12   3        521.11        474.45        72.04 o                         
 -21  13   3        109.36         63.60        63.79 o                         
 -20  13   3       1525.52       1415.49       142.44 o                         
 -19  13   3        156.40        250.84        76.30 o                         
 -18  13   3         87.02         48.45        60.85 o                         
 -17  13   3        397.89        367.29        67.56 o                         
 -16  13   3        255.39        394.91        64.34 o                         
 -15  13   3       3835.48       3570.19       162.69 o                         
 -14  13   3        748.24        549.19        60.87 o                         
 -13  13   3        158.45        204.25        70.99 o                         
 -12  13   3        871.62        636.37        47.22 o                         
 -11  13   3       1549.69       1664.44        54.06 o                         
 -10  13   3        425.48        403.07        58.85 o                         
  -9  13   3       4490.34       4247.33       126.45 o                         
  -8  13   3       1124.77       1388.64        45.93 o                         
  -7  13   3         54.46         52.51        25.52 o                         
  -6  13   3        176.73        302.53        24.34 o                         
  -5  13   3       2382.80       2101.99        63.93 o                         
  -4  13   3      21098.26      21572.04       213.33 o                         
  -3  13   3        207.70        194.15        23.56 o                         
  -2  13   3       7624.41       8313.85        94.58 o                         
  -1  13   3       8493.13       7907.37       112.79 o                         
   0  13   3      12064.46      12122.04       181.02 o                         
   1  13   3      18753.02      18572.58       201.64 o                         
   2  13   3       1756.68       1949.95        34.01 o                         
   3  13   3       1758.36       1792.03        70.52 o                         
   4  13   3       2116.64       1993.03        48.31 o                         
   5  13   3       2243.27       2102.34        43.43 o                         
   6  13   3       4644.70       4548.68        56.00 o                         
   7  13   3        144.09        113.68        15.01 o                         
   8  13   3       3216.99       3386.56        56.65 o                         
   9  13   3          0.81         -7.66        22.76 o                         
  10  13   3       3864.62       4034.33        59.02 o                         
  11  13   3       3351.60       3136.55       124.59 o                         
  12  13   3          0.49        -38.22        38.22 o                         
  13  13   3          7.02         31.70        62.79 o                         
  14  13   3       1678.89       1733.92        65.83 o                         
  15  13   3       2152.77       2110.54       100.06 o                         
  16  13   3       1019.37        895.81        99.73 o                         
  17  13   3          3.50        -25.96        67.19 o                         
  19  13   3       1243.77       1364.47       118.19 o                         
 -20  14   3        351.78        394.65       140.49 o                         
 -19  14   3       1147.42       1328.98       136.91 o                         
 -18  14   3       3759.84       4077.76       183.08 o                         
 -17  14   3        137.65         65.34        57.54 o                         
 -16  14   3         18.31        -50.23        50.23 o                         
 -15  14   3        236.20        262.39       101.08 o                         
 -14  14   3       1140.91       1067.81       153.20 o                         
 -13  14   3       2421.31       2501.05       102.51 o                         
 -12  14   3          0.49        -70.76        70.76 o                         
 -11  14   3       9543.33       9402.80       182.25 o                         
 -10  14   3        236.27        187.21        48.68 o                         
  -9  14   3         19.30         47.65        21.15 o                         
  -8  14   3        345.53        276.49        45.28 o                         
  -7  14   3       8667.36       8407.17       131.38 o                         
  -6  14   3       3312.22       2956.46        90.73 o                         
  -5  14   3        148.72        133.47        29.24 o                         
  -4  14   3        225.28        164.95        26.44 o                         
  -3  14   3      11394.64      11087.18       120.50 o                         
  -2  14   3       8681.59       8637.02       108.18 o                         
  -1  14   3        287.44        175.15        30.47 o                         
   0  14   3       7643.15       7640.84       107.20 o                         
   1  14   3       1435.48       1130.10        29.15 o                         
   2  14   3      29555.77      29565.73       281.18 o                         
   3  14   3        822.24        966.68        28.69 o                         
   4  14   3       2039.50       1890.90        45.37 o                         
   5  14   3        668.24        714.67        27.86 o                         
   6  14   3       3728.72       3728.52        50.35 o                         
   7  14   3       4575.02       4138.74        60.69 o                         
   8  14   3       6362.36       6266.54        74.36 o                         
   9  14   3       1934.46       1784.74        35.66 o                         
  10  14   3       2860.98       2688.41        53.24 o                         
  11  14   3        875.26        912.04        57.01 o                         
  12  14   3        908.20        835.59        52.51 o                         
  13  14   3       3484.83       3287.57       102.90 o                         
  14  14   3         97.89         32.33        47.18 o                         
  15  14   3        991.76        860.37        47.78 o                         
  16  14   3        431.82        348.62        40.42 o                         
  17  14   3       2502.62       2475.81       159.54 o                         
  18  14   3         66.36         60.64        84.32 o                         
  19  14   3       2476.43       2616.04       177.70 o                         
 -20  15   3       3635.45       4014.42       227.49 o                         
 -19  15   3        627.99        703.37        93.17 o                         
 -18  15   3       1042.86       1241.77       125.88 o                         
 -17  15   3       1139.22       1015.76       114.27 o                         
 -16  15   3       1336.36       1222.86       114.56 o                         
 -15  15   3       1105.86        826.76        97.10 o                         
 -14  15   3         27.88         86.64        56.91 o                         
 -13  15   3       2609.42       2611.16       209.37 o                         
 -12  15   3         24.21        -25.98       141.77 o                         
 -11  15   3       2474.55       2704.84       105.24 o                         
 -10  15   3         10.99          4.24        46.17 o                         
  -9  15   3      13692.07      13694.08       184.18 o                         
  -8  15   3        430.03        304.17        84.60 o                         
  -7  15   3       4573.21       4739.52        91.69 o                         
  -6  15   3       5108.55       5313.62        96.00 o                         
  -5  15   3      13681.09      13275.04       181.72 o                         
  -4  15   3        604.28        495.69        34.44 o                         
  -3  15   3       9567.50      10248.04       114.32 o                         
  -2  15   3       1572.73       1317.95        36.67 o                         
  -1  15   3      24947.43      23555.18       252.34 o                         
   0  15   3       8226.48       7567.81       170.84 o                         
   1  15   3       1838.62       1910.66        69.52 o                         
   2  15   3       4744.08       4668.59        61.87 o                         
   3  15   3       1506.31       1566.57        53.01 o                         
   4  15   3       7545.15       7187.64       124.33 o                         
   5  15   3        267.87        223.39        17.82 o                         
   6  15   3      18634.43      17699.50       228.75 o                         
   7  15   3        496.12        539.31        37.90 o                         
   8  15   3       5206.92       5028.37        71.40 o                         
   9  15   3        883.42        976.10        61.87 o                         
  10  15   3       1288.30       1258.50        46.10 o                         
  11  15   3       2742.65       2651.88        97.84 o                         
  12  15   3       1039.45        991.97        55.63 o                         
  13  15   3       3085.99       2736.65        61.23 o                         
  14  15   3       1140.86       1040.65       106.33 o                         
  15  15   3       2605.64       2540.77       280.01 o                         
  16  15   3        511.54        449.57        78.56 o                         
  17  15   3         57.17         95.69        75.51 o                         
  18  15   3        178.38        185.24        86.21 o                         
 -20  16   3       2975.08       3434.66       192.45 o                         
 -19  16   3       1575.26       1417.69       144.77 o                         
 -18  16   3       3193.27       3001.98       167.48 o                         
 -17  16   3         43.33        -31.14        58.28 o                         
 -16  16   3        808.75        944.57       109.98 o                         
 -15  16   3        870.04        811.87       129.91 o                         
 -14  16   3       3768.36       3949.79       142.04 o                         
 -13  16   3        451.18        500.93       117.32 o                         
 -12  16   3        666.92        731.93        73.47 o                         
 -11  16   3      11987.44      11940.04       226.62 o                         
 -10  16   3        794.68        792.60        45.42 o                         
  -9  16   3       1285.19       1405.73        87.69 o                         
  -8  16   3        129.83        174.69        28.47 o                         
  -7  16   3      11834.98      11433.29       169.39 o                         
  -6  16   3       4368.08       4071.29        83.09 o                         
  -5  16   3       9208.70       9146.93       139.85 o                         
  -4  16   3       9571.50       9502.18       108.38 o                         
  -3  16   3      17338.12      16663.27       174.38 o                         
  -2  16   3      15069.20      15523.94       163.38 o                         
  -1  16   3       1602.95       1780.46        64.54 o                         
   0  16   3        854.85        580.12        27.19 o                         
   1  16   3       2253.30       2081.84        43.19 o                         
   2  16   3      17484.36      16675.85       173.26 o                         
   3  16   3       2987.74       3061.02        56.62 o                         
   4  16   3      17869.95      17630.86       200.33 o                         
   5  16   3         72.14         70.56        16.13 o                         
   6  16   3        283.80        311.99        16.18 o                         
   7  16   3        123.93         87.94        35.42 o                         
   8  16   3      12947.73      12446.76       129.77 o                         
   9  16   3       3736.26       3946.83        69.02 o                         
  10  16   3       8375.19       8229.54       112.96 o                         
  11  16   3       4058.65       4086.15       138.46 o                         
  12  16   3       1753.66       1668.82       111.00 o                         
  13  16   3       2229.69       2086.98       165.30 o                         
  14  16   3       1120.53       1124.25       100.55 o                         
  15  16   3         23.67         10.14        59.53 o                         
  16  16   3          1.84         19.40        68.51 o                         
  18  16   3        526.72        464.71        93.04 o                         
 -20  17   3       1972.74       2151.99       168.14 o                         
 -18  17   3         60.84        213.23        76.19 o                         
 -17  17   3       1654.61       1649.43       132.35 o                         
 -16  17   3       6778.50       6741.68       238.28 o                         
 -15  17   3        753.09        589.89       125.42 o                         
 -14  17   3        415.79        426.12        99.38 o                         
 -13  17   3      11738.70      11101.21       232.27 o                         
 -12  17   3       2237.27       2271.31        98.83 o                         
 -11  17   3       2984.62       3014.59       172.17 o                         
 -10  17   3       1897.48       2037.16        77.56 o                         
  -9  17   3      13787.35      13472.31       185.90 o                         
  -8  17   3         61.97         28.65        26.58 o                         
  -7  17   3       3157.59       2872.07        93.79 o                         
  -6  17   3       8488.27       8589.26       137.33 o                         
  -5  17   3      25278.53      24270.89       267.76 o                         
  -4  17   3       9512.78       9594.76       110.24 o                         
  -3  17   3      14559.95      15200.32       162.40 o                         
  -2  17   3       9219.25       9548.08       110.40 o                         
  -1  17   3       9806.05       8876.17       115.79 o                         
   0  17   3      14737.12      14647.64       164.66 o                         
   1  17   3       3815.02       3906.79        61.38 o                         
   2  17   3       8991.35       8818.74       104.21 o                         
   3  17   3         60.74         88.68        23.18 o                         
   4  17   3      15771.87      14863.34       176.21 o                         
   5  17   3       1801.17       1935.75        44.39 o                         
   6  17   3       3819.62       3978.84        58.35 o                         
   7  17   3       8597.50       8400.08        94.74 o                         
   8  17   3        297.13        303.66        22.36 o                         
   9  17   3        199.47        228.00        51.89 o                         
  10  17   3       3380.98       3318.37        73.80 o                         
  11  17   3       3017.85       2975.54       155.25 o                         
  12  17   3       4993.72       4812.54       245.75 o                         
  13  17   3       1634.83       1623.93       108.60 o                         
  14  17   3       1920.87       2000.76       167.84 o                         
  15  17   3       4753.79       4679.79       199.96 o                         
  16  17   3       1590.44       1724.72       143.72 o                         
  17  17   3          4.95         76.16        75.68 o                         
  18  17   3         28.61        -73.88        73.88 o                         
 -20  18   3       4823.27       4990.43       230.08 o                         
 -19  18   3        515.95        487.93        90.37 o                         
 -18  18   3       4847.55       4593.20       206.52 o                         
 -17  18   3        308.81        299.30        77.16 o                         
 -16  18   3          6.18        119.05        64.21 o                         
 -15  18   3       3634.56       3226.15       180.67 o                         
 -14  18   3       4141.23       3963.74       184.45 o                         
 -13  18   3       8680.32       8408.68       200.76 o                         
 -12  18   3       5721.51       5771.52       158.90 o                         
 -11  18   3      13232.72      13095.63       246.61 o                         
 -10  18   3       1379.75       1255.18        64.47 o                         
  -9  18   3       8087.24       7628.30       123.81 o                         
  -8  18   3        693.27        671.42        62.30 o                         
  -7  18   3      20257.87      19947.56       263.76 o                         
  -6  18   3       3505.54       3510.94        79.48 o                         
  -5  18   3       6490.64       6595.20        82.65 o                         
  -4  18   3      21473.82      21617.51       220.79 o                         
  -3  18   3      17997.04      17517.09       184.81 o                         
  -2  18   3      15766.46      15836.71       168.36 o                         
  -1  18   3          5.47         25.48        21.34 o                         
   0  18   3       7477.57       7870.48        95.70 o                         
   1  18   3        982.08       1047.53        46.03 o                         
   2  18   3      24944.87      23406.36       237.16 o                         
   3  18   3       5141.06       5083.16        69.85 o                         
   4  18   3      14644.99      13958.55       169.49 o                         
   5  18   3        705.01        698.33        32.41 o                         
   6  18   3       3413.08       3428.39        80.16 o                         
   7  18   3        523.67        473.04        32.34 o                         
   8  18   3       2437.39       2194.98        43.24 o                         
   9  18   3       5000.79       5098.49        79.08 o                         
  10  18   3       8900.50       8861.23       153.57 o                         
  11  18   3       1543.24       1501.81       165.44 o                         
  12  18   3       7201.23       6678.41       186.39 o                         
  13  18   3       8011.17       7970.17       224.65 o                         
  14  18   3       1052.57       1148.33       107.62 o                         
  15  18   3         40.41        139.48        69.87 o                         
  16  18   3        178.29        185.49        76.23 o                         
  17  18   3       4646.09       4545.71       214.36 o                         
  18  18   3         56.60         93.36        83.63 o                         
 -19  19   3        844.19        706.01        99.53 o                         
 -18  19   3        485.81        380.12       140.92 o                         
 -17  19   3       1128.70       1095.97       127.89 o                         
 -16  19   3       3739.19       3823.49       179.07 o                         
 -15  19   3       4139.31       3979.03       177.55 o                         
 -14  19   3       1059.75        970.50       146.49 o                         
 -13  19   3       9061.34       9323.86       353.97 o                         
 -12  19   3       1992.76       1713.84        95.43 o                         
 -11  19   3       4004.28       4039.44       147.19 o                         
 -10  19   3       2315.34       2164.16        94.78 o                         
  -9  19   3      12754.94      12315.51       209.12 o                         
  -8  19   3        531.22        614.61        73.00 o                         
  -7  19   3       5002.16       4820.99       100.28 o                         
  -6  19   3       4724.85       4420.29        92.88 o                         
  -5  19   3      19400.30      19181.51       201.84 o                         
  -4  19   3      13892.93      13583.90       151.15 o                         
  -3  19   3       5191.05       5239.32        82.86 o                         
  -2  19   3      14084.78      14085.24       172.34 o                         
  -1  19   3       8601.40       8025.49        98.49 o                         
   0  19   3      13055.98      13058.64       144.62 o                         
   1  19   3       3111.87       3235.66        52.12 o                         
   2  19   3       1531.50       1529.35        55.00 o                         
   3  19   3        874.96        904.07        36.65 o                         
   4  19   3       5992.39       5648.33       126.35 o                         
   5  19   3       1279.93       1326.91        74.62 o                         
   6  19   3      11247.57      10426.93       137.95 o                         
   7  19   3       6995.56       6860.76        88.01 o                         
   8  19   3       8233.23       8200.32       113.07 o                         
   9  19   3          1.13         63.69        41.83 o                         
  10  19   3       4168.51       4022.10       124.78 o                         
  11  19   3       5031.34       4739.35       196.25 o                         
  12  19   3       5490.01       5395.59       178.48 o                         
  13  19   3       3151.40       3438.59       149.52 o                         
  14  19   3       1554.22       1622.28       136.64 o                         
  15  19   3       8264.34       8215.54       286.14 o                         
  17  19   3        905.78        772.14       102.94 o                         
 -19  20   3        752.04        683.26        99.47 o                         
 -18  20   3       3660.04       3536.25       203.96 o                         
 -17  20   3        826.31        714.58        93.91 o                         
 -16  20   3         47.49         34.70        64.65 o                         
 -15  20   3       1172.31        940.77       117.48 o                         
 -14  20   3         67.13        -20.53       292.19 o                         
 -13  20   3      11056.33      11371.47       673.22 o                         
 -12  20   3       1122.46       1121.24       177.34 o                         
 -11  20   3       8377.90       8202.80       244.87 o                         
 -10  20   3       4762.10       4614.63       138.14 o                         
  -9  20   3       1132.78       1269.09       167.95 o                         
  -8  20   3        798.97        853.79        87.75 o                         
  -7  20   3      21716.93      21696.38       288.34 o                         
  -6  20   3       2109.90       1957.46       124.47 o                         
  -5  20   3      10196.03       9753.72       115.69 o                         
  -4  20   3       4928.23       4896.53        68.04 o                         
  -3  20   3      12844.97      12702.54       143.31 o                         
  -2  20   3       8732.96       8056.56       107.83 o                         
  -1  20   3       1897.02       2193.99        56.22 o                         
   0  20   3        700.20        749.47        45.18 o                         
   1  20   3       5151.42       5372.45       112.95 o                         
   2  20   3       8560.82       8086.96        99.99 o                         
   3  20   3         34.01         11.85        35.93 o                         
   4  20   3      13120.43      12584.63       159.61 o                         
   5  20   3        511.70        558.29        39.19 o                         
   6  20   3      12533.29      12156.46       164.41 o                         
   7  20   3        670.86        613.00        44.14 o                         
   8  20   3       5441.16       5253.66        82.20 o                         
   9  20   3       7290.46       6833.73       257.75 o                         
  10  20   3       7131.77       7319.27       170.08 o                         
  11  20   3       1404.31       1351.81       190.33 o                         
  12  20   3       2869.04       2935.01       177.18 o                         
  13  20   3       8033.03       7845.62       231.56 o                         
  14  20   3          8.39        -56.38        65.27 o                         
  15  20   3       1074.87       1118.45       137.89 o                         
  16  20   3          0.01        -22.42        75.36 o                         
  17  20   3       3788.81       3914.21       207.92 o                         
 -19  21   3       1689.69       2003.77       167.07 o                         
 -18  21   3         60.45        103.71        81.57 o                         
 -17  21   3        289.17        257.43        83.69 o                         
 -16  21   3        741.20        739.57        94.62 o                         
 -15  21   3       2376.53       2060.51       143.23 o                         
 -14  21   3         76.49         29.54       112.91 o                         
 -13  21   3       1174.87       1301.46       111.02 o                         
 -12  21   3         22.01        307.57       162.47 o                         
 -11  21   3        917.72        874.45        83.73 o                         
 -10  21   3       2532.58       2425.01       194.42 o                         
  -9  21   3      13280.29      12716.02       533.98 o                         
  -8  21   3        361.56        289.81        38.57 o                         
  -7  21   3       8344.04       8071.84       152.10 o                         
  -6  21   3        137.45        135.23        40.71 o                         
  -5  21   3      15073.95      14906.85       166.19 o                         
  -4  21   3       9342.59       9081.97       110.29 o                         
  -3  21   3        635.92        686.46        27.44 o                         
  -2  21   3       3199.27       2753.61        49.07 o                         
  -1  21   3      11222.44      10878.74       127.97 o                         
   0  21   3      14122.24      14195.92       158.63 o                         
   1  21   3        128.23        152.68        31.00 o                         
   2  21   3       4869.91       4698.20        68.36 o                         
   3  21   3       2511.97       2522.20        56.05 o                         
   4  21   3      10170.96       9651.04       194.42 o                         
   5  21   3         22.58         50.46        30.00 o                         
   6  21   3      27906.74      26177.47       294.69 o                         
   7  21   3        272.59        266.10        25.63 o                         
   8  21   3       2714.44       2698.79       113.55 o                         
   9  21   3        134.69         71.56        59.11 o                         
  10  21   3       1664.01       1605.13        90.01 o                         
  11  21   3       7039.47       6484.19       259.32 o                         
  12  21   3       1077.10       1144.24       105.56 o                         
  13  21   3       2693.08       2519.92       152.27 o                         
  14  21   3        134.36        123.84        74.84 o                         
  15  21   3       3869.20       3180.63       232.69 o                         
  16  21   3         29.65        -73.37        73.37 o                         
  17  21   3       1585.59       2084.34       169.91 o                         
 -19  22   3        438.00        442.78        96.37 o                         
 -18  22   3       1966.75       1813.50       160.41 o                         
 -17  22   3        725.54        654.76       128.03 o                         
 -16  22   3         16.58         69.87        71.53 o                         
 -15  22   3        122.11        190.56        72.85 o                         
 -14  22   3         20.53          1.18        62.30 o                         
 -13  22   3       4651.28       4672.31       284.47 o                         
 -12  22   3        370.82        261.82       105.67 o                         
 -11  22   3       4296.56       4141.93       231.11 o                         
 -10  22   3       1728.11       1658.51       139.03 o                         
  -9  22   3       1022.53       1089.23        91.39 o                         
  -8  22   3         20.50        -20.63        44.18 o                         
  -7  22   3       9526.89       9258.78       159.28 o                         
  -6  22   3       4658.15       4658.39       102.40 o                         
  -5  22   3       1838.52       1909.74        70.59 o                         
  -4  22   3        104.42        123.60        33.39 o                         
  -3  22   3      15064.11      14057.11       159.50 o                         
  -2  22   3       4378.97       3913.12        60.89 o                         
  -1  22   3       8702.83       8625.65       107.99 o                         
   0  22   3        508.39        626.55        40.95 o                         
   1  22   3        714.48        780.46        55.81 o                         
   2  22   3      19115.86      18511.61       245.22 o                         
   3  22   3          2.73         29.03        36.01 o                         
   4  22   3      10685.90       9944.93       228.05 o                         
   5  22   3       1119.42        904.68        57.74 o                         
   6  22   3       1653.45       1537.35        99.41 o                         
   7  22   3        840.26        728.17        31.25 o                         
   8  22   3       2631.98       2509.46       150.13 o                         
   9  22   3       5771.19       5525.99       151.47 o                         
  10  22   3       1458.30       1587.54       129.72 o                         
  11  22   3        177.15        323.44       129.78 o                         
  12  22   3       1184.73       1342.34       114.46 o                         
  13  22   3       2919.02       2718.83       159.68 o                         
  14  22   3        153.93          0.27        72.39 o                         
  15  22   3        253.83        309.39        95.15 o                         
  16  22   3        525.79        538.43        94.84 o                         
  17  22   3       3055.26       3224.23       201.11 o                         
 -18  23   3         31.41         24.97        81.95 o                         
 -17  23   3         12.49        -72.92        72.92 o                         
 -16  23   3       1127.04        902.74       105.17 o                         
 -15  23   3        823.43        765.70        95.06 o                         
 -14  23   3       1055.59        836.15       132.53 o                         
 -13  23   3         39.67        135.09        75.15 o                         
 -12  23   3        830.64        583.25       100.13 o                         
 -11  23   3       1220.62       1217.73        95.79 o                         
 -10  23   3        180.62        181.93       123.08 o                         
  -9  23   3       6298.31       6291.32       192.24 o                         
  -8  23   3        946.95        661.08        84.62 o                         
  -7  23   3       1511.02       1299.40       108.59 o                         
  -6  23   3       2579.00       2448.09       118.53 o                         
  -5  23   3       6451.55       6217.46       101.10 o                         
  -4  23   3       5835.30       5533.54       105.63 o                         
  -3  23   3       3205.90       3261.26        64.18 o                         
  -2  23   3        390.71        375.35        47.50 o                         
  -1  23   3       5290.44       5421.92       102.73 o                         
   0  23   3      13329.76      12644.74       147.08 o                         
   1  23   3         64.56         71.38        37.64 o                         
   2  23   3         35.28        258.72       106.27 o                         
   3  23   3       1411.28       1146.00        39.47 o                         
   4  23   3       2764.70       2777.69        98.87 o                         
   5  23   3       3964.08       3881.98       135.86 o                         
   6  23   3       9788.07       9027.26       150.01 o                         
   7  23   3         69.16         85.13        71.42 o                         
   8  23   3         38.43        155.21        60.92 o                         
   9  23   3       1594.74       1547.04        91.71 o                         
  10  23   3       1158.45       1068.53        87.90 o                         
  11  23   3       3567.17       3162.29       147.98 o                         
  12  23   3        976.55       1081.55       122.19 o                         
  13  23   3         14.55         88.68        71.14 o                         
  14  23   3        487.19        556.13       102.04 o                         
  15  23   3        966.62       1182.33       143.95 o                         
  16  23   3        536.56        464.24        99.10 o                         
 -18  24   3       1124.43        962.96       115.59 o                         
 -17  24   3        179.32        199.80        83.24 o                         
 -16  24   3         63.97        -33.41       129.85 o                         
 -15  24   3       1106.05        968.85       102.49 o                         
 -14  24   3         17.61         43.64        69.00 o                         
 -13  24   3       2028.34       2001.40       235.43 o                         
 -12  24   3       1917.03       1650.12       226.99 o                         
 -11  24   3       2987.62       3009.91       295.01 o                         
 -10  24   3       3066.69       2685.19       114.64 o                         
  -9  24   3        101.67         23.73       168.41 o                         
  -8  24   3       1606.81       1598.82       105.07 o                         
  -7  24   3       5860.94       5917.17       158.67 o                         
  -6  24   3      12036.93      12219.70       206.54 o                         
  -5  24   3       2066.33       1894.68        55.76 o                         
  -4  24   3        192.77        226.24        69.02 o                         
  -3  24   3       1467.44       1313.68        37.48 o                         
  -2  24   3       3990.58       3682.37        81.69 o                         
  -1  24   3       4580.68       4551.30        69.85 o                         
   0  24   3        629.80        654.17        55.84 o                         
   1  24   3        707.29        714.18        33.35 o                         
   2  24   3       2733.97       2788.24        89.95 o                         
   3  24   3       7541.12       7023.24        95.12 o                         
   4  24   3        194.71        202.60        46.22 o                         
   5  24   3         51.00         16.62        72.61 o                         
   6  24   3         26.06        126.45        46.76 o                         
   7  24   3       3829.49       3822.59        80.78 o                         
   8  24   3       1797.46       1442.66        89.88 o                         
   9  24   3       2518.74       2429.95       107.55 o                         
  10  24   3        673.86        647.65        97.74 o                         
  11  24   3       1088.93       1012.97       117.97 o                         
  12  24   3       1917.48       2010.31       146.40 o                         
  13  24   3       1057.66        881.40        97.69 o                         
  14  24   3       1694.19       1510.70       163.35 o                         
  15  24   3        268.96        350.63        88.09 o                         
  16  24   3        748.48        749.50       107.85 o                         
 -18  25   3        223.01        184.59        92.91 o                         
 -17  25   3        907.12        866.89       106.90 o                         
 -16  25   3        614.66        549.03        97.33 o                         
 -15  25   3        721.15        587.03        95.06 o                         
 -14  25   3       2124.99       1814.55       148.80 o                         
 -13  25   3        333.93        226.95       368.70 o                         
 -12  25   3        345.62        329.22       147.61 o                         
 -11  25   3         60.48        -62.80       243.71 o                         
 -10  25   3       1759.74       1597.28       109.34 o                         
  -9  25   3       1078.37        920.55       173.31 o                         
  -8  25   3       2157.62       2249.05       209.53 o                         
  -7  25   3        390.54        470.58       136.87 o                         
  -6  25   3      16394.15      16063.68       289.47 o                         
  -5  25   3         20.84         41.94        34.54 o                         
  -4  25   3        114.41         49.62        45.52 o                         
  -3  25   3        904.37        843.08        42.65 o                         
  -2  25   3       2440.42       2384.38        69.91 o                         
  -1  25   3       1455.91       1579.58        41.48 o                         
   0  25   3       1258.51       1253.42        51.31 o                         
   1  25   3      12316.34      12122.69       145.52 o                         
   2  25   3        611.42        596.82        54.22 o                         
   3  25   3        237.12        288.13        45.38 o                         
   4  25   3       1105.44       1198.33        65.06 o                         
   5  25   3       5171.62       4925.66       102.86 o                         
   6  25   3       2078.04       1864.85       146.78 o                         
   7  25   3        558.17        571.62        34.42 o                         
   8  25   3          7.53         71.41        50.18 o                         
   9  25   3       4121.30       4048.46       353.36 o                         
  10  25   3        556.11        552.06       125.33 o                         
  11  25   3       2200.18       2012.16       141.57 o                         
  12  25   3        765.73        749.23        94.32 o                         
  13  25   3        814.05        815.05        98.86 o                         
  14  25   3        576.53        673.59       101.83 o                         
  15  25   3         21.57        -51.56        77.82 o                         
  16  25   3       3968.29       3983.34       216.62 o                         
 -17  26   3         83.13         93.87        84.07 o                         
 -16  26   3       2830.12       2778.71       184.45 o                         
 -15  26   3        865.96        855.82       164.20 o                         
 -14  26   3         28.83        -64.15        69.19 o                         
 -13  26   3       1326.71        742.69       411.29 o                         
 -12  26   3       5011.98       4746.84       483.79 o                         
 -11  26   3        302.85        168.64       115.77 o                         
 -10  26   3        260.52        328.39        64.90 o                         
  -9  26   3       1171.65        990.41       132.03 o                         
  -8  26   3      13757.35      13250.17       369.73 o                         
  -7  26   3        250.24        108.44       130.76 o                         
  -6  26   3       2050.72       2320.68       103.06 o                         
  -5  26   3         87.08         52.68        28.07 o                         
  -4  26   3       3355.55       3125.57        63.60 o                         
  -3  26   3        740.35        678.44        41.58 o                         
  -2  26   3        440.82        640.65        72.29 o                         
  -1  26   3      13275.86      12665.45       152.97 o                         
   0  26   3       8190.03       7881.17       106.60 o                         
   1  26   3       5740.59       5496.02        89.71 o                         
   2  26   3         26.46         29.73        31.22 o                         
   3  26   3       9308.29       8879.28       116.58 o                         
   4  26   3        885.30        795.29        60.81 o                         
   5  26   3        193.53        283.58        88.14 o                         
   6  26   3         14.46         78.39        49.59 o                         
   7  26   3       9811.05       9664.29       137.75 o                         
   8  26   3        161.46        217.39        72.40 o                         
   9  26   3       2762.24       2590.19       219.40 o                         
  10  26   3        328.53        256.45        67.52 o                         
  11  26   3       3279.81       3253.39       169.05 o                         
  12  26   3        735.53        587.49        90.14 o                         
  14  26   3       5728.80       5250.52       234.53 o                         
  15  26   3        123.32        156.17        90.55 o                         
 -17  27   3       1789.13       1838.36       177.87 o                         
 -16  27   3          8.91         22.07        81.71 o                         
 -15  27   3        282.94        228.77        88.87 o                         
 -14  27   3       6081.47       6505.16       260.22 o                         
 -13  27   3        263.37        267.24       168.76 o                         
 -12  27   3          9.37         82.62       178.25 o                         
 -11  27   3        332.51        336.29       186.87 o                         
 -10  27   3       9267.26       8731.47       402.42 o                         
  -9  27   3       1472.74       1202.91       107.83 o                         
  -8  27   3        132.18        299.87       196.87 o                         
  -7  27   3       1286.85       1161.31        93.09 o                         
  -6  27   3       8603.66       7843.03       195.40 o                         
  -5  27   3         23.42         21.72        21.13 o                         
  -4  27   3       1186.82       1374.74        72.56 o                         
  -3  27   3       3063.52       2883.47        81.56 o                         
  -2  27   3      11311.35      11073.56       142.28 o                         
  -1  27   3       6951.54       7247.42       144.00 o                         
   0  27   3       2506.34       2816.75        93.56 o                         
   1  27   3      24621.76      24180.39       261.44 o                         
   2  27   3        652.17        689.50        34.84 o                         
   3  27   3       1243.06       1343.98        47.92 o                         
   4  27   3        403.16        450.94        80.57 o                         
   5  27   3      10231.92      10164.97       170.68 o                         
   6  27   3        968.28        886.76       120.28 o                         
   7  27   3        290.61        291.55        35.97 o                         
   8  27   3       1395.19       1205.58       116.38 o                         
   9  27   3       7954.24       7566.33       238.03 o                         
  10  27   3        525.04        550.92        79.29 o                         
  11  27   3        667.82        673.66        91.57 o                         
  12  27   3       2735.71       2508.69       170.61 o                         
  13  27   3         70.02        -57.24        73.66 o                         
  14  27   3        522.35        686.02       100.63 o                         
  15  27   3         99.68         32.01        86.02 o                         
 -16  28   3       1575.68       1517.94       163.94 o                         
 -15  28   3       2706.83       2830.58       179.56 o                         
 -14  28   3          0.05        119.70       109.86 o                         
 -13  28   3        664.37        678.35        96.40 o                         
 -12  28   3       5840.06       5810.92       321.25 o                         
 -11  28   3        854.74        816.29       299.35 o                         
 -10  28   3        280.49        924.82       341.19 o                         
  -9  28   3        710.25        657.17       122.72 o                         
  -8  28   3      24288.15      23918.69       645.73 o                         
  -7  28   3        253.11        344.86       163.11 o                         
  -6  28   3        421.73        815.41       144.20 o                         
  -5  28   3       1277.19       1069.67        40.91 o                         
  -4  28   3       4904.96       4948.40        85.82 o                         
  -3  28   3       2947.79       2901.16        58.83 o                         
  -2  28   3       1553.67       1811.54        51.88 o                         
  -1  28   3      32082.68      30905.79       323.77 o                         
   0  28   3       5180.81       4866.42       128.61 o                         
   1  28   3        511.42        977.83        78.23 o                         
   2  28   3        354.99        403.28        41.21 o                         
   3  28   3      16351.55      15907.71       232.00 o                         
   4  28   3        705.89        589.19        57.42 o                         
   5  28   3        738.35       1040.38        80.26 o                         
   6  28   3       1164.85       1200.27       166.80 o                         
   7  28   3      16564.39      16153.47       276.74 o                         
   8  28   3          3.30         22.36       285.40 o                         
   9  28   3       1466.64       1667.80       124.64 o                         
  10  28   3        721.97        534.80        79.94 o                         
  11  28   3       3546.66       3880.09       189.07 o                         
  13  28   3         67.98         40.20        78.56 o                         
  14  28   3       8857.01       9346.54       332.56 o                         
 -16  29   3        190.70         82.48        86.23 o                         
 -15  29   3        625.15        742.94       103.10 o                         
 -14  29   3       3281.80       3327.19       189.51 o                         
 -13  29   3       1290.48       1143.68       130.66 o                         
 -12  29   3        195.13        373.92       194.37 o                         
 -11  29   3        218.79        227.56       317.37 o                         
 -10  29   3       8146.77       7784.19       245.22 o                         
  -9  29   3         71.45       -160.74       253.54 o                         
  -8  29   3        128.15        459.57        90.61 o                         
  -7  29   3       1742.56       1763.75       116.90 o                         
  -6  29   3      11573.24      11842.34       332.17 o                         
  -5  29   3        429.52        352.49        64.27 o                         
  -4  29   3       1354.77       1497.83        62.71 o                         
  -3  29   3       7979.30       7995.41       124.10 o                         
  -2  29   3       5033.13       4720.88        85.04 o                         
  -1  29   3        253.30        871.12        86.81 o                         
   0  29   3       2110.77       2053.37        63.15 o                         
   1  29   3      29192.47      29213.27       311.01 o                         
   2  29   3        546.40        605.72        78.82 o                         
   3  29   3        352.00        511.24        92.84 o                         
   4  29   3          0.02        -11.85        57.25 o                         
   5  29   3      12394.37      12087.70       258.96 o                         
   6  29   3        416.80        517.28        71.39 o                         
   7  29   3         19.07        283.04       110.22 o                         
   8  29   3       3222.87       2929.58       313.50 o                         
   9  29   3       9658.28      10617.81       336.03 o                         
  10  29   3        102.41         45.39        70.14 o                         
  11  29   3        625.87        605.58        92.46 o                         
  12  29   3       2800.01       2607.78       177.92 o                         
  13  29   3       1080.67        928.73       112.24 o                         
  14  29   3       1082.19       1521.91       168.89 o                         
 -15  30   3       5367.72       5881.14       255.85 o                         
 -14  30   3         68.04        127.38        84.19 o                         
 -13  30   3       2103.48       2138.53       172.67 o                         
 -12  30   3       2876.93       3048.85       175.64 o                         
 -11  30   3        303.07        267.74       125.02 o                         
 -10  30   3        357.74        535.26       190.64 o                         
  -9  30   3        371.36        279.65        72.54 o                         
  -8  30   3      14291.74      13849.78       368.66 o                         
  -7  30   3          1.61        368.29       305.23 o                         
  -6  30   3       1755.90       2235.75       261.12 o                         
  -5  30   3       2310.78       2351.51        57.91 o                         
  -4  30   3       7472.87       7311.98       122.64 o                         
  -3  30   3        820.68        974.59        72.26 o                         
  -2  30   3        183.78        339.43        38.63 o                         
  -1  30   3      12374.41      12288.46       156.23 o                         
   0  30   3       1768.91       1692.57       112.65 o                         
   1  30   3        247.70        764.84       156.42 o                         
   2  30   3        189.30        308.72       117.45 o                         
   3  30   3       5338.74       5044.75       196.90 o                         
   4  30   3        265.81        -32.07       269.25 o                         
   5  30   3         55.55        110.98       101.70 o                         
   6  30   3       1639.16       1561.24       108.43 o                         
   7  30   3      12421.86      12113.48       369.94 o                         
   8  30   3       1091.56        306.06      1173.99 o                         
   9  30   3          3.03        303.34        76.87 o                         
  10  30   3        425.31        312.45        82.92 o                         
  11  30   3       4993.65       4935.75       269.28 o                         
  12  30   3        656.81        656.27        98.19 o                         
  13  30   3        107.39        177.74        87.84 o                         
 -15  31   3        383.42        493.63       103.41 o                         
 -14  31   3       3605.07       3752.72       206.57 o                         
 -13  31   3        964.63        774.61       103.31 o                         
 -11  31   3         81.77         94.49        73.62 o                         
 -10  31   3       6417.78       6573.41       248.30 o                         
  -9  31   3        155.89        160.60        71.37 o                         
  -8  31   3        581.51       1135.49       123.80 o                         
  -7  31   3        490.07        449.83       187.07 o                         
  -6  31   3      12057.31      12510.88       365.62 o                         
  -5  31   3         56.18         24.41        95.57 o                         
  -4  31   3        484.91        664.42        60.08 o                         
  -3  31   3       1915.81       1890.77       142.99 o                         
  -2  31   3       2823.03       2772.53        67.20 o                         
  -1  31   3        910.31       1234.50        71.37 o                         
   0  31   3        165.61        237.08        99.91 o                         
   1  31   3       7332.53       7739.42       187.34 o                         
   2  31   3       1246.08       1297.40       102.78 o                         
   3  31   3          8.29         71.41        33.97 o                         
   4  31   3        123.45         68.99        88.17 o                         
   5  31   3       8941.66       9403.58       184.79 o                         
   6  31   3          3.40        365.35       332.13 o                         
   7  31   3        356.88        647.89       140.41 o                         
   8  31   3       4061.46       4261.06       492.24 o                         
   9  31   3       9253.11       9600.39       317.39 o                         
  10  31   3        345.57        289.92        95.76 o                         
  11  31   3         13.26        153.01        80.02 o                         
  12  31   3       3474.90       3510.94       196.79 o                         
  13  31   3        918.51       1505.27       169.19 o                         
 -14  32   3          3.48        227.63        92.88 o                         
 -13  32   3        487.16        517.39        94.97 o                         
 -12  32   3       2631.17       2867.43       180.47 o                         
 -11  32   3         79.10         26.84        79.80 o                         
 -10  32   3        155.57        326.33        83.16 o                         
  -9  32   3        203.49        110.90        71.02 o                         
  -8  32   3      12184.40      12611.42       378.80 o                         
  -7  32   3          0.00        -57.28        61.51 o                         
  -6  32   3       2504.22       2590.97       191.81 o                         
  -5  32   3        232.78        384.47        35.87 o                         
  -4  32   3       5721.11       5553.67       103.19 o                         
  -3  32   3        210.00        218.19        40.94 o                         
  -2  32   3          1.19         44.18        37.73 o                         
  -1  32   3       4067.23       4365.36       238.57 o                         
   0  32   3       2274.94       2266.62        69.83 o                         
   1  32   3        111.22        185.33        68.83 o                         
   2  32   3       2892.17       2659.64        78.17 o                         
   3  32   3       2229.88       2344.79        66.27 o                         
   4  32   3         21.46         51.90       139.48 o                         
   5  32   3        708.44       1076.36        64.94 o                         
   6  32   3        656.33        614.58       134.08 o                         
   7  32   3       9174.38       9963.72       289.39 o                         
   8  32   3       2212.62       2502.22       159.34 o                         
   9  32   3        196.68        444.59        89.40 o                         
  10  32   3        178.73         53.44        80.61 o                         
  11  32   3       1023.87       1112.40       119.30 o                         
  12  32   3       1967.34       2316.16       181.23 o                         
 -14  33   3       1179.96       1258.44       128.63 o                         
 -13  33   3        847.69        887.28       110.82 o                         
 -12  33   3        322.72        353.97        87.80 o                         
 -11  33   3        231.60        275.44       101.08 o                         
 -10  33   3       4056.87       4117.45       201.91 o                         
  -9  33   3          2.38        -69.90        69.90 o                         
  -8  33   3        153.53        469.44        82.15 o                         
  -7  33   3        191.75        248.29        73.33 o                         
  -6  33   3       6405.09       6817.59       238.91 o                         
  -5  33   3        367.65        394.88        45.34 o                         
  -4  33   3        914.79        896.07        49.51 o                         
  -3  33   3        450.92        454.40        52.03 o                         
  -2  33   3       2637.43       2768.83        74.35 o                         
  -1  33   3        874.65        927.97        51.28 o                         
   0  33   3       1014.29       1144.93        70.46 o                         
   1  33   3       4502.48       4448.82       210.32 o                         
   2  33   3         12.13        520.27       336.13 o                         
   3  33   3       1158.69       1306.97       119.40 o                         
   4  33   3       2114.95       2119.37       176.31 o                         
   5  33   3       3982.46       4457.57       252.45 o                         
   6  33   3       2992.70       2991.10       177.92 o                         
   7  33   3         62.05       -279.12       400.32 o                         
   8  33   3        736.11        906.97       100.42 o                         
  10  33   3        477.31        582.74       102.75 o                         
  11  33   3        134.50        150.49        85.30 o                         
  12  33   3       2923.68       2947.40       197.26 o                         
 -13  34   3        719.02        713.54       108.85 o                         
 -12  34   3       1264.09       1374.30       156.63 o                         
 -11  34   3          0.46        -77.26        77.26 o                         
  -9  34   3          1.21         -0.85        72.93 o                         
  -8  34   3       5996.02       6788.38       253.24 o                         
  -7  34   3        428.00        298.27        77.68 o                         
  -6  34   3       1890.37       2303.97       147.66 o                         
  -5  34   3          5.88         12.38        26.23 o                         
  -4  34   3       1100.46       1028.10        52.51 o                         
  -3  34   3        539.80        460.75        36.04 o                         
  -2  34   3        744.20        620.05        40.30 o                         
  -1  34   3       2957.36       3172.01       109.32 o                         
   0  34   3       1292.54       1459.68        76.93 o                         
   1  34   3         36.56        127.60        74.45 o                         
   2  34   3       2373.95       2216.83        71.71 o                         
   3  34   3       3186.90       3526.33       198.76 o                         
   4  34   3       2641.23       2269.25        86.08 o                         
   5  34   3          3.95         76.31        37.79 o                         
   6  34   3        295.25        441.23        44.26 o                         
   7  34   3       6423.06       7484.66       271.29 o                         
   8  34   3        639.78        485.38        95.26 o                         
   9  34   3        493.22        764.30       100.86 o                         
  10  34   3        129.53         66.59        84.93 o                         
  11  34   3        553.68        614.17       102.35 o                         
 -12  35   3         22.65         88.88        89.44 o                         
 -11  35   3        694.08        528.97        99.72 o                         
 -10  35   3       1654.15       1580.10       155.83 o                         
  -9  35   3        167.18        154.86        95.40 o                         
  -8  35   3         17.30        184.95        80.65 o                         
  -7  35   3        585.88        322.29        82.85 o                         
  -6  35   3       1611.05       2073.26       146.70 o                         
  -5  35   3        469.37        438.21        42.29 o                         
  -4  35   3       1499.61       1450.05       133.30 o                         
  -3  35   3         96.35         79.49        32.12 o                         
  -2  35   3        610.45        689.45        47.37 o                         
  -1  35   3        188.79        282.18        78.30 o                         
   0  35   3       2795.73       2933.57       100.01 o                         
   1  35   3       3641.72       3978.00       132.10 o                         
   2  35   3        111.77        126.57        36.99 o                         
   3  35   3        446.17        615.34       210.02 o                         
   4  35   3        765.01        747.43        60.79 o                         
   5  35   3        703.27       1028.85       144.99 o                         
   6  35   3       7214.97       7257.80       482.95 o                         
   7  35   3        520.08        742.95        98.49 o                         
   8  35   3        364.63        429.72       126.26 o                         
   9  35   3       1338.53       1828.63       164.70 o                         
  10  35   3         11.05         46.38        87.63 o                         
 -12  36   3         67.85         21.37        89.57 o                         
 -11  36   3        535.11        553.07        99.96 o                         
 -10  36   3        267.23         93.17        86.47 o                         
  -9  36   3        130.07         67.94        84.67 o                         
  -8  36   3       1759.54       1877.49       157.32 o                         
  -7  36   3        261.67        204.57        83.66 o                         
  -6  36   3       2256.43       2574.06       158.34 o                         
  -5  36   3        838.41        663.38        56.98 o                         
  -4  36   3          0.28         43.74        36.89 o                         
  -3  36   3       1407.06       1319.66        75.53 o                         
  -2  36   3       1010.85        989.68        73.23 o                         
  -1  36   3        935.56       1102.62        95.98 o                         
   0  36   3        893.58        980.80        76.94 o                         
   1  36   3        916.47       1130.37        76.15 o                         
   2  36   3       1627.32       1603.19        82.99 o                         
   3  36   3        426.11        586.52        51.20 o                         
   4  36   3        804.77        770.67        55.24 o                         
   5  36   3        117.31         74.46        41.96 o                         
   6  36   3        569.17        829.87       102.69 o                         
   8  36   3        491.66        560.00       104.76 o                         
   9  36   3        590.41        577.26       103.50 o                         
  10  36   3        137.00         92.62        89.35 o                         
 -11  37   3        412.92        421.41        99.10 o                         
 -10  37   3         31.56        -30.71        86.44 o                         
  -9  37   3       1261.12       1515.03       164.58 o                         
  -8  37   3         46.65         53.07       101.89 o                         
  -7  37   3        320.32        319.50        89.55 o                         
  -6  37   3        294.98        301.43        85.68 o                         
  -5  37   3       2147.57       2166.81        86.21 o                         
  -4  37   3       1150.53       1385.53        75.79 o                         
  -3  37   3         54.67          9.82        77.49 o                         
  -2  37   3        364.78        293.20        87.37 o                         
  -1  37   3        768.21       1023.13        77.30 o                         
   0  37   3       3284.52       3392.96       111.49 o                         
   1  37   3        111.56        247.18        47.03 o                         
   2  37   3        302.90        366.05        48.64 o                         
   3  37   3         95.42        136.52        44.76 o                         
   4  37   3       1435.22       1477.55        83.14 o                         
   5  37   3         60.32         34.57       102.40 o                         
   6  37   3       2950.12       2877.05       289.54 o                         
   7  37   3        474.96        520.46        99.43 o                         
   8  37   3        443.23        549.52       103.46 o                         
   9  37   3         97.17        131.59        93.15 o                         
 -10  38   3        104.42        -86.25        86.25 o                         
  -9  38   3        624.77        645.28       105.49 o                         
  -8  38   3          4.69         21.65        82.83 o                         
  -6  38   3       1621.93       1912.29       157.35 o                         
  -5  38   3       1441.53       1410.57       137.07 o                         
  -4  38   3        948.97       1060.30        76.04 o                         
  -3  38   3       3886.36       3838.61       116.01 o                         
  -2  38   3        412.70        407.96        50.61 o                         
  -1  38   3          6.15        -41.58        41.58 o                         
   0  38   3       1706.82       1851.10        93.34 o                         
   1  38   3        122.56        146.91        46.72 o                         
   2  38   3       3618.83       3610.33       194.37 o                         
   3  38   3        185.30        204.40        48.59 o                         
   4  38   3        545.86        607.25        55.39 o                         
   5  38   3        374.84        384.42        66.05 o                         
   6  38   3        897.93       1017.95       137.11 o                         
   7  38   3         30.65        166.23        87.75 o                         
   8  38   3       1655.71       1930.73       173.93 o                         
  -9  39   3       4809.00       5348.51       242.23 o                         
  -8  39   3          1.01         -6.15        86.33 o                         
  -7  39   3       1753.47       1715.05       163.05 o                         
  -5  39   3       2896.14       2915.15       100.16 o                         
  -4  39   3        653.99        722.15        90.95 o                         
  -3  39   3       1200.43       1431.30        85.91 o                         
  -2  39   3        955.81       1024.53        82.84 o                         
  -1  39   3       1020.20       1127.11        85.18 o                         
   0  39   3       3254.79       3648.54       120.16 o                         
   1  39   3        270.51        152.61        86.27 o                         
   2  39   3        116.44        240.52        50.43 o                         
   3  39   3         29.95         81.98        47.88 o                         
   4  39   3       2379.35       2580.69       103.70 o                         
   5  39   3         18.50        -56.34        56.34 o                         
   6  39   3       3539.17       4148.87       209.05 o                         
   7  39   3        313.10        351.31        95.22 o                         
  -7  40   3       2293.51       2628.91       182.63 o                         
  -6  40   3       1041.27        967.50       111.07 o                         
  -5  40   3       1564.02       1440.45       177.77 o                         
  -4  40   3       1335.28       1520.72        89.40 o                         
  -3  40   3       2592.32       2679.83       118.69 o                         
  -2  40   3        977.15       1152.78        87.20 o                         
  -1  40   3        541.32        620.96        59.44 o                         
   0  40   3        819.17       1004.74        75.93 o                         
   1  40   3        322.52        257.27        54.21 o                         
   2  40   3       4194.82       4636.22       136.47 o                         
   3  40   3        588.77        648.93        60.15 o                         
   4  40   3        868.09        856.65        69.15 o                         
   5  40   3         14.66        102.88        85.55 o                         
  -5  41   3       1940.41       2533.47       177.42 o                         
  -4  41   3        940.50        943.08        83.26 o                         
  -3  41   3       1288.34       1413.39       111.86 o                         
  -2  41   3       1772.15       1854.50       186.34 o                         
  -1  41   3       1733.63       1835.91       100.18 o                         
   0  41   3       2625.06       3442.70       121.76 o                         
   1  41   3        452.77        467.12        59.71 o                         
   2  41   3       1965.51       2681.86       113.75 o                         
   3  41   3         68.17        200.60        62.84 o                         
   4  41   3       3364.03       3854.15       168.92 o                         
  -3  42   3       1531.99       1807.13       108.56 o                         
  -2  42   3        984.84       1269.98        97.48 o                         
  -1  42   3         89.84        225.78        56.79 o                         
   0  42   3       1714.11       2448.83       115.10 o                         
   1  42   3        519.66        704.78        66.38 o                         
 -22   0   4       1364.08       1293.76        94.40 o                         
 -21   0   4      10984.87      11072.29       245.51 o                         
 -20   0   4       1091.58        990.08        86.21 o                         
 -19   0   4       1365.97       1473.44        81.57 o                         
 -18   0   4       8280.22       8249.05       162.19 o                         
 -17   0   4       4840.23       4635.42        99.50 o                         
 -16   0   4       7863.30       7463.29       127.08 o                         
 -15   0   4        646.33        490.17        41.84 o                         
 -14   0   4      22587.24      22870.12       315.89 o                         
 -13   0   4       3793.48       3821.70        76.07 o                         
 -12   0   4       4823.79       5463.60        91.65 o                         
 -11   0   4       4540.60       4939.60       178.17 o                         
 -10   0   4      10295.69      10363.58       170.19 o                         
  -9   0   4          5.11        -23.18        26.64 o                         
  -8   0   4       7971.66       8474.66       240.70 o                         
  -7   0   4      15330.46      16702.40       311.76 o                         
  -6   0   4     106496.30     106489.14      2669.87 o                         
  -5   0   4        916.66       1459.71        59.13 o                         
  -4   0   4        103.70         27.83        21.93 o                         
  -3   0   4      10142.46      11190.55       173.72 o                         
  -2   0   4          9.15         32.49        17.59 o                         
  -1   0   4      11806.97      10622.01       232.69 o                         
   0   0   4      11468.28      12464.59       265.28 o                         
   1   0   4      24311.47      23298.08       341.71 o                         
   2   0   4       2018.28       2506.18        44.00 o
[truncated: 1,406,647 more chars]
